# Supplementary material for: Identification of Potential Parkinson’s Disease Drugs Based on Multi-Source Data Fusion and Convolutional Neural Network
Source: Molecules. 2022 Jul 26;27(15):4780. doi: 10.3390/molecules27154780 (PMC9369596; doi:10.3390/molecules27154780)
Supplement: Supplementary file 1 [file molecules-27-04780-s001.zip]

Archive with 5 entries (5 files):
- Table S1.xlsx
- Table S2.pdf
- Table S3.pdf
- Table S4.xlsx
- Table S5.xlsx
