# Supplementary material for: Identification of Potential Parkinson’s Disease Drugs Based on Multi-Source Data Fusion and Convolutional Neural Network
Source: Molecules. 2022 Jul 26;27(15):4780. doi: 10.3390/molecules27154780 (PMC9369596; doi:10.3390/molecules27154780)
Supplement: Supplementary file 1 [file molecules-27-04780-s001.zip › Table S1.xlsx]

## Sheet: Supporting Information 1
number	drug name	drug id	LProt	PPI score	PD target
1	Topotecan	DB01030	NTRK3_HUMAN	0.63	5HT2A_HUMAN
				0.63	NTRK1_HUMAN
2	Loperamide	DB00836	CNR1_HUMAN	0.74	5HT2A_HUMAN
3	Artenimol	DB11638	ARF1_HUMAN	0.63	5HT2A_HUMAN
				0.63	CHCH2_HUMAN
				0.63	DNM1L_HUMAN
				0.52	INSR_HUMAN
				0.63	PARK7_HUMAN
				0.62	KPCD_HUMAN
				0.63	NTRK1_HUMAN
				0.68	PDE4D_HUMAN
				0.66	SYUA_HUMAN
				0.56	TNFA_HUMAN
4	Mitotane	DB00648	NTRK3_HUMAN	0.63	5HT2A_HUMAN
				0.63	NTRK1_HUMAN
5	Estramustine	DB01196	NTRK3_HUMAN	0.63	5HT2A_HUMAN
				0.63	NTRK1_HUMAN
6	Quercetin	DB04216	NTRK3_HUMAN	0.63	5HT2A_HUMAN
				0.63	NTRK1_HUMAN
7	Nortriptyline	DB00540	CNR1_HUMAN	0.74	5HT2A_HUMAN
8	Bacitracin	DB00626	DLG4_HUMAN	0.83	5HT2A_HUMAN
				0.94	KCNJ4_HUMAN
				0.96	NOS1_HUMAN
				0.7	NTRK2_HUMAN
				0.62	KPCD_HUMAN
				0.63	NTRK1_HUMAN
				0.68	PDE4D_HUMAN
				0.66	SYUA_HUMAN
				0.56	TNFA_HUMAN
9	Minocycline	DB01017	LYN_HUMAN	0.63	5HT2A_HUMAN
				0.62	KPCD_HUMAN
				0.63	NTRK1_HUMAN
				0.68	PDE4D_HUMAN
				0.66	SYUA_HUMAN
				0.56	TNFA_HUMAN
10	Doxepin	DB01142	CNR1_HUMAN	0.74	5HT2A_HUMAN
