# Supplementary material for: Identification of Potential Parkinson’s Disease Drugs Based on Multi-Source Data Fusion and Convolutional Neural Network
Source: Molecules. 2022 Jul 26;27(15):4780. doi: 10.3390/molecules27154780 (PMC9369596; doi:10.3390/molecules27154780)
Supplement: Supplementary file 1 [file molecules-27-04780-s001.zip › Table S4.xlsx]

## Sheet: drug-chemical structure pairs
drug id	smiles
DB00006	CC[C@H](C)[C@H](NC(=O)[C@H](CCC(O)=O)NC(=O)[C@H](CCC(O)=O)NC(=O)[C@H](CC1=CC=CC=C1)NC(=O)[C@H](CC(O)=O)NC(=O)CNC(=O)[C@H](CC(N)=O)NC(=O)CNC(=O)CNC(=O)CNC(=O)CNC(=O)[C@@H]1CCCN1C(=O)[C@H](CCCNC(N)=N)NC(=O)[C@@H]1CCCN1C(=O)[C@H](N)CC1=CC=CC=C1)C(=O)N1CCC[C@H]1C(=O)N[C@@H](CCC(O)=O)C(=O)N[C@@H](CCC(O)=O)C(=O)N[C@@H](CC1=CC=C(O)C=C1)C(=O)N[C@@H](CC(C)C)C(O)=O
DB00007	CCNC(=O)[C@@H]1CCCN1C(=O)[C@H](CCCNC(N)=N)NC(=O)[C@H](CC(C)C)NC(=O)[C@@H](CC(C)C)NC(=O)[C@H](CC1=CC=C(O)C=C1)NC(=O)[C@H](CO)NC(=O)[C@H](CC1=CNC2=C1C=CC=C2)NC(=O)[C@H](CC1=CNC=N1)NC(=O)[C@@H]1CCC(=O)N1
DB00014	CC(C)C[C@H](NC(=O)[C@@H](COC(C)(C)C)NC(=O)[C@H](CC1=CC=C(O)C=C1)NC(=O)[C@H](CO)NC(=O)[C@H](CC1=CNC2=CC=CC=C12)NC(=O)[C@H](CC1=CN=CN1)NC(=O)[C@@H]1CCC(=O)N1)C(=O)N[C@@H](CCCN=C(N)N)C(=O)N1CCC[C@H]1C(=O)NNC(N)=O
DB00027	CC(C)C[C@@H](NC(=O)CNC(=O)[C@@H](NC=O)C(C)C)C(=O)N[C@@H](C)C(=O)N[C@H](C(C)C)C(=O)N[C@@H](C(C)C)C(=O)N[C@H](C(C)C)C(=O)N[C@@H](CC1=CNC2=C1C=CC=C2)C(=O)N[C@H](CC(C)C)C(=O)N[C@@H](CC1=CNC2=C1C=CC=C2)C(=O)N[C@H](CC(C)C)C(=O)N[C@@H](CC1=CNC2=C1C=CC=C2)C(=O)N[C@H](CC(C)C)C(=O)N[C@@H](CC1=CNC2=C1C=CC=C2)C(=O)NCCO
DB00035	NC(=O)CC[C@@H]1NC(=O)[C@H](CC2=CC=CC=C2)NC(=O)[C@H](CC2=CC=C(O)C=C2)NC(=O)CCSSC[C@H](NC(=O)[C@H](CC(N)=O)NC1=O)C(=O)N1CCC[C@H]1C(=O)N[C@H](CCCNC(N)=N)C(=O)NCC(N)=O
DB00050	CC(C)C[C@H](NC(=O)[C@@H](CCCNC(N)=O)NC(=O)[C@H](CC1=CC=C(O)C=C1)NC(=O)[C@H](CO)NC(=O)[C@@H](CC1=CN=CC=C1)NC(=O)[C@@H](CC1=CC=C(Cl)C=C1)NC(=O)[C@@H](CC1=CC2=CC=CC=C2C=C1)NC(C)=O)C(=O)N[C@@H](CCCNC(N)=N)C(=O)N1CCC[C@H]1C(=O)N[C@H](C)C(N)=O
DB00067	NCCCCC(NC(=O)C1CCCN1C(=O)C1CSSCC(N)C(=O)NC(CC2=CC=C(O)C=C2)C(=O)NC(CC2=CC=CC=C2)C(=O)NC(CCC(N)=O)C(=O)NC(CC(N)=O)C(=O)N1)C(=O)NCC(N)=O.NC1CSSCC(NC(=O)C(CC(N)=O)NC(=O)C(CCC(N)=O)NC(=O)C(CC2=CC=CC=C2)NC(=O)C(CC2=CC=C(O)C=C2)NC1=O)C(=O)N1CCCC1C(=O)NC(CCCN=C(N)N)C(=O)NCC(N)=O
DB00080	CCCCCCCCCC(=O)N[C@@H](CC1=CNC2=C1C=CC=C2)C(=O)N[C@H](CC(N)=O)C(=O)N[C@@H](CC(O)=O)C(=O)N[C@H]1[C@@H](C)OC(=O)[C@H](CC(=O)C2=CC=CC=C2N)NC(=O)[C@@H](NC(=O)[C@@H](CO)NC(=O)CNC(=O)[C@H](CC(O)=O)NC(=O)[C@@H](C)NC(=O)[C@H](CC(O)=O)NC(=O)[C@H](CCCN)NC(=O)CNC1=O)[C@H](C)CC(O)=O
DB00091	CC[C@@H]1NC(=O)[C@H]([C@H](O)[C@H](C)C\C=C\C)N(C)C(=O)[C@H](C(C)C)N(C)C(=O)[C@H](CC(C)C)N(C)C(=O)[C@H](CC(C)C)N(C)C(=O)[C@@H](C)NC(=O)[C@H](C)NC(=O)[C@H](CC(C)C)N(C)C(=O)[C@@H](NC(=O)[C@H](CC(C)C)N(C)C(=O)CN(C)C1=O)C(C)C
DB00093	NCCCC[C@H](NC(=O)[C@@H]1CCCN1C(=O)[C@@H]1CSSC[C@H](N)C(=O)N[C@@H](CC2=CC=CC=C2)C(=O)N[C@@H](CC2=CC=CC=C2)C(=O)N[C@@H](CCC(N)=O)C(=O)N[C@@H](CC(N)=O)C(=O)N1)C(=O)NCC(N)=O
DB00104	[H][C@]1(NC(=O)[C@H](CCCCN)NC(=O)[C@@H](CC2=CNC3=C2C=CC=C3)NC(=O)[C@H](CC2=CC=CC=C2)NC(=O)[C@H](CSSC[C@H](NC1=O)C(=O)N[C@H](CO)[C@@H](C)O)NC(=O)[C@H](N)CC1=CC=CC=C1)[C@@H](C)O
DB00106	CC(C)C[C@H](NC(=O)[C@@H](CC(N)=O)NC(=O)[C@H](CC1=CC=C(O)C=C1)N(C)C(=O)[C@H](CO)NC(=O)[C@@H](CC1=CN=CC=C1)NC(=O)[C@@H](CC1=CC=C(Cl)C=C1)NC(=O)[C@@H](CC1=CC2=C(C=CC=C2)C=C1)NC(C)=O)C(=O)N[C@@H](CCCCNC(C)C)C(=O)N1CCC[C@H]1C(=O)N[C@H](C)C(N)=O
DB00114	CC1=NC=C(COP(O)(O)=O)C(C=O)=C1O
DB00115	C[C@H](CNC(=O)CC[C@]1(C)[C@@H](CC(N)=O)[C@H]2N=C1\C(C)=C1/N=C(/C=C3\N=C(\C(\C)=C4\[C@@H](CCC(N)=O)[C@](C)(CC(N)=O)[C@@]2(C)N4[Co+]C#N)[C@@](C)(CC(N)=O)[C@@H]3CCC(N)=O)C(C)(C)[C@@H]1CCC(N)=O)OP([O-])(=O)O[C@@H]1[C@@H](CO)O[C@@H]([C@@H]1O)N1C=NC2=C1C=C(C)C(C)=C2
DB00116	NC1=NC(=O)C2=C(NCC(CNC3=CC=C(C=C3)C(=O)N[C@@H](CCC(O)=O)C(O)=O)N2)N1
DB00117	N[C@@H](CC1=CNC=N1)C(O)=O
DB00118	C[S+](CC[C@H](N)C([O-])=O)C[C@H]1O[C@H]([C@H](O)[C@@H]1O)N1C=NC2=C1N=CN=C2N
DB00119	CC(=O)C(O)=O
DB00120	N[C@@H](CC1=CC=CC=C1)C(O)=O
DB00121	[H][C@]12CS[C@@H](CCCCC(O)=O)[C@@]1([H])NC(=O)N2
DB00122	C[N+](C)(C)CCO
DB00123	NCCCC[C@H](N)C(O)=O
DB00125	N[C@@H](CCCNC(N)=N)C(O)=O
DB00126	[H][C@@]1(OC(=O)C(O)=C1O)[C@@H](O)CO
DB00127	NCCCNCCCCNCCCN
DB00128	N[C@@H](CC(O)=O)C(O)=O
DB00129	NCCC[C@H](N)C(O)=O
DB00130	N[C@@H](CCC(N)=O)C(O)=O
DB00131	NC1=C2N=CN([C@@H]3O[C@H](COP(O)(O)=O)[C@@H](O)[C@H]3O)C2=NC=N1
DB00132	CC\C=C/C\C=C/C\C=C/CCCCCCCC(O)=O
DB00133	N[C@@H](CO)C(O)=O
DB00134	CSCC[C@H](N)C(O)=O
DB00135	N[C@@H](CC1=CC=C(O)C=C1)C(O)=O
DB00136	C[C@H](CCCC(C)(C)O)[C@@]1([H])CC[C@@]2([H])\C(CCC[C@]12C)=C\C=C1\C[C@@H](O)C[C@H](O)C1=C
DB00137	C\C(\C=C\C=C(/C)\C=C\[C@H]1C(C)=C[C@H](O)CC1(C)C)=C/C=C/C=C(\C)/C=C/C=C(\C)/C=C/C1=C(C)C[C@@H](O)CC1(C)C
DB00138	N[C@@H](CSSC[C@H](N)C(O)=O)C(O)=O
DB00139	OC(=O)CCC(O)=O
DB00140	CC1=C(C)C=C2N(C[C@H](O)[C@H](O)[C@H](O)CO)C3=NC(=O)NC(=O)C3=NC2=C1
DB00141	[H]C(=O)[C@H](NC(C)=O)[C@@H](O)[C@H](O)[C@H](O)CO
DB00142	N[C@@H](CCC(O)=O)C(O)=O
DB00143	N[C@@H](CCC(=O)N[C@@H](CS)C(=O)NCC(O)=O)C(O)=O
DB00144	CCCCCCCCCCCCCCCCCC(=O)OC[C@H](COP(O)(=O)OC[C@H](N)C(O)=O)OC(=O)CCCCCCCCCCCCCCCCC
DB00145	NCC(O)=O
DB00146	C[C@H](CCCC(C)(C)O)[C@@]1([H])CC[C@@]2([H])\C(CCC[C@]12C)=C\C=C1\C[C@@H](O)CCC1=C
DB00147	CC1=NC=C(CO)C(C=O)=C1O
DB00148	CN(CC(O)=O)C(N)=N
DB00149	CC(C)C[C@H](N)C(O)=O
DB00150	N[C@@H](CC1=CNC2=C1C=CC=C2)C(O)=O
DB00151	N[C@@H](CS)C(O)=O
DB00152	CC1=C(CCO)SC=[N+]1CC1=CN=C(C)N=C1N
DB00153	CC(C)[C@@H](C)\C=C\[C@@H](C)[C@@]1([H])CC[C@@]2([H])\C(CCC[C@]12C)=C\C=C1\C[C@@H](O)CCC1=C
DB00154	CCCCC\C=C/C\C=C/C\C=C/CCCCCCC(O)=O
DB00155	N[C@@H](CCCNC(N)=O)C(O)=O
DB00156	C[C@@H](O)[C@H](N)C(O)=O
DB00157	NC(=O)C1=CN(C=CC1)[C@@H]1O[C@H](CO[P@](O)(=O)O[P@](O)(=O)OC[C@H]2O[C@H]([C@H](O)[C@@H]2O)N2C=NC3=C(N)N=CN=C23)[C@@H](O)[C@H]1O
DB00158	NC1=NC(=O)C2=NC(CNC3=CC=C(C=C3)C(=O)N[C@@H](CCC(O)=O)C(O)=O)=CN=C2N1
DB00159	CC\C=C/C\C=C/C\C=C/C\C=C/C\C=C/CCCC(O)=O
DB00160	C[C@H](N)C(O)=O
DB00161	CC(C)[C@H](N)C(O)=O
DB00162	C\C(=C/CO)\C=C\C=C(/C)\C=C\C1=C(C)CCCC1(C)C
DB00163	CC(C)CCC[C@@H](C)CCC[C@@H](C)CCC[C@]1(C)CCC2=C(O1)C(C)=C(C)C(O)=C2C
DB00165	CC1=C(O)C(CO)=C(CO)C=N1
DB00166	OC(=O)CCCC[C@@H]1CCSS1
DB00167	CC[C@H](C)[C@H](N)C(O)=O
DB00168	COC(=O)[C@H](CC1=CC=CC=C1)NC(=O)[C@@H](N)CC(O)=O
DB00169	CC(C)CCC[C@@H](C)[C@@]1([H])CC[C@@]2([H])\C(CCC[C@]12C)=C\C=C1\C[C@@H](O)CCC1=C
DB00170	CC1=CC(=O)C2=CC=CC=C2C1=O
DB00171	NC1=NC=NC2=C1N=CN2[C@@H]1O[C@H](COP(O)(=O)OP(O)(=O)OP(O)(O)=O)[C@@H](O)[C@H]1O
DB00172	OC(=O)[C@@H]1CCCN1
DB00173	NC1=C2NC=NC2=NC=N1
DB00174	N[C@@H](CC(N)=O)C(O)=O
DB00175	[H][C@]12[C@H](C[C@H](O)C=C1C=C[C@H](C)[C@@H]2CC[C@@H](O)C[C@@H](O)CC(O)=O)OC(=O)[C@@H](C)CC
DB00176	COCCCC\C(=N/OCCN)C1=CC=C(C=C1)C(F)(F)F
DB00177	CCCCC(=O)N(CC1=CC=C(C=C1)C1=CC=CC=C1C1=NNN=N1)[C@@H](C(C)C)C(O)=O
DB00178	[H][C@@]12CCC[C@]1([H])N([C@@H](C2)C(O)=O)C(=O)[C@H](C)N[C@@H](CCC1=CC=CC=C1)C(=O)OCC
DB00179	C[C@@H](CC1=CC(O)=C(O)C=C1)[C@H](C)CC1=CC(O)=C(O)C=C1
DB00180	[H][C@@]12C[C@@]3([H])[C@]4([H])C[C@H](F)C5=CC(=O)C=C[C@]5(C)[C@@]4([H])[C@@H](O)C[C@]3(C)[C@@]1(OC(C)(C)O2)C(=O)CO
DB00181	NCC(CC(O)=O)C1=CC=C(Cl)C=C1
DB00182	CC(N)CC1=CC=CC=C1
DB00183	CSCC[C@H](NC(=O)[C@H](CC1=CNC2=C1C=CC=C2)NC(=O)CCNC(=O)OC(C)(C)C)C(=O)N[C@@H](CC(O)=O)C(=O)N[C@@H](CC1=CC=CC=C1)C(N)=O
DB00184	CN1CCC[C@H]1C1=CN=CC=C1
DB00185	CC1O[C@@]2(CS1)CN1CCC2CC1
DB00186	OC1N=C(C2=CC=CC=C2Cl)C2=C(NC1=O)C=CC(Cl)=C2
DB00187	COC(=O)CCC1=CC=C(OCC(O)CNC(C)C)C=C1
DB00188	CC(C)C[C@H](NC(=O)[C@H](CC1=CC=CC=C1)NC(=O)C1=CN=CC=N1)B(O)O
DB00189	CCC(O)(\C=C\Cl)C#C
DB00190	C[C@@](CC1=CC(O)=C(O)C=C1)(NN)C(O)=O
DB00191	CC(C)(N)CC1=CC=CC=C1
DB00192	CC(C)NCCCC1(C(N)=O)C2=CC=CC=C2C2=CC=CC=C12
DB00193	COC1=CC=CC(=C1)[C@@]1(O)CCCC[C@@H]1CN(C)C
DB00194	NC1=NC=NC2=C1N=CN2[C@@H]1O[C@H](CO)[C@@H](O)[C@@H]1O
DB00195	CC(C)NCC(O)COC1=CC=C(CCOCC2CC2)C=C1
DB00196	OC(CN1C=NC=N1)(CN1C=NC=N1)C1=C(F)C=C(F)C=C1
DB00197	CC1=C(C)C2=C(CCC(C)(COC3=CC=C(CC4SC(=O)NC4=O)C=C3)O2)C(C)=C1O
DB00198	CCOC(=O)C1=C[C@@H](OC(CC)CC)[C@H](NC(C)=O)[C@@H](N)C1
DB00199	CC[C@H]1OC(=O)[C@H](C)[C@@H](O[C@H]2C[C@@](C)(OC)[C@@H](O)[C@H](C)O2)[C@H](C)[C@@H](O[C@@H]2O[C@H](C)C[C@@H]([C@H]2O)N(C)C)[C@](C)(O)C[C@@H](C)C(=O)[C@H](C)[C@@H](O)[C@]1(C)O
DB00200	[N+]1=2[Co-3]345([N+]6=C7[C@H]([C@@](CC(=O)N)(C)[C@@]6([C@@]6(N3C(=C(C)C3=[N+]4C(C(C)(C)[C@@H]3CCC(=O)N)=CC3=[N+]5C(=C7C)[C@@](CC(=O)N)([C@@H]3CCC(=O)N)C)[C@@](C)([C@H]6CC(=O)N)CCC(NC[C@@H](C)OP(=O)(O[C@@H]3[C@H](O[C@H](N(C4=CC(=C(C=C14)C)C)C=2)[C@@H]3O)CO)[O-])=O)[H])C)CCC(=O)N)O[H]
DB00201	CN1C=NC2=C1C(=O)N(C)C(=O)N2C
DB00202	C[N+](C)(C)CCOC(=O)CCC(=O)OCC[N+](C)(C)C
DB00203	CCCC1=NN(C)C2=C1N=C(NC2=O)C1=CC(=CC=C1OCC)S(=O)(=O)N1CCN(C)CC1
DB00204	CN(CCOC1=CC=C(NS(C)(=O)=O)C=C1)CCC1=CC=C(NS(C)(=O)=O)C=C1
DB00205	CCC1=C(C(N)=NC(N)=N1)C1=CC=C(Cl)C=C1
DB00206	[H][C@]12C[C@@H](OC(=O)C3=CC(OC)=C(OC)C(OC)=C3)[C@H](OC)[C@@H](C(=O)OC)[C@@]1([H])C[C@@]1([H])N(CCC3=C1NC1=C3C=CC(OC)=C1)C2
DB00207	CC[C@H]1OC(=O)[C@H](C)[C@@H](O[C@H]2C[C@@](C)(OC)[C@@H](O)[C@H](C)O2)[C@H](C)[C@@H](O[C@@H]2O[C@H](C)C[C@@H]([C@H]2O)N(C)C)[C@](C)(O)C[C@@H](C)CN(C)[C@H](C)[C@@H](O)[C@]1(C)O
DB00208	ClC1=CC=CC=C1CN1CCC2=C(C1)C=CS2
DB00209	[H][C@]12CC[C@]([H])(C[C@@H](C1)OC(=O)C(O)(C1=CC=CC=C1)C1=CC=CC=C1)[N+]21CCCC1
DB00210	COC1=C(C=C(C=C1)C1=CC2=C(C=C1)C=C(C=C2)C(O)=O)C12CC3CC(CC(C3)C1)C2
DB00211	COC1=CC(C(O)CNC(=O)CN)=C(OC)C=C1
DB00212	CC(C)(C)S(=O)(=O)C[C@@H](CC1=CC=CC=C1)C(=O)N[C@@H](CC1=CN=CN1)C(=O)N[C@@H](CC1CCCCC1)[C@@H](O)[C@@H](O)C1CC1
DB00213	COC1=C(OC)C(CS(=O)C2=NC3=C(N2)C=C(OC(F)F)C=C3)=NC=C1
DB00214	CC(C)NC(=O)NS(=O)(=O)C1=C(NC2=CC=CC(C)=C2)C=CN=C1
DB00215	CN(C)CCCC1(OCC2=C1C=CC(=C2)C#N)C1=CC=C(F)C=C1
DB00216	CN1CCC[C@@H]1CC1=CNC2=C1C=C(CCS(=O)(=O)C1=CC=CC=C1)C=C2
DB00217	CN\C(NCC1=CC=CC=C1)=N/C
DB00218	[H][C@]12CN(C[C@@]1([H])NCCC2)C1=C(F)C=C2C(=O)C(=CN(C3CC3)C2=C1OC)C(O)=O
DB00219	CC[N+](C)(CC)CCOC(=O)C(O)(C1CCCCC1)C1=CC=CC=C1
DB00220	[H][C@@]12CCCC[C@]1([H])CN(C[C@@H](O)[C@H](CSC1=CC=CC=C1)NC(=O)C1=C(C)C(O)=CC=C1)[C@@H](C2)C(=O)NC(C)(C)C
DB00221	CCC(NC(C)C)C(O)C1=CC(O)=C(O)C=C1
DB00222	CCC1=C(C)CN(C(=O)NCCC2=CC=C(C=C2)S(=O)(=O)NC(=O)N[C@H]2CC[C@H](C)CC2)C1=O
DB00223	[H][C@@]12C[C@H](C)[C@](O)(C(=O)CO)[C@@]1(C)C[C@H](O)[C@@]1(F)[C@@]2([H])C[C@H](F)C2=CC(=O)C=C[C@]12C
DB00224	CC(C)(C)NC(=O)[C@@H]1CN(CC2=CN=CC=C2)CCN1C[C@@H](O)C[C@@H](CC1=CC=CC=C1)C(=O)N[C@@H]1[C@H](O)CC2=CC=CC=C12
DB00225	[Gd+3].CNC(=O)CN(CCN(CCN(CC([O-])=O)CC(=O)NC)CC([O-])=O)CC([O-])=O
DB00226	NC(N)=NCC1COC2(CCCCC2)O1
DB00227	[H][C@]12[C@H](C[C@@H](C)C=C1C=C[C@H](C)[C@@H]2CC[C@@H]1C[C@@H](O)CC(=O)O1)OC(=O)[C@@H](C)CC
DB00228	FC(F)OC(F)(F)C(F)Cl
DB00229	[H][C@]12SCC(CSC3=NN=NN3CCN(C)C)=C(N1C(=O)[C@H]2NC(=O)CC1=CSC(N)=N1)C(O)=O
DB00230	CC(C)C[C@H](CN)CC(O)=O
DB00231	CN1C2=C(C=C(Cl)C=C2)C(=NC(O)C1=O)C1=CC=CC=C1
DB00232	CN1C(CCl)NC2=CC(Cl)=C(C=C2S1(=O)=O)S(N)(=O)=O
DB00233	NC1=CC(O)=C(C=C1)C(O)=O
DB00234	[H][C@@](OC1=CC=CC=C1OCC)(C1=CC=CC=C1)[C@@]1([H])CNCCO1
DB00235	CC1=C(C=C(C#N)C(=O)N1)C1=CC=NC=C1
DB00236	BrCCC(=O)N1CCN(CC1)C(=O)CCBr
DB00237	CCC(C)C1(CC)C(=O)NC(=O)NC1=O
DB00238	CC1=C2NC(=O)C3=C(N=CC=C3)N(C3CC3)C2=NC=C1
DB00239	ClC1=CC(Cl)=C(CO\N=C(/CN2C=CN=C2)C2=CC=C(Cl)C=C2Cl)C=C1
DB00240	[H][C@@]12C[C@@H](C)[C@](O)(C(=O)CO)[C@@]1(C)C[C@H](O)[C@@]1([H])[C@@]2([H])[C@H](Cl)CC2=CC(=O)C=C[C@]12C
DB00241	CC(C)CC1(CC=C)C(=O)NC(=O)NC1=O
DB00242	NC1=C2N=CN([C@H]3C[C@H](O)[C@@H](CO)O3)C2=NC(Cl)=N1
DB00243	COC1=CC=CC=C1OCC(O)CN1CCN(CC(=O)NC2=C(C)C=CC=C2C)CC1
DB00244	NC1=CC(C(O)=O)=C(O)C=C1
DB00245	[H][C@]12CC[C@]([H])(C[C@@]([H])(C1)OC(C1=CC=CC=C1)C1=CC=CC=C1)N2C
DB00246	ClC1=C(CCN2CCN(CC2)C2=NSC3=CC=CC=C23)C=C2CC(=O)NC2=C1
DB00247	[H][C@@]12CC3=CN(C)C4=C3C(=CC=C4)C1=C[C@H](CN2C)C(=O)NC(CC)CO
DB00248	[H][C@@]12CC3=CNC4=CC=CC(=C34)[C@@]1([H])C[C@H](CN2CC=C)C(=O)N(CCCN(C)C)C(=O)NCC
DB00249	OC[C@H]1O[C@H](C[C@@H]1O)N1C=C(I)C(=O)NC1=O
DB00250	NC1=CC=C(C=C1)S(=O)(=O)C1=CC=C(N)C=C1
DB00251	CC(C)N1CCN(CC1)C1=CC=C(OC[C@H]2CO[C@@](CN3C=NC=N3)(O2)C2=C(Cl)C=C(Cl)C=C2)C=C1
DB00252	O=C1NC(=O)C(N1)(C1=CC=CC=C1)C1=CC=CC=C1
DB00253	[H][C@@]12CC[C@H](C(C)=O)[C@@]1(C)C[C@H](O)[C@@]1([H])[C@@]2([H])C[C@H](C)C2=CC(=O)CC[C@]12C
DB00254	[H][C@@]12[C@@H](C)C3=CC=CC(O)=C3C(=O)C1=C(O)[C@]1(O)C(=O)C(C(N)=O)=C(O)[C@@H](N(C)C)[C@]1([H])[C@H]2O
DB00255	CC\C(=C(\CC)C1=CC=C(O)C=C1)C1=CC=C(O)C=C1
DB00256	[H][C@@]12C[C@@]3([H])C(C(=O)C4=C(O)C=CC=C4[C@@]3(C)O)=C(O)[C@]1(O)C(=O)C(C(=O)NCNCCCC[C@H](N)C(O)=O)=C(O)[C@H]2N(C)C
DB00257	ClC1=CC=CC=C1C(N1C=CN=C1)(C1=CC=CC=C1)C1=CC=CC=C1
DB00258	[Ca++].CC([O-])=O.CC([O-])=O
DB00259	NC1=CC=C(C=C1)S(N)(=O)=O
DB00260	N[C@@H]1CONC1=O
DB00261	ClC1=CC=C2N=C3NC(=O)CN3CC2=C1Cl
DB00262	ClCCNC(=O)N(CCCl)N=O
DB00263	CC1=NOC(NS(=O)(=O)C2=CC=C(N)C=C2)=C1C
DB00264	COCCC1=CC=C(OCC(O)CNC(C)C)C=C1
DB00265	CCN(C(=O)C=CC)C1=CC=CC=C1C
DB00266	OC1=C(CC2=C(O)C3=C(OC2=O)C=CC=C3)C(=O)OC2=C1C=CC=C2
DB00267	[H][C@]12SCC(CSC3=NN=NN3C)=C(N1C(=O)[C@H]2NC(=O)C(=N/OC)\C1=CSC(N)=N1)C(O)=O
DB00268	CCCN(CCC)CCC1=C2CC(=O)NC2=CC=C1
DB00269	COC1=CC=C(C=C1)C(Cl)=C(C1=CC=C(OC)C=C1)C1=CC=C(OC)C=C1
DB00270	COC(=O)C1=C(C)NC(C)=C(C1C1=CC=CC2=NON=C12)C(=O)OC(C)C
DB00271	CC(=O)NC1=C(I)C(C(O)=O)=C(I)C(NC(C)=O)=C1I
DB00272	NCCC1=CC=NN1
DB00273	[H][C@@]12CO[C@@]3(COS(N)(=O)=O)OC(C)(C)O[C@@]3([H])[C@]1([H])OC(C)(C)O2
DB00274	[H][C@]12SCC(CSC3=NN=NN3C)=C(N1C(=O)[C@]2(NC(=O)CSCC#N)OC)C(O)=O
DB00275	CCCC1=NC(=C(N1CC1=CC=C(C=C1)C1=C(C=CC=C1)C1=NN=NN1)C(O)=O)C(C)(C)O
DB00276	COC1=C(NC2=C3C=CC=CC3=NC3=CC=CC=C23)C=CC(NS(C)(=O)=O)=C1
DB00277	CN1C2=C(NC=N2)C(=O)N(C)C1=O
DB00278	C[C@@H]1CCN([C@H](C1)C(O)=O)C(=O)[C@H](CCCNC(N)=N)NS(=O)(=O)C1=CC=CC2=C1NCC(C)C2
DB00279	N[C@@H](CC1=CC(I)=C(OC2=CC(I)=C(O)C=C2)C(I)=C1)C(O)=O
DB00280	CC(C)N(CCC(C(N)=O)(C1=CC=CC=C1)C1=NC=CC=C1)C(C)C
DB00281	CCN(CC)CC(=O)NC1=C(C)C=CC=C1C
DB00282	NCCC(O)(P(O)(O)=O)P(O)(O)=O
DB00283	CN1CCC[C@@H]1CCO[C@](C)(C1=CC=CC=C1)C1=CC=C(Cl)C=C1
DB00284	[H]C(=O)[C@H](O)[C@@H](O)[C@]([H])(O[C@@]1([H])O[C@H](CO)[C@@]([H])(O[C@H]2O[C@H](C)[C@@H](N[C@@]3([H])C=C(CO)[C@@H](O)[C@H](O)[C@H]3O)[C@H](O)[C@H]2O)[C@H](O)[C@H]1O)[C@H](O)CO
DB00285	COC1=CC=C(C=C1)C(CN(C)C)C1(O)CCCCC1
DB00287	CC(C)OC(=O)CCC\C=C/C[C@H]1[C@@H](O)C[C@@H](O)[C@@H]1\C=C\[C@@H](O)COC1=CC=CC(=C1)C(F)(F)F
DB00288	[H][C@@]12C[C@H]3OC4(CCCC4)O[C@@]3(C(=O)COC(C)=O)[C@@]1(C)C[C@H](O)[C@@]1(F)[C@@]2([H])CCC2=CC(=O)C=C[C@]12C
DB00289	CNCC[C@@H](OC1=CC=CC=C1C)C1=CC=CC=C1
DB00290	[H][C@](C)(NC(=O)[C@@]([H])(NC(=O)C1=NC(=NC(N)=C1C)[C@H](CC(N)=O)NC[C@H](N)C(N)=O)[C@@]([H])(OC1OC(CO)C(O)C(O)C1OC1OC(CO)C(O)C(OC(N)=O)C1O)C1=CNC=N1)[C@@H](O)[C@H](C)C(=O)N[C@]([H])(C(=O)NCCC1=NC(=CS1)C1=NC(=CS1)C(=O)NCCC[S+](C)C)[C@@]([H])(C)O
DB00291	OC(=O)CCCC1=CC=C(C=C1)N(CCCl)CCCl
DB00292	CCOC(=O)C1=CN=CN1[C@H](C)C1=CC=CC=C1
DB00293	CN(CC1=CC2=C(NC(C)=NC2=O)C=C1)C1=CC=C(S1)C(=O)N[C@@H](CCC(O)=O)C(O)=O
DB00294	[H][C@@]12CC[C@@](O)(C#C)[C@@]1(CC)CC(=C)[C@]1([H])[C@@]3([H])CCC(=O)C=C3CC[C@@]21[H]
DB00295	[H][C@@]12OC3=C(O)C=CC4=C3[C@@]11CCN(C)[C@]([H])(C4)[C@]1([H])C=C[C@@H]2O
DB00296	CCCN1CCCC[C@H]1C(=O)NC1=C(C)C=CC=C1C
DB00297	CCCCN1CCCCC1C(=O)NC1=C(C)C=CC=C1C
DB00298	CC1=CC=CC=C1N1CCN(CCC2=NN=C3CCCCN23)CC1
DB00299	NC1=NC(=O)C2=C(N1)N(CCC(CO)CO)C=N2
DB00300	[H][C@@](C)(CN1C=NC2=C(N)N=CN=C12)OCP(=O)(OCOC(=O)OC(C)C)OCOC(=O)OC(C)C
DB00301	[H][C@]12SC(C)(C)[C@@H](N1C(=O)[C@H]2NC(=O)C1=C(C)ON=C1C1=C(Cl)C=CC=C1F)C(O)=O
DB00302	NC[C@H]1CC[C@@H](CC1)C(O)=O
DB00303	[H][C@]12[C@@H](C)C(S[C@]3([H])CN[C@@]([H])(C3)C(=O)NC3=CC=CC(=C3)C(O)=O)=C(N1C(=O)[C@]2([H])[C@@H](C)O)C(O)=O
DB00304	[H][C@@]12CC[C@@](O)(C#C)[C@@]1(CC)CC(=C)[C@]1([H])[C@@]3([H])CCCC=C3CC[C@@]21[H]
DB00305	[H][C@]12CN3C4=C([C@@H](COC(N)=O)[C@@]3(OC)[C@@]1([H])N2)C(=O)C(N)=C(C)C4=O
DB00306	CCC(C)C1(CC=C)C(=O)NC(=O)NC1=O
DB00307	CC1=CC2=C(C=C1C(=C)C1=CC=C(C=C1)C(O)=O)C(C)(C)CCC2(C)C
DB00308	CCCCCCCN(CC)CCCC(O)C1=CC=C(NS(C)(=O)=O)C=C1
DB00309	[H][C@@]12N3CC[C@@]11C4=CC(=C(OC)C=C4N(C)[C@@]1([H])[C@](O)([C@H](O)[C@]2(CC)C=CC3)C(N)=O)[C@]1(C[C@@]2([H])CN(C[C@](O)(CC)C2)CCC2=C1NC1=C2C=CC=C1)C(=O)OC
DB00310	NS(=O)(=O)C1=C(Cl)C=CC(=C1)C1(O)NC(=O)C2=CC=CC=C12
DB00311	CCOC1=CC2=C(C=C1)N=C(S2)S(N)(=O)=O
DB00312	CCCC(C)C1(CC)C(=O)NC(=O)NC1=O
DB00313	CCCC(CCC)C(O)=O
DB00314	[H][C@@]1(CCN=C(N)N1)[C@]1([H])NC(=O)\C(NC(=O)[C@H](CNC(=O)C[C@@H](N)CCCN)NC(=O)[C@H](C)NC(=O)[C@@H](N)CNC1=O)=C/NC(N)=O.[H][C@@]1(CCN=C(N)N1)[C@]1([H])NC(=O)\C(NC(=O)[C@H](CNC(=O)C[C@@H](N)CCCN)NC(=O)[C@H](CO)NC(=O)[C@@H](N)CNC1=O)=C/NC(N)=O
DB00315	CN(C)CCC1=CNC2=CC=C(C[C@H]3COC(=O)N3)C=C12
DB00316	CC(=O)NC1=CC=C(O)C=C1
DB00317	COC1=C(OCCCN2CCOCC2)C=C2C(NC3=CC(Cl)=C(F)C=C3)=NC=NC2=C1
DB00318	[H][C@]12C=C[C@H](O)[C@@H]3OC4=C5C(C[C@H]1N(C)CC[C@@]235)=CC=C4OC
DB00319	[H][C@]12SC(C)(C)[C@@H](N1C(=O)[C@H]2NC(=O)[C@H](NC(=O)N1CCN(CC)C(=O)C1=O)C1=CC=CC=C1)C(O)=O
DB00320	[H][C@@]12CCCN1C(=O)[C@H](CC1=CC=CC=C1)N1C(=O)[C@](C)(NC(=O)[C@H]3CN(C)[C@]4([H])CC5=CNC6=CC=CC(=C56)[C@@]4([H])C3)O[C@@]21O
DB00321	CN(C)CCC=C1C2=CC=CC=C2CCC2=CC=CC=C12
DB00322	OC[C@H]1O[C@H](C[C@@H]1O)N1C=C(F)C(=O)NC1=O
DB00323	CC1=CC=C(C=C1)C(=O)C1=CC(=C(O)C(O)=C1)[N+]([O-])=O
DB00324	[H][C@@]12CC[C@](O)(C(C)=O)[C@@]1(C)C[C@H](O)[C@@]1(F)[C@@]2([H])C[C@H](C)C2=CC(=O)C=C[C@]12C
DB00325	O=N[Fe--](C#N)(C#N)(C#N)(C#N)C#N
DB00326	[Ca++].OC[C@@H](O)[C@@H](O)[C@H](O)[C@@H](O)C(O)C([O-])=O.OC[C@@H](O)[C@@H](O)[C@H](O)[C@@H](O)C(O)C([O-])=O
DB00327	[H][C@@]12OC3=C(O)C=CC4=C3[C@@]11CCN(C)[C@]([H])(C4)[C@]1([H])CCC2=O
DB00328	COC1=CC2=C(C=C1)N(C(=O)C1=CC=C(Cl)C=C1)C(C)=C2CC(O)=O
DB00330	CC[C@@H](CO)NCCN[C@@H](CC)CO
DB00331	CN(C)C(=N)NC(N)=N
DB00332	[H][C@]12CC[C@]([H])(C[C@@H](C1)OC(=O)C(CO)C1=CC=CC=C1)[N+]2(C)C(C)C
DB00333	CCC(=O)C(CC(C)N(C)C)(C1=CC=CC=C1)C1=CC=CC=C1
DB00334	CN1CCN(CC1)C1=NC2=CC=CC=C2NC2=C1C=C(C)S2
DB00335	CC(C)NCC(O)COC1=CC=C(CC(N)=O)C=C1
DB00336	NC(=O)N\N=C\C1=CC=C(O1)[N+]([O-])=O
DB00337	[H][C@]1(CC[C@H](Cl)[C@@H](C1)OC)\C=C(/C)[C@@]1([H])OC(=O)[C@]2([H])CCCCN2C(=O)C(=O)[C@]2(O)O[C@@]([H])([C@H](C[C@H]2C)OC)[C@H](C[C@@H](C)C\C(C)=C\[C@@H](CC)C(=O)C[C@H](O)[C@H]1C)OC
DB00338	COC1=CC2=C(C=C1)N=C(N2)S(=O)CC1=NC=C(C)C(OC)=C1C
DB00339	NC(=O)C1=NC=CN=C1
DB00340	CN1CCCC(CC2C3=CC=CC=C3SC3=CC=CC=C23)C1
DB00341	OC(=O)COCCN1CCN(CC1)C(C1=CC=CC=C1)C1=CC=C(Cl)C=C1
DB00342	CC(C)(C)C1=CC=C(C=C1)C(O)CCCN1CCC(CC1)C(O)(C1=CC=CC=C1)C1=CC=CC=C1
DB00343	COC1=CC=C(C=C1)[C@@H]1SC2=C(C=CC=C2)N(CCN(C)C)C(=O)[C@@H]1OC(C)=O
DB00344	CNCCCC1C2=CC=CC=C2C=CC2=CC=CC=C12
DB00345	NC1=CC=C(C=C1)C(=O)NCC(O)=O
DB00346	COC1=CC2=C(C=C1OC)C(N)=NC(=N2)N(C)CCCNC(=O)C1CCCO1
DB00347	CN1C(=O)OC(C)(C)C1=O
DB00348	[O-][N+](=O)C1=C(C=CC(=C1)C(F)(F)F)C(=O)C1C(=O)CCCC1=O
DB00349	CN1C2=C(C=C(Cl)C=C2)N(C2=CC=CC=C2)C(=O)CC1=O
DB00350	NC1=CC(=NC(N)=[N+]1[O-])N1CCCCC1
DB00351	[H][C@@]12CC[C@](OC(C)=O)(C(C)=O)[C@@]1(C)CC[C@@]1([H])[C@@]2([H])C=C(C)C2=CC(=O)CC[C@]12C
DB00352	NC1=NC(=S)C2=C(N1)N=CN2
DB00353	[H][C@@]12CC3=CNC4=CC=CC(=C34)C1=C[C@H](CN2C)C(=O)N[C@@H](CC)CO
DB00354	CC(C)(C)C1=CC=C(CN2CCN(CC2)C(C2=CC=CC=C2)C2=CC=C(Cl)C=C2)C=C1
DB00355	C[C@H]1[C@H](NC(=O)C(=N/OC(C)(C)C(=O)O)\C2=CSC([NH3+])=N2)C(=O)N1S([O-])(=O)=O
DB00356	ClC1=CC2=C(OC(=O)N2)C=C1
DB00357	CCC1(CCC(=O)NC1=O)C1=CC=C(N)C=C1
DB00358	OC(C1CCCCN1)C1=CC(=NC2=C1C=CC=C2C(F)(F)F)C(F)(F)F
DB00359	NC1=CC=C(C=C1)S(=O)(=O)NC1=NC=CC=N1
DB00360	[H][C@@]1(CNC2=C(N1)C(=O)NC(N)=N2)[C@@H](O)[C@H](C)O
DB00361	[H][C@@]12N(C)C3=CC(OC)=C(C=C3[C@@]11CCN3CC=C[C@](CC)([C@@]13[H])[C@@]([H])(OC(C)=O)[C@]2(O)C(=O)OC)[C@]1(C[C@@]2([H])CN(CC(CC)=C2)CC2=C1NC1=CC=CC=C21)C(=O)OC
DB00362	[H][C@]1(NC(=O)[C@@H](NC(=O)[C@@H]2C[C@@H](O)CN2C(=O)[C@@H](NC(=O)[C@H](C[C@@H](O)[C@@H](O)NC(=O)[C@@H]2[C@@H](O)[C@@H](C)CN2C1=O)NC(=O)C1=CC=C(C=C1)C1=CC=C(C=C1)C1=CC=C(OCCCCC)C=C1)[C@@H](C)O)[C@H](O)[C@@H](O)C1=CC=C(O)C=C1)[C@@H](C)O
DB00363	CN1CCN(CC1)C1=NC2=CC(Cl)=CC=C2NC2=CC=CC=C12
DB00364	O.O[Al](O)O.O[Al](O)OS(=O)(=O)OC[C@H]1O[C@@](COS(=O)(=O)O[Al](O)O)(O[C@H]2O[C@H](COS(=O)(=O)O[Al](O)O)[C@@H](OS(=O)(=O)O[Al](O)O)[C@H](OS(=O)(=O)O[Al](O)O)[C@H]2OS(=O)(=O)O[Al](O)O)[C@@H](OS(=O)(=O)O[Al](O)O)[C@@H]1OS(=O)(=O)O[Al](O)O
DB00365	CC1CN(CCN1)C1=C(F)C(C)=C2C(=O)C(=CN(C3CC3)C2=C1)C(O)=O
DB00366	CN(C)CCOC(C)(C1=CC=CC=C1)C1=CC=CC=N1
DB00367	[H][C@@]12CC[C@@](O)(C#C)[C@@]1(CC)CC[C@]1([H])[C@@]3([H])CCC(=O)C=C3CC[C@@]21[H]
DB00368	NC[C@H](O)C1=CC(O)=C(O)C=C1
DB00369	NC1=NC(=O)N(C[C@@H](CO)OCP(O)(O)=O)C=C1
DB00370	CN1CCN2C(C1)C1=CC=CC=C1CC1=C2N=CC=C1
DB00371	CCCC(C)(COC(N)=O)COC(N)=O
DB00372	CCSC1=CC2=C(SC3=CC=CC=C3N2CCCN2CCN(C)CC2)C=C1
DB00373	[H][C@](O)(CNC(C)(C)C)COC1=NSN=C1N1CCOCC1
DB00374	[H][C@]12C[C@@H](O)[C@H](CC[C@@H](O)CCCCC)[C@@]1([H])CC1=C(C2)C(OCC(O)=O)=CC=C1
DB00376	OC(CCN1CCCCC1)(C1CCCCC1)C1=CC=CC=C1
DB00377	[H][C@]12CCCC3=C1C(=CC=C3)C(=O)N(C2)[C@@H]1CN2CCC1CC2
DB00378	[H][C@@]12CC[C@H](C(C)=O)[C@@]1(C)CC[C@]1([H])[C@@]2([H])C=CC2=CC(=O)CC[C@@]12C
DB00379	CC(N)COC1=C(C)C=CC=C1C
DB00380	C[C@@H](CN1CC(=O)NC(=O)C1)N1CC(=O)NC(=O)C1
DB00381	CCOC(=O)C1=C(COCCN)NC(C)=C(C1C1=CC=CC=C1Cl)C(=O)OC
DB00382	NC1=C2CCCCC2=NC2=CC=CC=C12
DB00383	CN1CCCN=C1COC(=O)C(O)(C1CCCCC1)C1=CC=CC=C1
DB00384	NC1=NC(N)=C2N=C(C(N)=NC2=N1)C1=CC=CC=C1
DB00385	[H][C@@]1(C[C@@](O)(CC2=C(O)C3=C(C(O)=C12)C(=O)C1=C(OC)C=CC=C1C3=O)C(=O)COC(=O)CCCC)O[C@H]1C[C@H](NC(=O)C(F)(F)F)[C@H](O)[C@H](C)O1
DB00387	OC(CCN1CCCC1)(C1CCCCC1)C1=CC=CC=C1
DB00388	CNC[C@H](O)C1=CC(O)=CC=C1
DB00389	CCOC(=O)N1C=CN(C)C1=S
DB00390	[H][C@]12CC[C@]3([H])[C@]([H])(C[C@@H](O)[C@]4(C)[C@H](CC[C@]34O)C3=CC(=O)OC3)[C@@]1(C)CC[C@@H](C2)O[C@H]1C[C@H](O)[C@H](O[C@H]2C[C@H](O)[C@H](O[C@H]3C[C@H](O)[C@H](O)[C@@H](C)O3)[C@@H](C)O2)[C@@H](C)O1
DB00391	CCN1CCCC1CNC(=O)C1=C(OC)C=CC(=C1)S(N)(=O)=O
DB00392	CCN(CC)C(C)CN1C2=CC=CC=C2SC2=CC=CC=C12
DB00393	COCCOC(=O)C1=C(C)NC(C)=C(C1C1=CC(=CC=C1)[N+]([O-])=O)C(=O)OC(C)C
DB00394	[H][C@@]12C[C@H](C)[C@](OC(=O)CC)(C(=O)COC(=O)CC)[C@@]1(C)C[C@H](O)[C@@]1(Cl)[C@@]2([H])CCC2=CC(=O)C=C[C@]12C
DB00395	CCCC(C)(COC(N)=O)COC(=O)NC(C)C
DB00396	[H][C@@]12CC[C@H](C(C)=O)[C@@]1(C)CC[C@@]1([H])[C@@]2([H])CCC2=CC(=O)CC[C@]12C
DB00397	[H][C@@](C)(N)[C@]([H])(O)C1=CC=CC=C1
DB00398	CNC(=O)C1=NC=CC(OC2=CC=C(NC(=O)NC3=CC(=C(Cl)C=C3)C(F)(F)F)C=C2)=C1
DB00399	OC(CN1C=CN=C1)(P(O)(O)=O)P(O)(O)=O
DB00400	COC1=CC(OC)=C(Cl)C2=C1C(=O)[C@]1(O2)[C@H](C)CC(=O)C=C1OC
DB00401	COC(=O)C1=C(C)NC(C)=C(C1C1=CC=CC=C1[N+]([O-])=O)C(=O)OCC(C)C
DB00402	CN1CCN(CC1)C(=O)O[C@@H]1N(C(=O)C2=NC=CN=C12)C1=NC=C(Cl)C=C1
DB00403	[H][C@](NC(=O)[C@H](CC1=CC=C(OS(O)(=O)=O)C=C1)NC(=O)[C@H](CC(O)=O)NC(=O)[C@H](CCC(N)=O)NC(=O)[C@@H]1CCC(=O)N1)([C@@H](C)O)C(=O)NCC(=O)N[C@@H](CC1=CNC2=CC=CC=C12)C(=O)N[C@@H](CCSC)C(=O)N[C@@H](CC(O)=O)C(=O)N[C@@H](CC1=CC=CC=C1)C(N)=O
DB00404	CC1=NN=C2CN=C(C3=CC=CC=C3)C3=C(C=CC(Cl)=C3)N12
DB00405	CN(C)CC[C@@H](C1=CC=C(Br)C=C1)C1=CC=CC=N1
DB00406	CN(C)C1=CC=C(C=C1)C(C1=CC=C(C=C1)N(C)C)=C1C=CC(C=C1)=[N+](C)C
DB00408	CN1CCN(CC1)C1=NC2=CC=CC=C2OC2=C1C=C(Cl)C=C2
DB00409	CCN1CCC[C@H]1CNC(=O)C1=C(OC)C=CC(Br)=C1OC
DB00410	C[C@H](O)[C@H](C)[C@@H]1O[C@H]1C[C@H]1CO[C@@H](C\C(C)=C\C(=O)OCCCCCCCCC(O)=O)[C@H](O)[C@@H]1O
DB00411	C[N+](C)(C)CCOC(N)=O
DB00412	CN(CCOC1=CC=C(CC2SC(=O)NC2=O)C=C1)C1=CC=CC=N1
DB00413	CCCN[C@H]1CCC2=C(C1)SC(N)=N2
DB00414	CC(=O)C1=CC=C(C=C1)S(=O)(=O)NC(=O)NC1CCCCC1
DB00415	[H][C@]12SC(C)(C)[C@@H](N1C(=O)[C@H]2NC(=O)[C@H](N)C1=CC=CC=C1)C(O)=O
DB00416	[I-].[I-].[H][C@@]12CC3=CC=C(OC4=C5C(CC[N+](C)(C)[C@]5([H])CC5=CC(OC6=C(OC)C=C(CC[N+]1(C)C)C2=C6)=C(OC)C=C5)=CC(OC)=C4OC)C=C3
DB00417	[H][C@]12SC(C)(C)[C@@H](N1C(=O)[C@H]2NC(=O)COC1=CC=CC=C1)C(O)=O
DB00418	CCCC(C)C1(CC=C)C(=O)NC(=O)NC1=O
DB00419	CCCCN1C[C@H](O)[C@@H](O)[C@H](O)[C@H]1CO
DB00420	CN(C)CCCN1C2=CC=CC=C2SC2=CC=CC=C12
DB00421	[H][C@@]12CC[C@@]3(CCC(=O)O3)[C@@]1(C)CC[C@@]1([H])[C@@]2([H])[C@@]([H])(CC2=CC(=O)CC[C@]12C)SC(C)=O
DB00422	COC(=O)C(C1CCCCN1)C1=CC=CC=C1
DB00423	COC1=C(OCC(O)COC(N)=O)C=CC=C1
DB00424	CN1[C@H]2CC[C@@H]1C[C@@H](C2)OC(=O)[C@H](CO)C1=CC=CC=C1
DB00425	CN(C)C(=O)CC1=C(N=C2C=CC(C)=CN12)C1=CC=C(C)C=C1
DB00426	CC(=O)OCC(CCN1C=NC2=CN=C(N)N=C12)COC(C)=O
DB00427	CC1=CC=C(C=C1)C(=C/CN1CCCC1)\C1=CC=CC=N1
DB00428	CN(N=O)C(=O)N[C@H]1[C@@H](O)O[C@H](CO)[C@@H](O)[C@@H]1O
DB00429	NC(CO)(CO)CO.CCCCC[C@](C)(O)\C=C\[C@H]1[C@H](O)C[C@H](O)[C@@H]1C\C=C/CCCC(O)=O
DB00430	[H][C@]12SCC(CSC3=NN=NN3C)=C(N1C(=O)[C@@]2([H])NC(=O)[C@H](NC(=O)C1=C(O)C=C(C)N=C1)C1=CC=C(O)C=C1)C(O)=O
DB00431	Cl[C@H]1[C@H](Cl)[C@@H](Cl)[C@@H](Cl)[C@H](Cl)[C@H]1Cl
DB00432	OC[C@H]1O[C@H](C[C@@H]1O)N1C=C(C(=O)NC1=O)C(F)(F)F
DB00433	CN1CCN(CCCN2C3=CC=CC=C3SC3=C2C=C(Cl)C=C3)CC1
DB00434	CN1CCC(CC1)=C1C2=CC=CC=C2C=CC2=CC=CC=C12
DB00435	[N]=O
DB00436	NS(=O)(=O)C1=CC2=C(NC(CC3=CC=CC=C3)NS2(=O)=O)C=C1C(F)(F)F
DB00437	OC1=NC=NC2=C1C=NN2
DB00438	[O-]C(=O)C1=C(CS[C@]2([H])[C@H](NC(=O)C(=N/OC(C)(C)C(O)=O)\C3=CSC(N)=N3)C(=O)N12)C[N+]1=CC=CC=C1
DB00439	COCC1=C(C2=CC=C(F)C=C2)C(\C=C\[C@@H](O)C[C@@H](O)CC(O)=O)=C(C(C)C)N=C1C(C)C
DB00440	COC1=CC(CC2=CN=C(N)N=C2N)=CC(OC)=C1OC
DB00441	NC1=NC(=O)N(C=C1)[C@@H]1O[C@H](CO)[C@@H](O)C1(F)F
DB00442	NC1=NC(=O)C2=C(N1)N(C=N2)[C@H]1C[C@H](O)[C@@H](CO)C1=C
DB00443	[H][C@@]12C[C@H](C)[C@](O)(C(=O)CO)[C@@]1(C)C[C@H](O)[C@@]1(F)[C@@]2([H])CCC2=CC(=O)C=C[C@]12C
DB00444	[H][C@]12COC(=O)[C@]1([H])[C@H](C1=CC(OC)=C(O)C(OC)=C1)C1=C(C=C3OCOC3=C1)[C@H]2O[C@]1([H])O[C@]2([H])CO[C@H](O[C@@]2([H])[C@H](O)[C@H]1O)C1=CC=CS1
DB00445	COC1=CC=CC2=C1C(=O)C1=C(O)C3=C(C[C@](O)(C[C@@H]3O[C@H]3C[C@H](N)[C@@H](O)[C@H](C)O3)C(=O)CO)C(O)=C1C2=O
DB00446	OC[C@@H](NC(=O)C(Cl)Cl)[C@H](O)C1=CC=C(C=C1)[N+]([O-])=O
DB00447	N[C@@H](C(=O)N[C@H]1[C@H]2CCC(Cl)=C(N2C1=O)C(O)=O)C1=CC=CC=C1
DB00448	CC1=C(OCC(F)(F)F)C=CN=C1CS(=O)C1=NC2=CC=CC=C2N1
DB00449	CNCC(O)C1=CC(OC(=O)C(C)(C)C)=C(OC(=O)C(C)(C)C)C=C1
DB00450	FC1=CC=C(C=C1)C(=O)CCCN1CCC(=CC1)N1C(=O)NC2=CC=CC=C12
DB00451	N[C@@H](CC1=CC(I)=C(OC2=CC(I)=C(O)C(I)=C2)C(I)=C1)C(O)=O
DB00452	NC[C@@H]1O[C@H](O[C@@H]2[C@@H](CO)O[C@@H](O[C@@H]3[C@@H](O)[C@H](N)C[C@H](N)[C@H]3O[C@H]3O[C@H](CN)[C@@H](O)[C@H](O)[C@H]3N)[C@@H]2O)[C@H](N)[C@@H](O)[C@@H]1O
DB00453	[H][C@@]12C[C@@]3([H])C(=C(O)[C@]1(O)C(=O)C(C(=O)NCO)=C(O)[C@H]2N(C)C)C(=O)C1=C(C(Cl)=CC=C1O)[C@@]3(C)O
DB00454	CCOC(=O)C1(CCN(C)CC1)C1=CC=CC=C1
DB00455	CCOC(=O)N1CCC(CC1)=C1C2=C(CCC3=C1N=CC=C3)C=C(Cl)C=C2
DB00456	[H][C@@]1(NC(=O)CC2=CC=CS2)C(=O)N2C(C(O)=O)=C(COC(C)=O)CS[C@]12[H]
DB00457	COC1=C(OC)C=C2C(N)=NC(=NC2=C1)N1CCN(CC1)C(=O)C1=CC=CO1
DB00458	CN(C)CCCN1C2=CC=CC=C2CCC2=CC=CC=C12
DB00459	COC1=C(C)C(C)=C(\C=C\C(\C)=C\C=C\C(\C)=C\C(O)=O)C(C)=C1
DB00460	COC(=O)CCC1=C2NC(\C=C3/N=C(/C=C4\N\C(=C/C5=N/C(=C\2)/C(CCC(O)=O)=C5C)C(C=C)=C4C)C2=CC=C([C@@H](C(=O)OC)[C@@]32C)C(=O)OC)=C1C
DB00461	COC1=CC2=C(C=C1)C=C(CCC(C)=O)C=C2
DB00462	[Br-].[H][C@@]12O[C@]1([H])[C@H]1C[C@H](C[C@@H]2[N+]1(C)C)OC(=O)[C@H](CO)C1=CC=CC=C1
DB00463	CCC1(CC)C(=O)NC(=O)N(C)C1=O
DB00464	[Na+].CCCCC(CC)CCC(CC(C)C)OS([O-])(=O)=O
DB00465	OC(=O)C1CCN2C1=CC=C2C(=O)C1=CC=CC=C1
DB00466	[H][C@@]12OC(=O)[C@@]34OC3C[C@@](O)(C3[C@@H](C1OC3=O)C(C)=C)[C@@]24C.[H][C@@]12C[C@@]3(O)C4[C@@H](C(OC4=O)[C@@]4([H])OC(=O)[C@]1(O2)[C@@]34C)C(C)(C)O
DB00467	CCN1C=C(C(O)=O)C(=O)C2=CC(F)=C(N=C12)N1CCNCC1
DB00468	[H][C@]1(C[C@@H]2CC[N@]1C[C@@H]2C=C)[C@H](O)C1=CC=NC2=CC=C(OC)C=C12
DB00469	CN1C(C(=O)NC2=CC=CC=N2)=C(O)C2=C(C=CS2)S1(=O)=O
DB00470	[H][C@@]12C=C(C)CC[C@@]1([H])C(C)(C)OC1=C2C(O)=CC(CCCCC)=C1
DB00471	OC(=O)CC1(CC1)CS[C@H](CCC1=CC=CC=C1C(O)(C)C)C1=CC=CC(\C=C\C2=NC3=C(C=CC(Cl)=C3)C=C2)=C1
DB00472	CNCCC(OC1=CC=C(C=C1)C(F)(F)F)C1=CC=CC=C1
DB00473	CC(CNC1CCCCC1)OC(=O)C1=CC=CC=C1
DB00474	CCC#CC(C)C1(CC=C)C(=O)NC(=O)N(C)C1=O
DB00475	CNC1=NC2=C(C=C(Cl)C=C2)C(C2=CC=CC=C2)=[N+]([O-])C1
DB00476	CNCC[C@H](OC1=CC=CC2=CC=CC=C12)C1=CC=CS1
DB00477	CN(C)CCCN1C2=CC=CC=C2SC2=C1C=C(Cl)C=C2
DB00478	CC(N)C12CC3CC(CC(C3)C1)C2
DB00479	NCC[C@H](O)C(=O)N[C@@H]1C[C@H](N)[C@@H](O[C@H]2O[C@H](CN)[C@@H](O)[C@H](O)[C@H]2O)[C@H](O)[C@H]1O[C@H]1O[C@H](CO)[C@@H](O)[C@H](N)[C@H]1O
DB00480	NC1=CC=CC2=C1CN(C1CCC(=O)NC1=O)C2=O
DB00481	OC1=CC=C(C=C1)C1=C(C(=O)C2=CC=C(OCCN3CCCCC3)C=C2)C2=C(S1)C=C(O)C=C2
DB00482	CC1=CC=C(C=C1)C1=CC(=NN1C1=CC=C(C=C1)S(N)(=O)=O)C(F)(F)F
DB00483	[I-].[I-].[I-].CC[N+](CC)(CC)CCOC1=CC=CC(OCC[N+](CC)(CC)CC)=C1OCC[N+](CC)(CC)CC
DB00484	BrC1=C(NC2=NCCN2)C=CC2=NC=CN=C12
DB00485	[H][C@]12SC(C)(C)[C@@H](N1C(=O)[C@H]2NC(=O)C1=C(C)ON=C1C1=C(Cl)C=CC=C1Cl)C(O)=O
DB00486	[H][C@@]12CC(=O)CC[C@@]1([H])C(C)(C)OC1=CC(=CC(O)=C21)C(C)(C)CCCCCC
DB00487	CCN1C=C(C(O)=O)C(=O)C2=CC(F)=C(C=C12)N1CCN(C)CC1
DB00488	CN(C)C1=NC(=NC(=N1)N(C)C)N(C)C
DB00489	CC(C)NCC(O)C1=CC=C(NS(C)(=O)=O)C=C1
DB00490	O=C1CC2(CCCC2)CC(=O)N1CCCCN1CCN(CC1)C1=NC=CC=N1
DB00491	OCCN1C[C@H](O)[C@@H](O)[C@H](O)[C@H]1CO
DB00492	CCC(=O)O[C@@H](OP(=O)(CCCCC1=CC=CC=C1)CC(=O)N1C[C@@H](C[C@H]1C(O)=O)C1CCCCC1)C(C)C
DB00493	[H][C@]12SCC(COC(C)=O)=C(N1C(=O)[C@H]2NC(=O)C(=N/OC)\C1=CSC(N)=N1)C(O)=O
DB00494	CCN(CC)C(=O)C(=C\C1=CC(=C(O)C(O)=C1)[N+]([O-])=O)\C#N
DB00495	CC1=CN([C@H]2C[C@H](N=[N+]=[N-])[C@@H](CO)O2)C(=O)NC1=O
DB00496	NC(=O)C([C@@H]1CCN(CCC2=CC3=C(OCC3)C=C2)C1)(C1=CC=CC=C1)C1=CC=CC=C1
DB00497	COC1=C2O[C@H]3C(=O)CC[C@@]4(O)[C@H]5CC(C=C1)=C2[C@@]34CCN5C
DB00498	O=C1C(C(=O)C2=CC=CC=C12)C1=CC=CC=C1
DB00499	CC(C)C(=O)NC1=CC(=C(C=C1)[N+]([O-])=O)C(F)(F)F
DB00500	CN1C(CC(O)=O)=CC=C1C(=O)C1=CC=C(C)C=C1
DB00501	CN\C(NCCSCC1=C(C)NC=N1)=N\C#N
DB00502	OC1(CCN(CCCC(=O)C2=CC=C(F)C=C2)CC1)C1=CC=C(Cl)C=C1
DB00503	CC(C)[C@H](NC(=O)N(C)CC1=CSC(=N1)C(C)C)C(=O)N[C@H](C[C@H](O)[C@H](CC1=CC=CC=C1)NC(=O)OCC1=CN=CS1)CC1=CC=CC=C1
DB00504	[H][C@@]12CCCC[C@@]11CCN(CC=C)[C@@H]2CC2=C1C=C(O)C=C2
DB00505	CC[N+](CC)(CC)CCC(O)(C1CCCCC1)C1=CC=CC=C1
DB00507	CC(=O)OC1=CC=CC=C1C(=O)NC1=NC=C(S1)[N+]([O-])=O
DB00508	CN(C)CCCN1C2=CC=CC=C2SC2=C1C=C(C=C2)C(F)(F)F
DB00509	N[C@H](CC1=CC(I)=C(OC2=CC(I)=C(O)C(I)=C2)C(I)=C1)C(O)=O
DB00511	[H][C@@]1(CC[C@]2(O)[C@]3([H])CC[C@]4([H])C[C@H](CC[C@]4(C)[C@@]3([H])CC[C@]12C)O[C@H]1C[C@H](O)[C@H](O[C@H]2C[C@H](O)[C@H](O[C@H]3C[C@H](OC(C)=O)[C@H](O)[C@@H](C)O3)[C@@H](C)O2)[C@@H](C)O1)C1=CC(=O)OC1
DB00512	CN[C@H](CC(C)C)C(=O)N[C@@H]1[C@H](O)C2=CC=C(OC3=C(O[C@@H]4O[C@H](CO)[C@@H](O)[C@H](O)[C@H]4O[C@H]4C[C@](C)(N)[C@H](O)[C@H](C)O4)C4=CC(=C3)[C@@H](NC(=O)[C@H](CC(N)=O)NC1=O)C(=O)N[C@@H]1C3=CC(=C(O)C=C3)C3=C(O)C=C(O)C=C3[C@H](NC(=O)[C@@H](NC1=O)[C@H](O)C1=CC(Cl)=C(O4)C=C1)C(O)=O)C(Cl)=C2
DB00513	NCCCCCC(O)=O
DB00514	[H][C@]12CCCC[C@]11CCN(C)[C@H]2CC2=C1C=C(OC)C=C2
DB00515	[H][N]([H])([H])[Pt](Cl)(Cl)[N]([H])([H])[H]
DB00517	[Br-].CCCC(CCC)C(=O)O[C@H]1CC2CCC(C1)[N+]2(C)C
DB00518	CCCSC1=CC2=C(C=C1)N=C(NC(=O)OC)N2
DB00519	[H][C@@]12C[C@H](N(C(=O)[C@H](C)N[C@@H](CCC3=CC=CC=C3)C(=O)OCC)[C@@]1([H])CCCC2)C(O)=O
DB00520	[H][C@@]12C[C@@H](O)CN1C(=O)[C@@H](NC(=O)[C@]([H])(C[C@@H](O)[C@@H](NCCN)NC(=O)[C@@H]1[C@@H](O)CCN1C(=O)[C@@H](NC(=O)[C@@H](NC2=O)[C@H](O)[C@@H](O)C1=CC=C(O)C=C1)[C@H](O)CCN)NC(=O)CCCCCCCC[C@@H](C)C[C@@H](C)CC)[C@@H](C)O
DB00521	CC(C)(C)NCC(O)COC1=CC=CC2=C1CCC(=O)N2
DB00522	OC(=O)C1=CC=C(NC(=O)[C@H](CC2=CC=C(O)C=C2)NC(=O)C2=CC=CC=C2)C=C1
DB00523	C\C(\C=C\C1=C(C)CCCC1(C)C)=C\C=C\C(\C)=C\C(O)=O
DB00524	CC1NC2=CC(Cl)=C(C=C2C(=O)N1C1=CC=CC=C1C)S(N)(=O)=O
DB00525	CN(C(=S)OC1=CC2=CC=CC=C2C=C1)C1=CC=CC(C)=C1
DB00526	[H][N]1([H])[C@@H]2CCCC[C@H]2[N]([H])([H])[Pt]11OC(=O)C(=O)O1
DB00527	CCCCOC1=NC2=CC=CC=C2C(=C1)C(=O)NCCN(CC)CC
DB00528	COC(=O)C1=C(C)NC(C)=C(C1C1=CC(=CC=C1)[N+]([O-])=O)C(=O)OC(C)(C)CN(C)CCC(C1=CC=CC=C1)C1=CC=CC=C1
DB00529	OC(=O)P(O)(O)=O
DB00530	COCCOC1=CC2=C(C=C1OCCOC)C(NC1=CC(=CC=C1)C#C)=NC=N2
DB00531	ClCCN(CCCl)P1(=O)NCCCO1
DB00532	CCC1(NC(=O)N(C)C1=O)C1=CC=CC=C1
DB00533	CS(=O)(=O)C1=CC=C(C=C1)C1=C(C(=O)OC1)C1=CC=CC=C1
DB00534	COC(CNC(N)=O)C[Hg]Cl
DB00535	[H][C@]12SCC(C=C)=C(N1C(=O)[C@H]2NC(=O)C(=N/O)\C1=CSC(N)=N1)C(O)=O
DB00536	NC(N)=N
DB00537	OC(=O)C1=CN(C2CC2)C2=CC(N3CCNCC3)=C(F)C=C2C1=O
DB00538	[Gd+3].COCCNC(=O)CN(CCN(CCN(CC([O-])=O)CC(=O)NCCOC)CC([O-])=O)CC([O-])=O
DB00539	CN(C)CCOC1=CC=C(C=C1)C(=C(\CCCl)C1=CC=CC=C1)\C1=CC=CC=C1
DB00540	CNCCC=C1C2=CC=CC=C2CCC2=CC=CC=C12
DB00541	[H][C@@]12N3CC[C@@]11C4=C(C=C(OC)C(=C4)[C@]4(C[C@H]5C[N@](C[C@](O)(CC)C5)CCC5=C4NC4=CC=CC=C54)C(=O)OC)N(C=O)[C@@]1([H])[C@](O)([C@H](OC(C)=O)[C@]2(CC)C=CC3)C(=O)OC
DB00542	[H][C@@]1(CCC2=CC=CC=C2N(CC(O)=O)C1=O)N[C@@H](CCC1=CC=CC=C1)C(=O)OCC
DB00543	ClC1=CC2=C(OC3=CC=CC=C3N=C2N2CCNCC2)C=C1
DB00544	FC1=CNC(=O)NC1=O
DB00545	CN(C)C(=O)OC1=C[N+](C)=CC=C1
DB00546	CN(C)CC1=NN=C2CN=C(C3=CC=CC=C3)C3=C(C=CC(Cl)=C3)N12
DB00547	[H][C@@]12C[C@@H](C)[C@H](C(=O)CO)[C@@]1(C)C[C@H](O)[C@@]1(F)[C@@]2([H])CCC2=CC(=O)C=C[C@]12C
DB00548	OC(=O)CCCCCCCC(O)=O
DB00549	COC1=CC(=CC=C1CC1=CN(C)C2=C1C=C(NC(=O)OC1CCCC1)C=C2)C(=O)NS(=O)(=O)C1=CC=CC=C1C
DB00550	CCCC1=CC(=O)NC(=S)N1
DB00551	CC(=O)NO
DB00552	OC[C@H]1O[C@H](C[C@@H]1O)N1C=NC2=C1N=CNC[C@H]2O
DB00553	COC1=C2OC(=O)C=CC2=CC2=C1OC=C2
DB00554	CN1C(C(=O)NC2=NC=CC=C2)=C(O)C2=C(C=CC=C2)S1(=O)=O
DB00555	NC1=NC(N)=C(N=N1)C1=C(Cl)C(Cl)=CC=C1
DB00556	FC(F)(F)C(F)(F)C(F)(F)F
DB00557	OCCOCCN1CCN(CC1)C(C1=CC=CC=C1)C1=CC=C(Cl)C=C1
DB00558	[H][C@]1(OC(=C[C@H](N=C(N)N)[C@H]1NC(C)=O)C(O)=O)[C@H](O)[C@H](O)CO
DB00559	COC1=CC=CC=C1OC1=C(NS(=O)(=O)C2=CC=C(C=C2)C(C)(C)C)N=C(N=C1OCCO)C1=NC=CC=N1
DB00560	[H][C@@]12CC3=C(C(O)=C(NC(=O)CNC(C)(C)C)C=C3N(C)C)C(=O)C1=C(O)[C@]1(O)C(=O)C(C(N)=O)=C(O)[C@@H](N(C)C)[C@]1([H])C2
DB00561	CCN1CC(CCN2CCOCC2)C(C1=O)(C1=CC=CC=C1)C1=CC=CC=C1
DB00562	NS(=O)(=O)C1=CC2=C(C=C1Cl)N=C(CSCC1=CC=CC=C1)NS2(=O)=O
DB00563	CN(CC1=CN=C2N=C(N)N=C(N)C2=N1)C1=CC=C(C=C1)C(=O)N[C@@H](CCC(O)=O)C(O)=O
DB00564	NC(=O)N1C2=CC=CC=C2C=CC2=CC=CC=C12
DB00565	COC1=CC2=C(C=C1OC)[C@@H](CC1=CC(OC)=C(OC)C=C1)[N@@+](C)(CCC(=O)OCCCCCOC(=O)CC[N@@+]1(C)CCC3=C(C=C(OC)C(OC)=C3)[C@H]1CC1=CC(OC)=C(OC)C=C1)CC2
DB00566	OC(=O)[C@@H](S)[C@@H](S)C(O)=O
DB00567	[H][C@]12SCC(C)=C(N1C(=O)[C@H]2NC(=O)[C@H](N)C1=CC=CC=C1)C(O)=O
DB00568	C(C=CC1=CC=CC=C1)N1CCN(CC1)C(C1=CC=CC=C1)C1=CC=CC=C1
DB00569	CO[C@H]1O[C@H](COS(O)(=O)=O)[C@@H](O[C@@H]2O[C@H]([C@@H](O[C@H]3O[C@H](COS(O)(=O)=O)[C@@H](O[C@@H]4O[C@@H]([C@@H](O[C@H]5O[C@H](COS(O)(=O)=O)[C@@H](O)[C@H](O)[C@H]5NS(O)(=O)=O)[C@H](O)[C@H]4O)C(O)=O)[C@H](OS(O)(=O)=O)[C@H]3NS(O)(=O)=O)[C@H](O)[C@H]2OS(O)(=O)=O)C(O)=O)[C@H](O)[C@H]1NS(O)(=O)=O
DB00570	[H][C@@]12N(C)C3=CC(OC)=C(C=C3[C@@]11CCN3CC=C[C@@](CC)([C@@H](OC(C)=O)[C@]2(O)C(=O)OC)[C@@]13[H])[C@]1(C[C@@]2([H])CN(C[C@](O)(CC)C2)CCC2=C1NC1=C2C=CC=C1)C(=O)OC
DB00571	CC(C)NCC(O)COC1=CC=CC2=C1C=CC=C2
DB00572	CN1[C@H]2CC[C@@H]1C[C@@H](C2)OC(=O)C(CO)C1=CC=CC=C1
DB00573	CC(C(O)=O)C1=CC(OC2=CC=CC=C2)=CC=C1
DB00574	CCNC(C)CC1=CC=CC(=C1)C(F)(F)F
DB00575	ClC1=CC=CC(Cl)=C1NC1=NCCN1
DB00576	CC1=NN=C(NS(=O)(=O)C2=CC=C(N)C=C2)S1
DB00577	CC(C)[C@H](N)C(=O)OCCOCN1C=NC2=C1NC(N)=NC2=O
DB00578	[H][C@]12SC(C)(C)[C@@H](N1C(=O)[C@H]2NC(=O)C(C(O)=O)C1=CC=CC=C1)C(O)=O
DB00579	OC1(N2CCN=C2C2=CC=CC=C12)C1=CC=C(Cl)C=C1
DB00580	CC1=C(C(=NO1)C1=CC=CC=C1)C1=CC=C(C=C1)S(N)(=O)=O
DB00581	OC[C@H]1O[C@](O)(CO)[C@@H](O)[C@@H]1O[C@@H]1O[C@H](CO)[C@H](O)[C@H](O)[C@H]1O
DB00582	C[C@@H](C1=NC=NC=C1F)[C@](O)(CN1C=NC=N1)C1=C(F)C=C(F)C=C1
DB00583	C[N+](C)(C)C[C@H](O)CC([O-])=O
DB00584	CCOC(=O)[C@H](CCC1=CC=CC=C1)N[C@@H](C)C(=O)N1CCC[C@H]1C(O)=O
DB00585	CNC(NCCSCC1=CSC(CN(C)C)=N1)=C[N+]([O-])=O
DB00586	OC(=O)CC1=CC=CC=C1NC1=C(Cl)C=CC=C1Cl
DB00587	CCC(CC)(CC(=O)NC1=CC(\C=C\C2=NC(=CS2)C2CCC2)=CC=C1)C(O)=O
DB00588	[H][C@@]12C[C@@H](C)[C@](OC(=O)CC)(C(=O)SCF)[C@@]1(C)C[C@H](O)[C@@]1(F)[C@@]2([H])C[C@H](F)C2=CC(=O)C=C[C@]12C
DB00589	[H][C@@]12CC3=CNC4=CC=CC(=C34)C1=C[C@@H](CN2C)NC(=O)N(CC)CC
DB00590	COC1=C(OC)C=C2C(N)=NC(=NC2=C1)N1CCN(CC1)C(=O)C1COC2=CC=CC=C2O1
DB00591	[H][C@@]12C[C@@]3([H])[C@]4([H])C[C@H](F)C5=CC(=O)C=C[C@]5(C)[C@@]4(F)[C@@H](O)C[C@]3(C)[C@@]1(OC(C)(C)O2)C(=O)CO
DB00592	C1CNCCN1
DB00593	CCC1(C)CC(=O)NC1=O
DB00594	NC(=N)NC(=O)C1=NC(Cl)=C(N)N=C1N
DB00595	[H][C@@]12[C@@H](O)[C@@]3([H])C(C(=O)C4=C(C=CC=C4O)[C@@]3(C)O)=C(O)[C@]1(O)C(=O)C(C(N)=O)=C(O)[C@H]2N(C)C
DB00596	[H][C@@]12C[C@H](C)[C@](O)(C(=O)CCl)[C@@]1(C)C[C@H](O)[C@@]1(F)[C@@]2([H])C[C@H](F)C2=CC(=O)C=C[C@]12C
DB00597	[Gd+3].CC(O)CN1CCN(CC([O-])=O)CCN(CC([O-])=O)CCN(CC([O-])=O)CC1
DB00598	CC(CCC1=CC=CC=C1)NCC(O)C1=CC(C(N)=O)=C(O)C=C1
DB00599	CCCC(C)C1(CC)C(=O)NC(=S)NC1=O
DB00600	OC1=CC=C(OCC2=CC=CC=C2)C=C1
DB00601	CC(=O)NC[C@H]1CN(C(=O)O1)C1=CC(F)=C(C=C1)N1CCOCC1
DB00602	CO[C@H]1C[C@@H](O[C@@H](C)[C@@H]1O)O[C@H]1[C@H](C)O[C@H](C[C@@H]1OC)O[C@H]1[C@@H](C)\C=C\C=C2/CO[C@@H]3[C@H](O)C(C)=C[C@@H](C(=O)O[C@H]4C[C@@H](C\C=C1/C)O[C@@]1(CC[C@H](C)[C@@H](C(C)C)O1)C4)[C@]23O.CC[C@@H](C)[C@H]1O[C@@]2(CC[C@@H]1C)O[C@@H]1C\C=C(C)\[C@@H](O[C@@H]3O[C@@H](C)[C@H](O[C@@H]4O[C@@H](C)[C@H](O)[C@@H](OC)C4)[C@@H](OC)C3)[C@@H](C)\C=C\C=C3/CO[C@@H]4[C@H](O)C(C)=C[C@@H](C(=O)O[C@@H](C1)…
DB00603	[H][C@@]12CC[C@](OC(C)=O)(C(C)=O)[C@@]1(C)CC[C@@]1([H])[C@@]2([H])C[C@H](C)C2=CC(=O)CC[C@]12C
DB00604	CO[C@H]1CN(CCCOC2=CC=C(F)C=C2)CC[C@H]1NC(=O)C1=CC(Cl)=C(N)C=C1OC
DB00605	CC1=C(CC(O)=O)C2=CC(F)=CC=C2\C1=C/C1=CC=C(C=C1)S(C)=O
DB00606	NS(=O)(=O)C1=C(Cl)C=C2NC(NS(=O)(=O)C2=C1)C1CC2CC1C=C2
DB00607	[H][C@]12SC(C)(C)[C@@H](N1C(=O)[C@H]2NC(=O)C1=C(OCC)C=CC2=CC=CC=C12)C(O)=O
DB00608	CCN(CC)CCCC(C)NC1=CC=NC2=CC(Cl)=CC=C12
DB00609	CCC1=NC=CC(=C1)C(N)=S
DB00610	C[C@H](N)[C@H](O)C1=CC(O)=CC=C1
DB00611	[H][C@@]12CC3=C(C=C(O)C=C3)[C@]3(CCCC[C@@]13O)CCN2CC1CCC1
DB00612	CC(C)NCC(O)COC1=CC=C(COCCOC(C)C)C=C1
DB00613	CCN(CC)CC1=C(O)C=CC(NC2=C3C=CC(Cl)=CC3=NC=C2)=C1
DB00614	[O-][N+](=O)C1=CC=C(O1)\C=N\N1CCOC1=O
DB00615	CO[C@H]1\C=C\O[C@@]2(C)OC3=C(C2=O)C2=C(C(O)=C3C)C(=O)C(NC(=O)\C(C)=C/C=C/[C@H](C)[C@H](O)[C@@H](C)[C@@H](O)[C@@H](C)[C@H](OC(C)=O)[C@@H]1C)=C1NC3(CCN(CC3)CC(C)C)N=C21
DB00616	COCCOC[C@H](CC1(CCCC1)C(=O)N[C@H]1CC[C@H](CC1)C(O)=O)C(=O)OC1=CC2=C(CCC2)C=C1
DB00617	CCC1(C)OC(=O)N(C)C1=O
DB00618	[H][C@]12C[C@@]3([H])[C@H](N(C)C)C(O)=C(C(N)=O)C(=O)[C@@]3(O)C(O)=C1C(=O)C1=C([C@H]2O)C(Cl)=CC=C1O
DB00619	CN1CCN(CC2=CC=C(C=C2)C(=O)NC2=CC(NC3=NC=CC(=N3)C3=CN=CC=C3)=C(C)C=C2)CC1
DB00620	[H][C@@]12C[C@@H](O)[C@](O)(C(=O)CO)[C@@]1(C)C[C@H](O)[C@@]1(F)[C@@]2([H])CCC2=CC(=O)C=C[C@]12C
DB00621	[H][C@@]12CC[C@](C)(O)[C@@]1(C)CC[C@@]1([H])[C@@]2([H])CC[C@@]2([H])CC(=O)OC[C@]12C
DB00622	COC(=O)C1=C(C)NC(C)=C(C1C1=CC(=CC=C1)[N+]([O-])=O)C(=O)OCCN(C)CC1=CC=CC=C1
DB00623	OCCN1CCN(CCCN2C3=CC=CC=C3SC3=C2C=C(C=C3)C(F)(F)F)CC1
DB00624	[H][C@@]12CC[C@H](O)[C@@]1(C)CC[C@@]1([H])[C@@]2([H])CCC2=CC(=O)CC[C@]12C
DB00625	FC(F)(F)[C@]1(OC(=O)NC2=C1C=C(Cl)C=C2)C#CC1CC1
DB00626	CC[C@H](C)[C@H](N)C1=N[C@@H](CS1)C(=O)N[C@@H](CC(C)C)C(=O)N[C@H](CCC(O)=O)C(=O)N[C@@H]([C@@H](C)CC)C(=O)N[C@H]1CCCCNC(=O)[C@H](CC(N)=O)NC(=O)[C@@H](CC(O)=O)NC(=O)[C@H](CC2=CNC=N2)NC(=O)[C@@H](CC2=CC=CC=C2)NC(=O)[C@@H](NC(=O)[C@@H](CCCN)NC1=O)[C@@H](C)CC
DB00627	OC(=O)C1=CN=CC=C1
DB00628	OC(=O)C1N=C(C2=CC=CC=C2)C2=C(NC1=O)C=CC(Cl)=C2
DB00629	NC(N)=NN=CC1=C(Cl)C=CC=C1Cl
DB00630	NCCCC(O)(P(O)(O)=O)P(O)(O)=O
DB00631	[H][C@]1(F)[C@H](O)[C@@H](CO)O[C@H]1N1C=NC2=C(N)N=C(Cl)N=C12
DB00632	CCCCCCCCCCCCCCCCCCCCCCO
DB00633	C[C@H](C1=CNC=N1)C1=C(C)C(C)=CC=C1
DB00634	CC(=O)NS(=O)(=O)C1=CC=C(N)C=C1
DB00635	[H][C@@]12CC[C@](O)(C(=O)CO)[C@@]1(C)CC(=O)[C@@]1([H])[C@@]2([H])CCC2=CC(=O)C=C[C@]12C
DB00636	CCOC(=O)C(C)(C)OC1=CC=C(Cl)C=C1
DB00637	COC1=CC=C(CCN2CCC(CC2)NC2=NC3=CC=CC=C3N2CC2=CC=C(F)C=C2)C=C1
DB00638	OC[C@H]1O[C@@](CO)(OC[C@@]2(OC[C@@]3(OC[C@@]4(OC[C@@]5(OC[C@@]6(OC[C@@]7(OC[C@@]8(OC[C@@]9(OC[C@@]%10(OC[C@@]%11(OC[C@@]%12(OC[C@@]%13(OC[C@@]%14(OC[C@@]%15(OC[C@@]%16(OC[C@@]%17(OC[C@@]%18(OC[C@@]%19(OC[C@@]%20(OC[C@@]%21(OC[C@@]%22(OC[C@@]%23(OC[C@@]%24(OC[C@@]%25(OC[C@@]%26(OC[C@@]%27(OC[C@@]%28(OC[C@@]%29(OC[C@@]%30(OC[C@@]%31(OC[C@@]%32(OC[C@@]%33(OC[C@@]%34(OC[C@@]%35(OC[C@@]%36(OC[C@@]%37(…
DB00639	ClC1=CC=C(CCC(CN2C=CN=C2)SC2=C(Cl)C=CC=C2Cl)C=C1
DB00640	NC1=C2N=CN([C@@H]3O[C@H](CO)[C@@H](O)[C@H]3O)C2=NC=N1
DB00641	[H][C@]12[C@H](C[C@@H](C)C=C1C=C[C@H](C)[C@@H]2CC[C@@H]1C[C@@H](O)CC(=O)O1)OC(=O)C(C)(C)CC
DB00642	NC1=NC(=O)C2=C(NC=C2CCC2=CC=C(C=C2)C(=O)N[C@@H](CCC(O)=O)C(O)=O)N1
DB00643	COC(=O)NC1=NC2=C(N1)C=C(C=C2)C(=O)C1=CC=CC=C1
DB00644	CC(C)CC(NC(=O)CNC(=O)C(CC1=CC=C(O)C=C1)NC(=O)C(CO)NC(=O)C(CC1=CNC2=CC=CC=C12)NC(=O)C(CC1=CN=CN1)NC(=O)C1CCC(=O)N1)C(=O)NC(CCCN=C(N)N)C(=O)N1CCCC1C(=O)NCC(N)=O
DB00645	CCCCOC1=CC=C(C=C1)C(=O)CCN1CCCCC1
DB00646	C[C@H]1O[C@H](OC2CC3O[C@@](O)(CC(O)C3C(O)=O)CC(O)C(O)CCC(O)CC(O)CC(O)CC(=O)O[C@@H](C)[C@H](C)[C@H](O)[C@@H](C)\C=C\C=C\CC\C=C\C=C\C=C\C=C\2)[C@@H](O)[C@@H](N)[C@@H]1O
DB00647	CCC(=O)O[C@@](CC1=CC=CC=C1)([C@H](C)CN(C)C)C1=CC=CC=C1
DB00648	ClC(Cl)C(C1=CC=C(Cl)C=C1)C1=CC=CC=C1Cl
DB00649	CC1=CN([C@@H]2O[C@H](CO)C=C2)C(=O)NC1=O
DB00650	[H]C(=O)N1C(CNC2=CC=C(C=C2)C(=O)N[C@@H](CCC(O)=O)C(O)=O)CNC2=C1C(=O)NC(N)=N2
DB00651	CN1C2=C(N(CC(O)CO)C=N2)C(=O)N(C)C1=O
DB00652	C[C@H]1[C@H]2CC3=CC=C(O)C=C3[C@]1(C)CCN2CC=C(C)C
DB00653	[Mg++].[O-]S([O-])(=O)=O
DB00654	CC(C)OC(=O)CCC\C=C/C[C@H]1[C@@H](O)C[C@@H](O)[C@@H]1CC[C@@H](O)CCC1=CC=CC=C1
DB00655	[H][C@@]12CCC(=O)[C@@]1(C)CC[C@]1([H])C3=C(CC[C@@]21[H])C=C(O)C=C3
DB00656	ClC1=CC=CC(=C1)N1CCN(CCCN2N=C3C=CC=CN3C2=O)CC1
DB00657	CNC1(C)C2CCC(C2)C1(C)C
DB00658	NCC=C.ClCC1CO1
DB00659	CC(=O)NCCCS(O)(=O)=O
DB00660	CC1=CC(OCC2CNC(=O)O2)=CC(C)=C1
DB00661	COC1=C(OC)C=C(CCN(C)CCCC(C#N)(C(C)C)C2=CC(OC)=C(OC)C=C2)C=C1
DB00662	COC1=CC(=CC(OC)=C1OC)C(=O)NCC1=CC=C(OCCN(C)C)C=C1
DB00663	[H][C@@]12C[C@@H](C)[C@](O)(C(=O)CO)[C@@]1(C)C[C@H](O)[C@@]1(F)[C@@]2([H])C[C@H](F)C2=CC(=O)C=C[C@]12C
DB00664	COC1=NC=CN=C1NS(=O)(=O)C1=CC=C(N)C=C1
DB00665	CC1(C)NC(=O)N(C1=O)C1=CC(=C(C=C1)[N+]([O-])=O)C(F)(F)F
DB00666	CC(C)C[C@H](NC(=O)[C@@H](CC1=CC2=C(C=CC=C2)C=C1)NC(=O)[C@H](CC1=CC=C(O)C=C1)NC(=O)[C@H](CO)NC(=O)[C@H](CC1=CNC2=CC=CC=C12)NC(=O)[C@H](CC1=CNC=N1)NC(=O)[C@@H]1CCC(=O)N1)C(=O)N[C@@H](CCCNC(N)=N)C(=O)N1CCC[C@H]1C(=O)NCC(N)=O
DB00668	CNC[C@H](O)C1=CC(O)=C(O)C=C1
DB00669	CNS(=O)(=O)CC1=CC=C2NC=C(CCN(C)C)C2=C1
DB00670	CN1CCN(CC(=O)N2C3=CC=CC=C3C(=O)NC3=C2N=CC=C3)CC1
DB00671	[H][C@]12SCC(C=C)=C(N1C(=O)[C@H]2NC(=O)C(=N/OCC(O)=O)\C1=CSC(N)=N1)C(O)=O
DB00672	CCCNC(=O)NS(=O)(=O)C1=CC=C(Cl)C=C1
DB00673	C[C@@H](O[C@H]1OCCN(CC2=NNC(=O)N2)[C@H]1C1=CC=C(F)C=C1)C1=CC(=CC(=C1)C(F)(F)F)C(F)(F)F
DB00674	[H][C@]12C[C@@H](O)C=C[C@]11CCN(C)CC3=C1C(O2)=C(OC)C=C3
DB00675	CC\C(=C(/C1=CC=CC=C1)C1=CC=C(OCCN(C)C)C=C1)C1=CC=CC=C1
DB00676	O=C(OCC1=CC=CC=C1)C1=CC=CC=C1
DB00677	CC(C)OP(F)(=O)OC(C)C
DB00678	CCCCC1=NC(Cl)=C(CO)N1CC1=CC=C(C=C1)C1=CC=CC=C1C1=NNN=N1
DB00679	CSC1=CC2=C(SC3=CC=CC=C3N2CCC2CCCCN2C)C=C1
DB00680	CCOC(=O)NC1=CC2=C(SC3=CC=CC=C3N2C(=O)CCN2CCOCC2)C=C1
DB00681	[H][C@]12C[C@@H](O[C@@H]3O[C@H](C)[C@@H](O)[C@H](N)[C@@H]3O)\C=C\C=C\C=C\C=C\C=C\C=C\C=C\[C@H](C)[C@@H](O)[C@@H](C)[C@H](C)OC(=O)C[C@H](O)C[C@H](O)CC[C@@H](O)[C@H](O)C[C@H](O)C[C@](O)(C[C@H](O)[C@H]1C(O)=O)O2
DB00682	CC(=O)CC(C1=CC=CC=C1)C1=C(O)C2=C(OC1=O)C=CC=C2
DB00683	CC1=NC=C2CN=C(C3=CC=CC=C3F)C3=C(C=CC(Cl)=C3)N12
DB00684	NC[C@H]1O[C@H](O[C@@H]2[C@@H](N)C[C@@H](N)[C@H](O[C@H]3O[C@H](CO)[C@@H](O)[C@H](N)[C@H]3O)[C@H]2O)[C@H](N)C[C@@H]1O
DB00685	[H][C@@]12CN(C[C@]1([H])[C@H]2N)C1=NC2=C(C=C1F)C(=O)C(=CN2C1=C(F)C=C(F)C=C1)C(O)=O
DB00686	O[C@@H]1CO[C@@H](O[C@@H]2CO[C@@H](O)[C@H](OS(O)(=O)=O)[C@H]2OS(O)(=O)=O)[C@H](OS(O)(=O)=O)[C@H]1OS(O)(=O)=O
DB00687	[H][C@@]12CC[C@](O)(C(=O)CO)[C@@]1(C)C[C@H](O)[C@@]1(F)[C@@]2([H])CCC2=CC(=O)CC[C@]12C
DB00688	COC1=C(C\C=C(/C)CCC(=O)OCCN2CCOCC2)C(O)=C2C(=O)OCC2=C1C
DB00689	[H][C@]12SCC(COC(C)=O)=C(N1C(=O)[C@H]2NC(=O)[C@H](N)C1=CC=CC=C1)C(O)=O
DB00690	CCN(CC)CCN1C2=C(C=C(Cl)C=C2)C(=NCC1=O)C1=CC=CC=C1F
DB00691	CCOC(=O)[C@H](CCC1=CC=CC=C1)N[C@@H](C)C(=O)N1CC2=CC(OC)=C(OC)C=C2C[C@H]1C(O)=O
DB00692	CC1=CC=C(C=C1)N(CC1=NCCN1)C1=CC(O)=CC=C1
DB00693	OC1=CC=C2C(OC3=CC(O)=CC=C3C22OC(=O)C3=C2C=CC=C3)=C1
DB00694	COC1=CC=CC2=C1C(=O)C1=C(O)C3=C(C[C@](O)(C[C@@H]3O[C@H]3C[C@H](N)[C@H](O)[C@H](C)O3)C(C)=O)C(O)=C1C2=O
DB00695	NS(=O)(=O)C1=C(Cl)C=C(NCC2=CC=CO2)C(=C1)C(O)=O
DB00696	[H][C@@]12CCCN1C(=O)[C@H](CC1=CC=CC=C1)N1C(=O)[C@](C)(NC(=O)[C@H]3CN(C)[C@]4([H])CC5=CNC6=CC=CC(=C56)C4=C3)O[C@@]21O
DB00697	ClC1=C(NC2=NCCN2)C2=NSN=C2C=C1
DB00698	[O-][N+](=O)C1=CC=C(O1)\C=N\N1CC(=O)NC1=O
DB00699	[H][C@@]12CC3=CN(C)C4=CC=CC(=C34)[C@]1(C[C@@H](COC(=O)C1=CN=CC(Br)=C1)CN2C)OC
DB00700	[H][C@@]12CC[C@@]3(CCC(=O)O3)[C@@]1(C)C[C@H]1O[C@@]11[C@@]2([H])[C@@H](CC2=CC(=O)CC[C@]12C)C(=O)OC
DB00701	CC(C)CN(C[C@@H](O)[C@H](CC1=CC=CC=C1)NC(=O)O[C@H]1CCOC1)S(=O)(=O)C1=CC=C(N)C=C1
DB00703	CN1N=C(S\C1=N\C(C)=O)S(N)(=O)=O
DB00704	[H][C@@]12OC3=C(O)C=CC4=C3[C@@]11CCN(CC3CC3)[C@]([H])(C4)[C@]1(O)CCC2=O
DB00705	CC(C)NC1=C(N=CC=C1)N1CCN(CC1)C(=O)C1=CC2=C(N1)C=CC(NS(C)(=O)=O)=C2
DB00706	CCOC1=CC=CC=C1OCCN[C@H](C)CC1=CC(=C(OC)C=C1)S(N)(=O)=O
DB00708	CCC(=O)N(C1=CC=CC=C1)C1(COC)CCN(CCC2=CC=CS2)CC1
DB00709	NC1=NC(=O)N(C=C1)[C@@H]1CS[C@H](CO)O1
DB00710	CCCCCN(C)CCC(O)(P(O)(O)=O)P(O)(O)=O
DB00711	CCN(CC)C(=O)N1CCN(C)CC1
DB00712	CC(C(O)=O)C1=CC(F)=C(C=C1)C1=CC=CC=C1
DB00713	[H][C@]12SC(C)(C)[C@@H](N1C(=O)[C@H]2NC(=O)C1=C(C)ON=C1C1=CC=CC=C1)C(O)=O
DB00714	[H][C@]12CC3=C(C(O)=C(O)C=C3)C3=CC=CC(CCN1C)=C23
DB00715	FC1=CC=C(C=C1)[C@@H]1CCNC[C@H]1COC1=CC2=C(OCO2)C=C1
DB00716	CCCC1=C2N(CC)C(=CC(=O)C2=CC2=C1OC(=CC2=O)C(O)=O)C(O)=O
DB00717	[H][C@@]12CC[C@@](O)(C#C)[C@@]1(C)CC[C@]1([H])[C@@]3([H])CCC(=O)C=C3CC[C@@]21[H]
DB00718	CC(C)(C)C(=O)OCOP(=O)(COCCN1C=NC2=C(N)N=CN=C12)OCOC(=O)C(C)(C)C
DB00719	CN1CCC(CC1)=C1C2=CC=CC=C2CCC2=C1N=CC=C2
DB00720	OP(O)(=O)C(Cl)(Cl)P(O)(O)=O
DB00721	CCN(CC)CCOC(=O)C1=CC=C(N)C=C1
DB00722	NCCCC[C@H](N[C@@H](CCC1=CC=CC=C1)C(O)=O)C(=O)N1CCC[C@H]1C(O)=O
DB00723	COC1=CC(C(O)C(C)N)=C(OC)C=C1
DB00724	CC(C)CN1C=NC2=C1C1=C(C=CC=C1)N=C2N
DB00725	[Br-].C[N+]1(C)C2CCC1CC(C2)OC(=O)C(O)C1=CC=CC=C1
DB00726	CC(CN(C)C)CN1C2=CC=CC=C2CCC2=CC=CC=C12
DB00727	[O-][N+](=O)OCC(CO[N+]([O-])=O)O[N+]([O-])=O
DB00728	[H][C@@]12C[C@@H]([C@H](OC(C)=O)[C@@]1(C)CC[C@@]1([H])[C@@]2([H])CC[C@@]2([H])C[C@H](O)[C@H](C[C@]12C)N1CCOCC1)[N+]1(CC=C)CCCC1
DB00730	N1C2=CC=CC=C2N=C1C1=CSC=N1
DB00731	CC(C)[C@H]1CC[C@@H](CC1)C(=O)N[C@H](CC1=CC=CC=C1)C(O)=O
DB00732	[O-]S(=O)(=O)C1=CC=CC=C1.[O-]S(=O)(=O)C1=CC=CC=C1.COC1=CC2=C(C=C1OC)C(CC1=CC(OC)=C(OC)C=C1)[N+](C)(CCC(=O)OCCCCCOC(=O)CC[N+]1(C)CCC3=C(C=C(OC)C(OC)=C3)C1CC1=CC(OC)=C(OC)C=C1)CC2
DB00733	C[N+]1=C(\C=N\O)C=CC=C1
DB00734	CC1=C(CCN2CCC(CC2)C2=NOC3=C2C=CC(F)=C3)C(=O)N2CCCCC2=N1
DB00735	CN(CC=CC1=CC=CC=C1)CC1=CC=CC2=CC=CC=C12
DB00736	COC1=CC2=C(NC(=N2)[S@@](=O)CC2=NC=C(C)C(OC)=C2C)C=C1
DB00737	CC1=CC(CN2CCN(CC2)C(C2=CC=CC=C2)C2=CC=C(Cl)C=C2)=CC=C1
DB00738	NC(=N)C1=CC=C(OCCCCCOC2=CC=C(C=C2)C(N)=N)C=C1
DB00739	[H][C@]12SC(C)(C)[C@@H](N1C(=O)[C@H]2N1C(=O)[C@H](NC1(C)C)C1=CC=CC=C1)C(O)=O
DB00740	NC1=NC2=C(S1)C=C(OC(F)(F)F)C=C2
DB00741	[H][C@@]12CC[C@](O)(C(=O)CO)[C@@]1(C)C[C@H](O)[C@@]1([H])[C@@]2([H])CCC2=CC(=O)CC[C@]12C
DB00742	OC[C@@H](O)[C@@H](O)[C@H](O)[C@H](O)CO
DB00743	[Gd+3].OC(=O)CN(CCN(CCN(CC([O-])=O)CC([O-])=O)CC([O-])=O)C(COCC1=CC=CC=C1)C(O)=O
DB00744	CC(N(O)C(N)=O)C1=CC2=CC=CC=C2S1
DB00745	NC(=O)CS(=O)C(C1=CC=CC=C1)C1=CC=CC=C1
DB00746	CC(=O)N(O)CCCCCNC(=O)CCC(=O)N(O)CCCCCNC(=O)CCC(=O)N(O)CCCCCN
DB00747	CN1[C@H]2C[C@@H](C[C@@H]1[C@H]1O[C@@H]21)OC(=O)[C@H](CO)C1=CC=CC=C1
DB00748	CN(C)CCOC(C1=CC=C(Cl)C=C1)C1=CC=CC=N1
DB00749	CCC1=C2NC3=C(CCOC3(CC)CC(O)=O)C2=CC=C1
DB00750	CCCNC(C)C(=O)NC1=CC=CC=C1C
DB00751	NC1=NCC2N1C1=CC=CC=C1CC1=CC=CC=C21
DB00752	NC1CC1C1=CC=CC=C1
DB00753	FC(F)OC(Cl)C(F)(F)F
DB00754	CCN1C(=O)NC(C1=O)C1=CC=CC=C1
DB00755	C\C(\C=C\C1=C(C)CCCC1(C)C)=C/C=C/C(/C)=C/C(O)=O
DB00756	OC1=C(CC2=C(O)C(Cl)=CC(Cl)=C2Cl)C(Cl)=C(Cl)C=C1Cl
DB00757	[H][C@@]1(C[C@@]2([H])C[C@]3([H])C[C@@]([H])(C1)N2CC3=O)OC(=O)C1=CNC2=C1C=CC=C2
DB00758	[H][C@@](N1CCC2=C(C1)C=CS2)(C(=O)OC)C1=CC=CC=C1Cl
DB00759	[H][C@@]12C[C@@]3([H])C(=C(O)[C@]1(O)C(=O)C(C(N)=O)=C(O)[C@H]2N(C)C)C(=O)C1=C(O)C=CC=C1[C@@]3(C)O
DB00760	[H][C@]1([C@@H](C)O)C(=O)N2C(C(O)=O)=C(S[C@@H]3CN[C@@H](C3)C(=O)N(C)C)[C@H](C)[C@]12[H]
DB00761	[Cl-].[K+]
DB00762	CCC1=C2CN3C(=CC4=C(COC(=O)[C@]4(O)CC)C3=O)C2=NC2=CC=C(OC(=O)N3CCC(CC3)N3CCCCC3)C=C12
DB00763	CN1C=CNC1=S
DB00764	[H][C@@]12C[C@@H](C)[C@](O)(C(=O)CCl)[C@@]1(C)C[C@H](O)[C@@]1(Cl)[C@@]2([H])CCC2=CC(=O)C=C[C@]12C
DB00765	C[C@](N)(CC1=CC=C(O)C=C1)C(O)=O
DB00766	[H][C@@]12CC(=O)N1[C@@H](C(O)=O)\C(O2)=C\CO
DB00767	CCN(CC)C(=O)C1CN2CCC3=CC(OC)=C(OC)C=C3C2CC1OC(C)=O
DB00768	CN(C)CC\C=C1\C2=CC=CC=C2COC2=C1C=C(CC(O)=O)C=C2
DB00769	[H][C@@]12CC[C@](O)(C(=O)COC(=O)CN(CC)CC)[C@@]1(C)C[C@H](O)[C@@]1([H])[C@@]2([H])CCC2=CC(=O)CC[C@]12C
DB00770	CCCCC[C@H](O)\C=C\[C@H]1[C@H](O)CC(=O)[C@@H]1CCCCCCC(O)=O
DB00771	C[N@@+]12CC[C@@H](CC1)C(C2)OC(=O)C(O)(C1=CC=CC=C1)C1=CC=CC=C1
DB00772	CCOC(=O)CC(SP(=S)(OC)OC)C(=O)OCC
DB00773	[H][C@]12COC(=O)[C@]1([H])[C@H](C1=CC(OC)=C(O)C(OC)=C1)C1=CC3=C(OCO3)C=C1[C@H]2O[C@@H]1O[C@]2([H])CO[C@@H](C)O[C@@]2([H])[C@H](O)[C@H]1O
DB00774	NS(=O)(=O)C1=CC2=C(NCNS2(=O)=O)C=C1C(F)(F)F
DB00775	CCCCS(=O)(=O)N[C@@H](CC1=CC=C(OCCCCC2CCNCC2)C=C1)C(O)=O
DB00776	NC(=O)N1C2=CC=CC=C2CC(=O)C2=C1C=CC=C2
DB00777	CCC(=O)C1=CC2=C(SC3=CC=CC=C3N2CC(C)N(C)C)C=C1
DB00778	CC[C@H]1OC(=O)[C@H](C)[C@@H](O[C@H]2C[C@@](C)(OC)[C@@H](O)[C@H](C)O2)[C@H](C)[C@@H](O[C@@H]2O[C@H](C)C[C@@H]([C@H]2O)N(C)C)[C@](C)(O)C[C@@H](C)C(=NOCOCCOC)[C@H](C)[C@@H](O)[C@]1(C)O
DB00779	CCN1C=C(C(O)=O)C(=O)C2=C1N=C(C)C=C2
DB00780	NNCCC1=CC=CC=C1
DB00782	CC(C)[N+](C)(CCOC(=O)C1C2=CC=CC=C2OC2=CC=CC=C12)C(C)C
DB00783	[H][C@@]12CC[C@H](O)[C@@]1(C)CC[C@]1([H])C3=C(CC[C@@]21[H])C=C(O)C=C3
DB00784	CC1=C(C)C(NC2=CC=CC=C2C(O)=O)=CC=C1
DB00786	CNC(=O)[C@@H](NC(=O)[C@H](CC(C)C)[C@H](O)C(=O)NO)C(C)(C)C
DB00787	NC1=NC(=O)C2=C(N1)N(COCCO)C=N2
DB00788	COC1=CC2=C(C=C1)C=C(C=C2)[C@H](C)C(O)=O
DB00789	[Gd+3].OC(=O)CN(CCN(CCN(CC(O)=O)CC([O-])=O)CC([O-])=O)CC([O-])=O
DB00790	[H][C@]12C[C@H](N(C(=O)[C@H](C)N[C@@H](CCC)C(=O)OCC)[C@@]1([H])CCCC2)C(O)=O
DB00791	ClCCN(CCCl)C1=CNC(=O)NC1=O
DB00792	CN(C)CCN(CC1=CC=CC=C1)C1=CC=CC=N1
DB00793	ClC1=CC(Cl)=C(Cl)C=C1OCC#CI
DB00794	CCC1(C(=O)NCNC1=O)C1=CC=CC=C1
DB00795	OC(=O)C1=CC(=CC=C1O)\N=N\C1=CC=C(C=C1)S(=O)(=O)NC1=NC=CC=C1
DB00796	CCOC1=NC2=C(N1CC1=CC=C(C=C1)C1=CC=CC=C1C1=NN=NN1)C(=CC=C2)C(=O)OC(C)OC(=O)OC1CCCCC1
DB00797	C(C1=NCCN1)C1=CC=CC=C1
DB00798	CNC(C)C1CCC(N)C(OC2C(N)CC(N)C(OC3OCC(C)(O)C(NC)C3O)C2O)O1
DB00799	CCOC(=O)C1=CN=C(C=C1)C#CC1=CC2=C(SCCC2(C)C)C=C1
DB00800	OC1=CC=C(C=C1)C1CNCCC2=C(Cl)C(O)=C(O)C=C12
DB00801	FC(F)(F)CN1C2=C(C=C(Cl)C=C2)C(=NCC1=O)C1=CC=CC=C1
DB00802	CCN1N=NN(CCN2CCC(COC)(CC2)N(C(=O)CC)C2=CC=CC=C2)C1=O
DB00803	CCC(C)CCCC(=O)N[C@@H](CCN)C(=O)N[C@@H]([C@@H](C)O)C(=O)N[C@@H](CCN)C(=O)N[C@H]1CCNC(=O)C(NC(=O)[C@@H](CCN)NC(=O)[C@H](CCN)NC(=O)[C@@H](CC(C)C)NC(=O)[C@@H](CC(C)C)NC(=O)[C@H](CCN)NC1=O)[C@@H](C)O
DB00804	CCN(CC)CCOC(=O)C1(CCCCC1)C1CCCCC1
DB00805	CC1=CC(=NN=C1NCCN1CCOCC1)C1=CC=CC=C1
DB00806	CN1C=NC2=C1C(=O)N(CCCCC(C)=O)C(=O)N2C
DB00807	CCCOC1=C(N)C=C(C=C1)C(=O)OCCN(CC)CC
DB00808	CC1CC2=CC=CC=C2N1NC(=O)C1=CC(=C(Cl)C=C1)S(N)(=O)=O
DB00809	CCN(CC1=CC=NC=C1)C(=O)C(CO)C1=CC=CC=C1
DB00810	OC(CCN1CCCCC1)(C1CC2CC1C=C2)C1=CC=CC=C1
DB00811	NC(=O)C1=NN(C=N1)[C@@H]1O[C@H](CO)[C@@H](O)[C@H]1O
DB00812	CCCCC1C(=O)N(N(C1=O)C1=CC=CC=C1)C1=CC=CC=C1
DB00813	CCC(=O)N(C1CCN(CCC2=CC=CC=C2)CC1)C1=CC=CC=C1
DB00814	CN1C(C(=O)NC2=NC=C(C)S2)=C(O)C2=C(C=CC=C2)S1(=O)=O
DB00815	[Na+].CCCCCCCCCCCCOS([O-])(=O)=O
DB00816	CC(C)NCC(O)C1=CC(O)=CC(O)=C1
DB00817	CCN1C=C(C(O)=O)C(=O)C2=C1C=C(C=C2)C1=CC=NC=C1
DB00818	CC(C)C1=CC=CC(C(C)C)=C1O
DB00819	CC(=O)NC1=NN=C(S1)S(N)(=O)=O
DB00820	[H][C@]12CC3=C(NC4=CC=CC=C34)[C@H](N1C(=O)CN(C)C2=O)C1=CC2=C(OCO2)C=C1
DB00821	CC(C(O)=O)C1=CC2=C(C=C1)C1=C(N2)C=CC(Cl)=C1
DB00822	CCN(CC)C(=S)SSC(=S)N(CC)CC
DB00823	[H][C@@]12CC[C@@](OC(C)=O)(C#C)[C@@]1(C)CC[C@]1([H])[C@@]3([H])CC[C@H](OC(C)=O)C=C3CC[C@@]21[H]
DB00824	CCCN1C2=C(NC=N2)C(=O)NC1=O
DB00825	CC(C)[C@@H]1CC[C@@H](C)C[C@H]1O
DB00826	[H][C@@]12C[C@H](O)C[C@]3(O)C[C@H](O)[C@@H](C(O)=O)[C@]([H])(C[C@@H](O[C@]4([H])O[C@H](C)[C@@H](O)[C@H](N)[C@@H]4O)\C=C\C=C\C=C\C=C\C[C@@H](C)OC(=O)\C=C\[C@@]1([H])O2)O3
DB00827	CCN1N=C(C(O)=O)C(=O)C2=CC3=C(OCO3)C=C12
DB00828	C[C@@H]1O[C@@H]1P(O)(O)=O
DB00829	CN1C2=C(C=C(Cl)C=C2)C(=NCC1=O)C1=CC=CC=C1
DB00830	CC1NCCOC1C1=CC=CC=C1
DB00831	CN1CCN(CCCN2C3=CC=CC=C3SC3=C2C=C(C=C3)C(F)(F)F)CC1
DB00832	CN1C(=O)CC(C1=O)C1=CC=CC=C1
DB00833	[H][C@]12SCC(Cl)=C(N1C(=O)[C@H]2NC(=O)[C@H](N)C1=CC=CC=C1)C(O)=O
DB00834	[H][C@@]12CC[C@@](O)(C#CC)[C@@]1(C)C[C@H](C1=CC=C(C=C1)N(C)C)C1=C3CCC(=O)C=C3CC[C@@]21[H]
DB00835	CN(C)CCC(C1=CC=C(Br)C=C1)C1=CC=CC=N1
DB00836	CN(C)C(=O)C(CCN1CCC(O)(CC1)C1=CC=C(Cl)C=C1)(C1=CC=CC=C1)C1=CC=CC=C1
DB00837	NC(=O)CCC\N=C(\C1=CC=C(Cl)C=C1)C1=C(O)C=CC(F)=C1
DB00838	[H][C@@]12C[C@@H](C)[C@H](C(=O)CO)[C@@]1(C)C[C@H](O)[C@@]1(Cl)[C@@]2([H])C[C@H](F)C2=CC(=O)C=C[C@]12C
DB00839	CC1=CC=C(C=C1)S(=O)(=O)NC(=O)NN1CCCCCC1
DB00841	CC(CCC1=CC=C(O)C=C1)NCCC1=CC(O)=C(O)C=C1
DB00842	OC1N=C(C2=CC=CC=C2)C2=C(NC1=O)C=CC(Cl)=C2
DB00843	COC1=C(OC)C=C2C(=O)C(CC3CCN(CC4=CC=CC=C4)CC3)CC2=C1
DB00844	O[C@H]1CC[C@@]2(O)[C@H]3CC4=CC=C(O)C5=C4[C@@]2(CCN3CC2CCC2)[C@H]1O5
DB00845	CC(C)N=C1C=C2N(C3=CC=C(Cl)C=C3)C3=C(C=CC=C3)N=C2C=C1NC1=CC=C(Cl)C=C1
DB00846	CC1(C)O[C@@H]2C[C@H]3[C@@H]4C[C@H](F)C5=CC(=O)CC[C@]5(C)[C@H]4[C@@H](O)C[C@]3(C)[C@@]2(O1)C(=O)CO
DB00847	NCCS
DB00848	C1CN2C[C@@H](N=C2S1)C1=CC=CC=C1
DB00849	CCC1(C(=O)NC(=O)N(C)C1=O)C1=CC=CC=C1
DB00850	OCCN1CCN(CCCN2C3=CC=CC=C3SC3=C2C=C(Cl)C=C3)CC1
DB00851	CN(C)\N=N\C1=C(N=CN1)C(N)=O
DB00852	CN[C@@H](C)[C@@H](O)C1=CC=CC=C1
DB00853	CN1N=NC2=C(N=CN2C1=O)C(N)=O
DB00854	[H][C@@]12CCCC[C@@]11CCN(C)[C@@H]2CC2=C1C=C(O)C=C2
DB00855	NCC(=O)CCC(O)=O
DB00856	OCC(O)COC1=CC=C(Cl)C=C1
DB00857	CN(C\C=C\C#CC(C)(C)C)CC1=CC=CC2=CC=CC=C12
DB00858	[H][C@@]12CC[C@H](O)[C@@]1(C)CC[C@@]1([H])[C@@]2([H])CC[C@@]2([H])CC(=O)[C@H](C)C[C@]12C
DB00859	[H][C@](N)(C(O)=O)C(C)(C)S
DB00860	[H][C@@]12CC[C@](O)(C(=O)CO)[C@@]1(C)C[C@H](O)[C@@]1([H])[C@@]2([H])CCC2=CC(=O)C=C[C@]12C
DB00861	OC(=O)C1=C(O)C=CC(=C1)C1=C(F)C=C(F)C=C1
DB00862	CCCC1=NC(C)=C2N1NC(=NC2=O)C1=C(OCC)C=CC(=C1)S(=O)(=O)N1CCN(CC)CC1
DB00863	CNC(NCCSCC1=CC=C(CN(C)C)O1)=C[N+]([O-])=O
DB00864	CO[C@@H]1C[C@@H](CC[C@H]1O)\C=C(/C)[C@H]1OC(=O)[C@@H]2CCCCN2C(=O)C(=O)[C@]2(O)O[C@@H]([C@H](C[C@H]2C)OC)[C@H](C[C@@H](C)C\C(C)=C\[C@@H](CC=C)C(=O)C[C@H](O)[C@H]1C)OC
DB00865	C[C@@H](CC1=CC=CC=C1)N(C)CC1=CC=CC=C1
DB00866	CC(C)NCC(O)COC1=CC=CC=C1CC=C
DB00867	C[C@H](NCCC1=CC=C(O)C=C1)[C@H](O)C1=CC=C(O)C=C1
DB00868	CCCCNC1=CC=C(C=C1)C(=O)OCCOCCOCCOCCOCCOCCOCCOCCOCCOC
DB00869	CCN[C@H]1C[C@H](C)S(=O)(=O)C2=C1C=C(S2)S(N)(=O)=O
DB00870	CC(C(O)=O)C1=CC=C(C=C1)C(=O)C1=CC=CS1
DB00871	CC(C)(C)NCC(O)C1=CC(O)=CC(O)=C1
DB00872	CC1=NC2=C(CCN(C(=O)C3=CC=C(NC(=O)C4=CC=CC=C4C4=CC=CC=C4)C=C3)C3=CC=CC=C23)N1
DB14596	[H][C@@]12CC[C@](OC(=O)OCC)(C(=O)OCCl)[C@@]1(C)C[C@H](O)[C@@]1([H])[C@@]2([H])CCC2=CC(=O)C=C[C@]12C
DB00874	COC1=CC=CC=C1OCC(O)CO
DB00875	[H]\C(CCN1CCN(CCO)CC1)=C1/C2=CC=CC=C2SC2=C1C=C(C=C2)C(F)(F)F
DB00876	CCCCC1=NC=C(\C=C(/CC2=CC=CS2)C(O)=O)N1CC1=CC=C(C=C1)C(O)=O
DB00877	[H][C@@]1(C[C@@H](C)[C@]2([H])CC(=O)[C@H](C)\C=C(C)\[C@@H](O)[C@@H](OC)C(=O)[C@H](C)C[C@H](C)\C=C\C=C\C=C(C)\[C@H](C[C@]3([H])CC[C@@H](C)[C@@](O)(O3)C(=O)C(=O)N3CCCC[C@@]3([H])C(=O)O2)OC)CC[C@@H](O)[C@@H](C1)OC
DB00878	ClC1=CC=C(NC(=N)NC(=N)NCCCCCCNC(=N)NC(=N)NC2=CC=C(Cl)C=C2)C=C1
DB00879	NC1=NC(=O)N(C=C1F)[C@@H]1CS[C@H](CO)O1
DB00880	NS(=O)(=O)C1=C(Cl)C=C2NC=NS(=O)(=O)C2=C1
DB00881	CCOC(=O)[C@H](CCC1=CC=CC=C1)N[C@@H](C)C(=O)N1CC2=CC=CC=C2C[C@H]1C(O)=O
DB00882	CCN(CC)CCOC1=CC=C(C=C1)C(=C(Cl)C1=CC=CC=C1)C1=CC=CC=C1
DB00883	[H][C@]12OC[C@H](O[N+]([O-])=O)[C@@]1([H])OC[C@H]2O[N+]([O-])=O
DB00884	OC(CC1=CN=CC=C1)(P(O)(O)=O)P(O)(O)=O
DB00885	CC1=CC=CN2C(=O)C(=CN=C12)C1=NNN=N1
DB00886	[H][C@]12CCC[C@H](N1C(=O)[C@H](CCS2)NC(=O)[C@@H](S)CC1=CC=CC=C1)C(O)=O
DB00887	CCCCNC1=C(OC2=CC=CC=C2)C(=CC(=C1)C(O)=O)S(N)(=O)=O
DB00888	CN(CCCl)CCCl
DB00889	CN1N=C(C(=O)N[C@@H]2C[C@@H]3CCC[C@H](C2)N3C)C2=C1C=CC=C2
DB00890	[H]\C(C)=C(/C(=C(\[H])C)/C1=CC=C(O)C=C1)\C1=CC=C(O)C=C1
DB00891	NC1=CC=C(C=C1)S(=O)(=O)NC1=CC=CC=N1
DB00892	CCCCOC1=CC(=CC=C1N)C(=O)OCCN(CC)CC
DB00894	[H][C@@]12CCC3=CC(=O)C=C[C@]3(C)[C@@]1([H])CC[C@]1(C)OC(=O)CC[C@@]21[H]
DB00896	[H][C@@]12C[C@@H](C)[C@](C)(C(=O)CC)[C@@]1(C)C[C@H](O)[C@@]1([H])[C@@]2([H])CCC2=CC(=O)C=C[C@]12C
DB00897	CC1=NN=C2CN=C(C3=CC=CC=C3Cl)C3=C(C=CC(Cl)=C3)N12
DB00898	CCO
DB00899	CCC(=O)N(C1=CC=CC=C1)C1(CCN(CCC(=O)OC)CC1)C(=O)OC
DB00900	OC[C@@H]1CC[C@@H](O1)N1C=NC2=C1NC=NC2=O
DB00901	CC1=CC=C(C=C1)C(=O)OC1=C(OC(=O)C2=CC=C(C)C=C2)C=C(C=C1)C(O)CNC(C)(C)C
DB00902	CN1CCC(CN2C3=CC=CC=C3SC3=CC=CC=C23)C1
DB00903	CCC(=C)C(=O)C1=C(Cl)C(Cl)=C(OCC(O)=O)C=C1
DB00904	CN1C2=C(C3=CC=CC=C13)C(=O)C(CN1C=CN=C1C)CC2
DB00905	CCNC(=O)CCC\C=C/C[C@H]1[C@@H](O)C[C@@H](O)[C@@H]1\C=C\[C@@H](O)CCC1=CC=CC=C1
DB00906	CC1=C(SC=C1)C(=CCCN1CCC[C@H](C1)C(O)=O)C1=C(C)C=CS1
DB00907	[H][C@]12CC[C@]([H])([C@H]([C@H](C1)OC(=O)C1=CC=CC=C1)C(=O)OC)N2C
DB00908	[H][C@@]12CCN(C[C@@H]1C=C)[C@]([H])(C2)[C@@H](O)C1=C2C=C(OC)C=CC2=NC=C1
DB00909	NS(=O)(=O)CC1=NOC2=CC=CC=C12
DB00910	[H][C@@]1(CC[C@@]2([H])\C(CCC[C@]12C)=C\C=C1C[C@@H](O)C[C@H](O)C1)[C@H](C)\C=C\[C@H](C)C(C)(C)O
DB00911	CCS(=O)(=O)CCN1C(C)=NC=C1[N+]([O-])=O
DB00912	CCOC1=C(C=CC(CC(=O)N[C@@H](CC(C)C)C2=CC=CC=C2N2CCCCC2)=C1)C(O)=O
DB00913	CCOC(=O)C1(CCN(CCC2=CC=C(N)C=C2)CC1)C1=CC=CC=C1
DB00914	NC(=N)NC(=N)NCCC1=CC=CC=C1
DB00915	NC12CC3CC(CC(C3)C1)C2
DB00916	CC1=NC=C(N1CCO)[N+]([O-])=O
DB00917	CCCCC[C@H](O)\C=C\[C@H]1[C@H](O)CC(=O)[C@@H]1C\C=C/CCCC(O)=O
DB00918	CN(C)CCC1=CNC2=C1C=C(CS(=O)(=O)N1CCCC1)C=C2
DB00919	[H][C@@]12O[C@H](C)CC(=O)[C@]1(O)O[C@]1([H])[C@@H](NC)[C@@H](O)[C@@H](NC)[C@H](O)[C@@]1([H])O2
DB00920	CN1CCC(CC1)=C1C2=C(SC=C2)C(=O)CC2=CC=CC=C12
DB00921	CO[C@]12CC[C@@]3(C[C@@H]1[C@](C)(O)C(C)(C)C)[C@H]1CC4=C5C(O[C@@H]2[C@@]35CCN1CC1CC1)=C(O)C=C4
DB00922	C[C@@H]1CC(=O)NN=C1C1=CC=C(NN=C(C#N)C#N)C=C1
DB00923	[H][C@]12SCC(CSC3=NN=NN3CC(O)=O)=C(N1C(=O)[C@H]2NC(=O)CC1=CC=CC=C1CN)C(O)=O
DB00924	CN(C)CCC=C1C2=CC=CC=C2C=CC2=CC=CC=C12
DB00925	CC(COC1=CC=CC=C1)N(CCCl)CC1=CC=CC=C1
DB00926	CCOC(=O)C=C(C)C=CC=C(C)C=CC1=C(C)C(C)=C(OC)C=C1C
DB00927	NC(N)=NC1=NC(CSCCC(N)=NS(N)(=O)=O)=CS1
DB00928	NC1=NC(=O)N(C=N1)[C@@H]1O[C@H](CO)[C@@H](O)[C@H]1O
DB00929	CCCCC(C)(O)C\C=C\[C@H]1[C@H](O)CC(=O)[C@@H]1CCCCCCC(=O)OC
DB00931	[H][C@@]12[C@@H](O)[C@]3([H])C(=C)C4=C(C(O)=CC=C4)C(=O)C3=C(O)[C@]1(O)C(=O)C(C(N)=O)=C(O)[C@H]2N(C)C
DB00932	[H][C@@](CC)(C1=CC(NS(=O)(=O)C2=NC=C(C=C2)C(F)(F)F)=CC=C1)C1=C(O)C[C@@](CCC)(CCC2=CC=CC=C2)OC1=O
DB00933	CN1CCCCC1CCN1C2=C(SC3=C1C=C(C=C3)S(C)=O)C=CC=C2
DB00934	CNCCCC12CCC(C3=CC=CC=C13)C1=CC=CC=C21
DB00935	CC1=CC(=C(O)C(C)=C1CC1=NCCN1)C(C)(C)C
DB00936	OC(=O)C1=CC=CC=C1O
DB00937	CCN(CC)C(C)C(=O)C1=CC=CC=C1
DB00938	OCC1=C(O)C=CC(=C1)C(O)CNCCCCCCOCCCCC1=CC=CC=C1
DB00939	CC1=C(Cl)C(NC2=CC=CC=C2C(O)=O)=C(Cl)C=C1
DB00940	CC[N+](C)(CC)CCOC(=O)C1C2=CC=CC=C2OC2=CC=CC=C12
DB00941	C[N+](C)(CCCCCC[N+](C)(C)C1C2=C(C=CC=C2)C2=C1C=CC=C2)C1C2=C(C=CC=C2)C2=C1C=CC=C2
DB00942	OC(CCN1CCCCC1)(C1CCCC1)C1=CC=CC=C1
DB00943	NC1=NC(=O)N(C=C1)[C@H]1CC[C@@H](CO)O1
DB00944	CN(CCCCCCCCCCN(C)C(=O)OC1=CC=CC(=C1)[N+](C)(C)C)C(=O)OC1=CC=CC(=C1)[N+](C)(C)C
DB00945	CC(=O)OC1=CC=CC=C1C(O)=O
DB00946	CCC(C1=CC=CC=C1)C1=C(O)C2=C(OC1=O)C=CC=C2
DB00947	[H][C@@]12CC[C@H](O)[C@@]1(C)CC[C@]1([H])C3=CC=C(O)C=C3C[C@@H](CCCCCCCCCS(=O)CCCC(F)(F)C(F)(F)F)[C@@]21[H]
DB00948	[H][C@]12SC(C)(C)[C@@H](N1C(=O)[C@H]2NC(=O)[C@H](NC(=O)N1CCN(C1=O)S(C)(=O)=O)C1=CC=CC=C1)C(O)=O
DB00949	NC(=O)OCC(COC(N)=O)C1=CC=CC=C1
DB00950	CC(C)(C(O)=O)C1=CC=C(C=C1)C(O)CCCN1CCC(CC1)C(O)(C1=CC=CC=C1)C1=CC=CC=C1
DB00951	NNC(=O)C1=CC=NC=C1
DB00952	CNS(=O)(=O)CCC1=CC2=C(NC=C2C2CCN(C)CC2)C=C1
DB00953	CN(C)CCC1=CNC2=C1C=C(CN1C=NC=N1)C=C2
DB00954	CC[C@H]1OC(=O)[C@H](C)[C@@H](O[C@H]2C[C@@](C)(OC)[C@@H](O)[C@H](C)O2)[C@H](C)[C@@H](O[C@@H]2O[C@H](C)C[C@@H]([C@H]2O)N(C)C)[C@](C)(O)C[C@@H](C)[C@@H]2N[C@@H](COCCOC)O[C@H]([C@H]2C)[C@]1(C)O
DB00955	CCN[C@@H]1C[C@H](N)[C@@H](O[C@H]2OC(CN)=CC[C@H]2N)[C@H](O)[C@H]1O[C@H]1OC[C@](C)(O)[C@H](NC)[C@H]1O
DB00956	[H][C@@]12OC3=C(OC)C=CC4=C3[C@@]11CCN(C)[C@]([H])(C4)[C@]1([H])CCC2=O
DB00957	[H][C@@]12CC[C@@](OC(C)=O)(C#C)[C@@]1(CC)CC[C@]1([H])[C@@]3([H])CC\C(C=C3CC[C@@]21[H])=N/O
DB00958	[H][N]([H])([H])[Pt]1(OC(=O)C2(CCC2)C(=O)O1)[N]([H])([H])[H]
DB00959	[H][C@@]12CC[C@](O)(C(=O)CO)[C@@]1(C)C[C@H](O)[C@@]1([H])[C@@]2([H])C[C@H](C)C2=CC(=O)C=C[C@]12C
DB00960	CC(C)NCC(O)COC1=CC=CC2=C1C=CN2
DB00961	CN1CCCCC1C(=O)NC1=C(C)C=CC=C1C
DB00962	CCN(C(C)=O)C1=CC=CC(=C1)C1=CC=NC2=C(C=NN12)C#N
DB00963	NC1=C(CC(O)=O)C=CC=C1C(=O)C1=CC=C(Br)C=C1
DB00964	NC1=CC(Cl)=C(NC2=NCCN2)C(Cl)=C1
DB00966	CCCC1=NC2=C(C=C(C=C2C)C2=NC3=CC=CC=C3N2C)N1CC1=CC=C(C=C1)C1=CC=CC=C1C(O)=O
DB00967	ClC1=CC2=C(C=C1)C(=C1CCNCC1)C1=C(CC2)C=CC=N1
DB00968	C[C@](N)(CC1=CC=C(O)C(O)=C1)C(O)=O
DB00969	CN1C2=C(C3=CC=CC=C13)C(=O)N(CC1=C(C)NC=N1)CC2
DB00970	[H][C@@]12CCCN1C(=O)[C@H](NC(=O)[C@@H](NC(=O)C1=C3N=C4C(OC3=C(C)C=C1)=C(C)C(=O)C(N)=C4C(=O)N[C@H]1[C@@H](C)OC(=O)[C@H](C(C)C)N(C)C(=O)CN(C)C(=O)[C@]3([H])CCCN3C(=O)[C@H](NC1=O)C(C)C)[C@@H](C)OC(=O)[C@H](C(C)C)N(C)C(=O)CN(C)C2=O)C(C)C
DB00971	S=[Se]=S
DB00972	CN1CCCC(CC1)N1N=C(CC2=CC=C(Cl)C=C2)C2=CC=CC=C2C1=O
DB00973	[H][C@]1(CC[C@H](O)C2=CC=C(F)C=C2)C(=O)N(C2=CC=C(F)C=C2)[C@]1([H])C1=CC=C(O)C=C1
DB00974	OC(=O)CN(CCN(CC(O)=O)CC(O)=O)CC(O)=O
DB00975	OCCN(CCO)C1=NC2=C(N=C(N=C2N2CCCCC2)N(CCO)CCO)C(=N1)N1CCCCC1
DB00976	[H][C@@]12[C@@H](C)C(=O)[C@H](C)C[C@@](C)(OC)[C@H](O[C@@H]3O[C@H](C)C[C@@H]([C@H]3O)N(C)C)[C@@H](C)C(=O)[C@@H](C)C(=O)O[C@H](CC)[C@@]1(C)OC(=O)N2CCCCN1C=NC(=C1)C1=CC=CN=C1
DB00977	[H][C@@]12CC[C@@](O)(C#C)[C@@]1(C)CC[C@]1([H])C3=C(CC[C@@]21[H])C=C(O)C=C3
DB00978	CCN1C=C(C(O)=O)C(=O)C2=CC(F)=C(N3CCNC(C)C3)C(F)=C12
DB00979	CN(C)CCOC(=O)C(C1=CC=CC=C1)C1(O)CCCC1
DB00980	CCC(=O)NCC[C@@H]1CCC2=C1C1=C(OCC1)C=C2
DB00981	[H][C@]12N(C)CC[C@@]1(C)C1=C(C=CC(OC(=O)NC)=C1)N2C
DB00982	C\C(\C=C\C1=C(C)CCCC1(C)C)=C/C=C/C(/C)=C\C(O)=O
DB00983	COC1=CC=C(CC(C)NCC(O)C2=CC(NC=O)=C(O)C=C2)C=C1
DB00984	[H][C@@]12CC[C@H](OC(=O)CCC3=CC=CC=C3)[C@@]1(C)CC[C@]1([H])[C@@]3([H])CCC(=O)C=C3CC[C@@]21[H]
DB00985	CN1C2=C(N=C(Cl)N2)C(=O)N(C)C1=O.CN(C)CCOC(C1=CC=CC=C1)C1=CC=CC=C1
DB00986	C[N+]1(C)CCC(C1)OC(=O)C(O)(C1CCCC1)C1=CC=CC=C1
DB00987	NC1=NC(=O)N(C=C1)[C@@H]1O[C@H](CO)[C@@H](O)[C@@H]1O
DB00988	NCCC1=CC(O)=C(O)C=C1
DB00989	CCN(C)C(=O)OC1=CC=CC(=C1)[C@H](C)N(C)C
DB00990	[H][C@@]12CCC(=O)[C@@]1(C)CC[C@@]1([H])[C@@]2([H])CC(=C)C2=CC(=O)C=C[C@]12C
DB00991	OC(=O)CCC1=NC(=C(O1)C1=CC=CC=C1)C1=CC=CC=C1
DB00992	COC(=O)CCC(=O)CN
DB00993	CN1C=NC(=C1SC1=NC=NC2=C1NC=N2)[N+]([O-])=O
DB00995	CCP(CC)(CC)=[Au]S[C@@H]1O[C@H](COC(C)=O)[C@@H](OC(C)=O)[C@H](OC(C)=O)[C@H]1OC(C)=O
DB00996	NCC1(CC(O)=O)CCCCC1
DB00997	COC1=CC=CC2=C1C(=O)C1=C(O)C3=C(C[C@](O)(C[C@@H]3O[C@H]3C[C@H](N)[C@H](O)[C@H](C)O3)C(=O)CO)C(O)=C1C2=O
DB00998	CN[C@@H]1CCC2=C(C1)C1=C(N2)C=CC(=C1)C(N)=O
DB00999	NS(=O)(=O)C1=C(Cl)C=C2NCNS(=O)(=O)C2=C1
DB01000	[H][C@]12SC(C)(C)[C@@H](N1C(=O)[C@H]2NC(=O)C1(N)CCCCC1)C(O)=O
DB01001	CC(C)(C)NCC(O)C1=CC(CO)=C(O)C=C1
DB01002	CCCCN1CCCC[C@H]1C(=O)NC1=C(C)C=CC=C1C
DB01003	OC(COC1=CC=CC2=C1C(=O)C=C(O2)C(O)=O)COC1=CC=CC2=C1C(=O)C=C(O2)C(O)=O
DB01004	NC1=NC2=C(N=CN2COC(CO)CO)C(=O)N1
DB01005	NC(=O)NO
DB01006	N#CC1=CC=C(C=C1)C(N1C=NC=N1)C1=CC=C(C=C1)C#N
DB01007	ClC1=C(COC(CN2C=CN=C2)C2=C(Cl)C=C(Cl)C=C2)C=CS1
DB01008	CS(=O)(=O)OCCCCOS(C)(=O)=O
DB01009	CC(C(O)=O)C1=CC(=CC=C1)C(=O)C1=CC=CC=C1
DB01010	CC[N+](C)(C)C1=CC(O)=CC=C1
DB01011	CC(C)(C(=O)C1=CN=CC=C1)C1=CC=CN=C1
DB01012	C[C@@H](NCCCC1=CC(=CC=C1)C(F)(F)F)C1=CC=CC2=CC=CC=C12
DB01013	[H][C@@]12C[C@H](C)[C@](OC(=O)CC)(C(=O)CCl)[C@@]1(C)C[C@H](O)[C@@]1(F)[C@@]2([H])CCC2=CC(=O)C=C[C@]12C
DB01014	OC(=O)CCNC(=O)C1=CC=C(C=C1)\N=N\C1=CC=C(O)C(=C1)C(O)=O
DB01015	CC1=CC(NS(=O)(=O)C2=CC=C(N)C=C2)=NO1
DB01016	COC1=C(C=C(Cl)C=C1)C(=O)NCCC1=CC=C(C=C1)S(=O)(=O)NC(=O)NC1CCCCC1
DB01017	[H][C@@]12CC3=C(C(O)=CC=C3N(C)C)C(=O)C1=C(O)[C@]1(O)C(=O)C(C(N)=O)=C(O)[C@@H](N(C)C)[C@]1([H])C2
DB01018	NC(=N)NC(=O)CC1=C(Cl)C=CC=C1Cl
DB01019	CC(C[N+](C)(C)C)OC(N)=O
DB01020	[H][C@]12OC[C@@H](O[N+]([O-])=O)[C@@]1([H])OC[C@@H]2O
DB01021	NS(=O)(=O)C1=C(Cl)C=C2NC(NS(=O)(=O)C2=C1)C(Cl)Cl
DB01022	CC(C)CCC[C@@H](C)CCC[C@@H](C)CCC\C(C)=C\CC1=C(C)C(=O)C2=C(C=CC=C2)C1=O
DB01023	CCOC(=O)C1=C(C)NC(C)=C(C1C1=C(Cl)C(Cl)=CC=C1)C(=O)OC
DB01024	COC1=C(C\C=C(/C)CCC(O)=O)C(O)=C2C(=O)OCC2=C1C
DB01025	CC(C)C1=CC2=C(OC3=NC(N)=C(C=C3C2=O)C(O)=O)C=C1
DB01026	CC(=O)N1CCN(CC1)C1=CC=C(OCC2COC(CN3C=CN=C3)(O2)C2=CC=C(Cl)C=C2Cl)C=C1
DB01028	COC(F)(F)C(Cl)Cl
DB01029	CCCCC1=NC2(CCCC2)C(=O)N1CC1=CC=C(C=C1)C1=CC=CC=C1C1=NNN=N1
DB01030	CC[C@@]1(O)C(=O)OCC2=C1C=C1N(CC3=CC4=C(C=CC(O)=C4CN(C)C)N=C13)C2=O
DB01031	NC(=O)OC1(CCCCC1)C#C
DB01032	CCCN(CCC)S(=O)(=O)C1=CC=C(C=C1)C(O)=O
DB01033	S=C1N=CNC2=C1NC=N2
DB01034	[H][C@]1(O[C@]1([H])C(=O)CC\C=C\C\C=C\C)C(N)=O
DB01035	CCN(CC)CCNC(=O)C1=CC=C(N)C=C1
DB01036	CC(C)N(CC[C@H](C1=CC=CC=C1)C1=C(O)C=CC(C)=C1)C(C)C
DB01037	C[C@H](CC1=CC=CC=C1)N(C)CC#C
DB01038	CCC(=O)C1=CC=C2SC3=C(C=CC=C3)N(CCCN3CCN(CCO)CC3)C2=C1
DB01039	CC(C)OC(=O)C(C)(C)OC1=CC=C(C=C1)C(=O)C1=CC=C(Cl)C=C1
DB01041	O=C1N(C2CCC(=O)NC2=O)C(=O)C2=CC=CC=C12
DB01042	N[C@@H](CC1=CC=C(C=C1)N(CCCl)CCCl)C(O)=O
DB01043	CC12CC3CC(C)(C1)CC(N)(C3)C2
DB01044	COC1=C2N(C=C(C(O)=O)C(=O)C2=CC(F)=C1N1CCNC(C)C1)C1CC1
DB01045	CO[C@H]1\C=C\O[C@@]2(C)OC3=C(C2=O)C2=C(O)C(\C=N\N4CCN(C)CC4)=C(NC(=O)\C(C)=C/C=C/[C@H](C)[C@H](O)[C@@H](C)[C@@H](O)[C@@H](C)[C@H](OC(C)=O)[C@@H]1C)C(O)=C2C(O)=C3C
DB01046	[H][C@@]12CC(=O)[C@H](CCCCCCC(O)=O)[C@@]1([H])CC[C@@](O)(O2)C(F)(F)CCCC
DB01047	[H][C@@]12C[C@@]3([H])[C@]4([H])C[C@H](F)C5=CC(=O)C=C[C@]5(C)[C@@]4(F)[C@@H](O)C[C@]3(C)[C@@]1(OC(C)(C)O2)C(=O)COC(C)=O
DB01048	NC1=NC2=C(N=CN2[C@@H]2C[C@H](CO)C=C2)C(NC2CC2)=N1
DB01050	CC(C)CC1=CC=C(C=C1)C(C)C(O)=O
DB01051	CO[C@@H]1[C@@H](OC(N)=O)[C@@H](O)[C@H](OC2=C(C)C3=C(C=C2)C(O)=C(NC(=O)C2=CC=C(O)C(CC=C(C)C)=C2)C(=O)O3)OC1(C)C
DB01053	[H][C@]12SC(C)(C)[C@@H](N1C(=O)[C@H]2NC(=O)CC1=CC=CC=C1)C(O)=O
DB01054	CCOC(=O)C1=C(C)NC(C)=C(C1C1=CC(=CC=C1)[N+]([O-])=O)C(=O)OC
DB01055	N[C@@H](CN1C=CC(=O)C(O)=C1)C(O)=O
DB01056	CC(N)C(=O)NC1=C(C)C=CC=C1C
DB01057	CCOP(=O)(OCC)SCC[N+](C)(C)C
DB01058	O=C(C1CCCCC1)N1CC2N(CCC3=CC=CC=C23)C(=O)C1
DB01059	CCN1C=C(C(O)=O)C(=O)C2=CC(F)=C(C=C12)N1CCNCC1
DB01060	[H][C@]12SC(C)(C)[C@@H](N1C(=O)[C@H]2NC(=O)[C@H](N)C1=CC=C(O)C=C1)C(O)=O
DB01061	[H][C@](NC(=O)N1CCNC1=O)(C(=O)N[C@@H]1C(=O)N2[C@@H](C(O)=O)C(C)(C)S[C@]12[H])C1=CC=CC=C1
DB01062	CCN(CC)CC#CCOC(=O)C(O)(C1CCCCC1)C1=CC=CC=C1
DB01063	CC(=O)C1=CC=C2SC3=C(C=CC=C3)N(CCCN3CCN(CCO)CC3)C2=C1
DB01064	CC(C)NCC(O)C1=CC(O)=C(O)C=C1
DB01065	COC1=CC2=C(NC=C2CCNC(C)=O)C=C1
DB01066	[H][C@]12SCC(\C=C/C3=C(C)N=CS3)=C(N1C(=O)[C@H]2NC(=O)C(=N/OC)\C1=CSC(N)=N1)C(O)=O
DB01067	CC1=NC=C(N=C1)C(=O)NCCC1=CC=C(C=C1)S(=O)(=O)NC(=O)NC1CCCCC1
DB01068	[O-][N+](=O)C1=CC2=C(NC(=O)CN=C2C2=CC=CC=C2Cl)C=C1
DB01069	CC(CN1C2=CC=CC=C2SC2=CC=CC=C12)N(C)C
DB01070	CC(C)[C@@H](C)\C=C\[C@@H](C)[C@@]1([H])CC[C@@]2([H])\C(CCC[C@]12C)=C\C=C1/C[C@@H](O)CC[C@@H]1C
DB01071	C(C1CN2CCC1CC2)N1C2=CC=CC=C2SC2=CC=CC=C12
DB01072	COC(=O)N[C@H](C(=O)N[C@@H](CC1=CC=CC=C1)[C@@H](O)CN(CC1=CC=C(C=C1)C1=CC=CC=N1)NC(=O)[C@@H](NC(=O)OC)C(C)(C)C)C(C)(C)C
DB01073	NC1=NC(F)=NC2=C1N=CN2[C@@H]1O[C@H](CO)[C@@H](O)[C@@H]1O
DB01074	C(C(C1CCCCC1)C1CCCCC1)C1CCCCN1
DB01075	CN(C)CCOC(C1=CC=CC=C1)C1=CC=CC=C1
DB01076	CC(C)C1=C(C(=O)NC2=CC=CC=C2)C(=C(N1CC[C@@H](O)C[C@@H](O)CC(O)=O)C1=CC=C(F)C=C1)C1=CC=CC=C1
DB01077	CC(O)(P(O)(O)=O)P(O)(O)=O
DB01078	C[C@H]1O[C@H](C[C@H](O)[C@@H]1O[C@H]1C[C@H](O)[C@H](O[C@H]2C[C@H](O)[C@H](O[C@@H]3O[C@H](CO)[C@@H](O)[C@H](O)[C@H]3O)[C@@H](C)O2)[C@@H](C)O1)O[C@H]1CC[C@@]2(C)[C@H](CC[C@@H]3[C@@H]2C[C@@H](O)[C@]2(C)[C@H](CC[C@]32O)C2=CC(=O)OC2)C1
DB01079	CCCCCNC(=N)N\N=C\C1=CNC2=C1C=C(OC)C=C2
DB01080	NC(CCC(O)=O)C=C
DB01081	CCOC(=O)C1(CCN(CCC(C#N)(C2=CC=CC=C2)C2=CC=CC=C2)CC1)C1=CC=CC=C1
DB01082	CN[C@H]1[C@H](O)[C@@H](O)[C@H](CO)O[C@H]1O[C@H]1[C@H](O[C@H]2[C@H](O)[C@@H](O)[C@H](NC(N)=N)[C@@H](O)[C@@H]2NC(N)=N)O[C@@H](C)[C@]1(O)C=O
DB01083	CCCCCCCCCCC[C@@H](C[C@@H]1OC(=O)[C@H]1CCCCCC)OC(=O)[C@H](CC(C)C)NC=O
DB01084	CCOCCN1C(=NC2=CC=CC=C12)N1CCCN(C)CC1
DB01085	CC[C@H]1[C@@H](CC2=CN=CN2C)COC1=O
DB01086	CCOC(=O)C1=CC=C(N)C=C1
DB01087	COC1=CC(NC(C)CCCN)=C2N=CC=CC2=C1
DB01088	[H][C@]12C[C@@H](O)[C@H](\C=C\[C@@H](O)C(C)CC#CC)[C@@]1([H])C\C(C2)=C\CCCC(O)=O
DB01089	[H][C@]12C[C@@H](OC(=O)C3=CC(OC)=C(OC)C(OC)=C3)[C@H](OC)[C@@H](C(=O)OC)[C@@]1([H])C[C@@]1([H])N(CCC3=C1NC1=CC=CC=C31)C2
DB01090	C[N+]1(CCCCC[N+]2(C)CCCC2)CCCC1
DB01091	CN(CC1=CC=C(C=C1)C(C)(C)C)CC1=CC=CC2=CC=CC=C12
DB01092	[H][C@@]12CC[C@]3(O)C[C@H](C[C@@H](O)[C@]3(CO)[C@@]1([H])[C@H](O)C[C@]1(C)[C@H](CC[C@]21O)C1=CC(=O)OC1)O[C@@H]1O[C@@H](C)[C@H](O)[C@@H](O)[C@H]1O
DB01093	CS(C)=O
DB01094	COC1=C(O)C=C(C=C1)[C@@H]1CC(=O)C2=C(O)C=C(O)C=C2O1
DB01095	CC(C)N1C(\C=C\[C@H](O)C[C@H](O)CC(O)=O)=C(C2=CC=C(F)C=C2)C2=CC=CC=C12
DB01096	CC(C)NCC1CCC2=CC(CO)=C(C=C2N1)[N+]([O-])=O
DB01097	CC1=C(C=NO1)C(=O)NC1=CC=C(C=C1)C(F)(F)F
DB01098	CC(C)C1=NC(=NC(C2=CC=C(F)C=C2)=C1\C=C\[C@@H](O)C[C@@H](O)CC(=O)O)N(C)S(C)(=O)=O
DB01099	NC1=C(F)C=NC(=O)N1
DB01100	FC1=CC=C(C=C1)C(CCCN1CCC(CC1)N1C(=O)NC2=CC=CC=C12)C1=CC=C(F)C=C1
DB01101	CCCCCOC(=O)NC1=NC(=O)N(C=C1F)[C@@H]1O[C@H](C)[C@@H](O)[C@H]1O
DB01102	O[C@@H](CNCCCCC1=CC=C(O)C=C1)C1=CC(O)=C(O)C=C1
DB01103	CCN(CC)CCCC(C)NC1=C2C=C(OC)C=CC2=NC2=C1C=CC(Cl)=C2
DB01104	CN[C@H]1CC[C@@H](C2=CC(Cl)=C(Cl)C=C2)C2=CC=CC=C12
DB01105	CC(C)CC(N(C)C)C1(CCC1)C1=CC=C(Cl)C=C1
DB01106	C[C@@H]1CN(CC[C@]1(C(O)=O)C1=CC=CC=C1)[C@H]1CC[C@](CC1)(C#N)C1=CC=C(F)C=C1
DB01107	CCC1(CC)C(=O)NCC(C)C1=O
DB01108	[H][C@@]12CC[C@H](O)[C@@]1(C)CC[C@@]1([H])[C@@]2([H])CC[C@@]23O[C@@H]2C(O)=C(C[C@]13C)C#N
DB01110	ClC1=CC(Cl)=C(COC(CN2C=CN=C2)C2=C(Cl)C=C(Cl)C=C2)C=C1
DB01111	CCC(C)CCCCC(=O)NC(CCNCS([O-])(=O)=O)C(=O)NC(C(C)O)C(=O)NC(CCNCS([O-])(=O)=O)C(=O)NC1CCNC(=O)C(NC(=O)C(CCNCS([O-])(=O)=O)NC(=O)C(CCNCS([O-])(=O)=O)NC(=O)C(CC(C)C)NC(=O)C(CC(C)C)NC(=O)C(CCNCS([O-])(=O)=O)NC1=O)C(C)O
DB01112	[H][C@]12SCC(COC(N)=O)=C(N1C(=O)[C@H]2NC(=O)C(=N/OC)\C1=CC=CO1)C(O)=O
DB01113	COC1=C(OC)C=C(CC2=NC=CC3=CC(OC)=C(OC)C=C23)C=C1
DB01114	CN(C)CCC(C1=CC=C(Cl)C=C1)C1=CC=CC=N1
DB01115	COC(=O)C1=C(C)NC(C)=C(C1C1=CC=CC=C1[N+]([O-])=O)C(=O)OC
DB01116	O=C1N(CC2=CC=CC=C2)C2C[S+]3CCCC3C2N1CC1=CC=CC=C1
DB01117	OC1=C([C@H]2CC[C@@H](CC2)C2=CC=C(Cl)C=C2)C(=O)C2=CC=CC=C2C1=O
DB01118	CCCCC1=C(C(=O)C2=CC(I)=C(OCCN(CC)CC)C(I)=C2)C2=C(O1)C=CC=C2
DB01119	CC1=NS(=O)(=O)C2=C(N1)C=CC(Cl)=C2
DB01120	[H][C@@]12CCC[C@]1([H])CN(C2)NC(=O)NS(=O)(=O)C1=CC=C(C)C=C1
DB01121	NC(=O)NC(=O)CC1=CC=CC=C1
DB01122	CC[N+](CC)(CCNC(=O)C(=O)NCC[N+](CC)(CC)CC1=CC=CC=C1Cl)CC1=CC=CC=C1Cl
DB01123	NC1=CC2=NC3=C(C=CC(N)=C3)C=C2C=C1
DB01124	CCCCNC(=O)NS(=O)(=O)C1=CC=C(C)C=C1
DB01125	COC1=CC=C(C=C1)C1C(=O)C2=CC=CC=C2C1=O
DB01126	[H][C@@]1(CC[C@@]2([H])[C@]3([H])CC[C@@]4([H])NC(=O)C=C[C@]4(C)[C@@]3([H])CC[C@]12C)C(=O)NC1=CC(=CC=C1C(F)(F)F)C(F)(F)F
DB01127	ClC1=CC=C(COC(CN2C=CN=C2)C2=C(Cl)C=C(Cl)C=C2)C=C1
DB01128	CC(O)(CS(=O)(=O)C1=CC=C(F)C=C1)C(=O)NC1=CC(=C(C=C1)C#N)C(F)(F)F
DB01129	COCCCOC1=C(C)C(CS(=O)C2=NC3=CC=CC=C3N2)=NC=C1
DB01130	[H][C@@]12CC[C@](OC(=O)OCC)(C(=O)COC(=O)CC)[C@@]1(C)C[C@H](O)[C@@]1([H])[C@@]2([H])CCC2=CC(=O)C=C[C@]12C
DB01131	CC(C)NC(=N)NC(=N)NC1=CC=C(Cl)C=C1
DB01132	CCC1=CN=C(CCOC2=CC=C(CC3SC(=O)NC3=O)C=C2)C=C1
DB01133	OP(O)(=O)C(SC1=CC=C(Cl)C=C1)P(O)(O)=O
DB01134	[H][C@@]1(CC[C@@]2([H])[C@]3([H])CCC4=CC(=O)CC[C@]4(C)[C@@]3([H])CC[C@]12C)C(=O)COC(=O)C(C)(C)C
DB01135	COC1=CC(CC2C3=C(OC)C(OC)=C(OC)C=C3CC[N+]2(C)CCCOC(=O)CCC(=O)OCCC[N+]2(C)CCC3=CC(OC)=C(OC)C(OC)=C3C2CC2=CC(OC)=C(OC)C(OC)=C2)=CC(OC)=C1OC
DB01136	COC1=CC=CC=C1OCCNCC(O)COC1=CC=CC2=C1C1=CC=CC=C1N2
DB01137	C[C@H]1COC2=C3N1C=C(C(O)=O)C(=O)C3=CC(F)=C2N1CCN(C)CC1
DB01138	O=C1C(CCS(=O)C2=CC=CC=C2)C(=O)N(N1C1=CC=CC=C1)C1=CC=CC=C1
DB01139	[H][C@]12SCC(COC(C)=O)=C(N1C(=O)[C@H]2NC(=O)CSC1=CC=NC=C1)C(O)=O
DB01140	[H][C@]12SCC(C)=C(N1C(=O)[C@H]2NC(=O)[C@H](N)C1=CC=C(O)C=C1)C(O)=O
DB01141	CCCCCOC1=CC=C(C=C1)C1=CC(=NO1)C1=CC=C(C=C1)C(=O)N[C@H]1C[C@@H](O)[C@@H](O)NC(=O)[C@@H]2[C@@H](O)[C@@H](C)CN2C(=O)[C@@H](NC(=O)[C@@H](NC(=O)[C@@H]2C[C@@H](O)CN2C(=O)[C@@H](NC1=O)[C@@H](C)O)[C@H](O)[C@@H](O)C1=CC(OS(O)(=O)=O)=C(O)C=C1)[C@H](O)CC(N)=O
DB01142	[H]C(CCN(C)C)=C1C2=CC=CC=C2COC2=CC=CC=C12
DB01143	NCCCNCCSP(O)(O)=O
DB01144	NS(=O)(=O)C1=CC(=C(Cl)C(Cl)=C1)S(N)(=O)=O
DB01145	OS(=O)CNC1=CC=C(C=C1)S(=O)(=O)C1=CC=C(NCS(O)=O)C=C1
DB01146	CN1CCC(CC1)OC(C1=CC=CC=C1)C1=CC=CC=C1
DB01147	[H][C@]12SC(C)(C)[C@@H](N1C(=O)[C@H]2NC(=O)C1=C(C)ON=C1C1=CC=CC=C1Cl)C(O)=O
DB01148	CC1=C(OC2=C(C=CC=C2C(=O)OCCN2CCCCC2)C1=O)C1=CC=CC=C1
DB01149	CCC1=NN(CCCN2CCN(CC2)C2=CC(Cl)=CC=C2)C(=O)N1CCOC1=CC=CC=C1
DB01150	[H][C@]12SCC(C=CC)=C(N1C(=O)[C@@]2([H])NC(=O)[C@H](N)C1=CC=C(O)C=C1)C(O)=O
DB01151	CNCCCN1C2=CC=CC=C2CCC2=CC=CC=C12
DB01152	CC(CC(C)C1OC(=O)CC(=O)CCCC(=O)CC(O)CC(O)CC(O)CC(=O)CC(O)C(C(O)CC(OC2O[C@H](C)[C@@H](O)[C@H](N)[C@@H]2O)\C=C\C=C\C=C\C=C\C=C\C=C\C=C\C1C)C(O)=O)C(O)CC(=O)C1=CC=C(N)C=C1
DB01153	ClC1=CC(Cl)=C(C=C1)C(CN1C=CN=C1)OCC1=CSC2=C1C=CC=C2Cl
DB01154	CCCC(C)C1(CC=C)C(=O)NC(=S)NC1=O
DB01155	CO\N=C1/CN(CC1CN)C1=NC2=C(C=C1F)C(=O)C(=CN2C1CC1)C(O)=O
DB01156	CC(NC(C)(C)C)C(=O)C1=CC(Cl)=CC=C1
DB01157	COC1=CC(NCC2=C(C)C3=C(C=C2)N=C(N)N=C3N)=CC(OC)=C1OC
DB01158	CC[N+](C)(C)CC1=CC=CC=C1Br
DB01159	[H]C(Cl)(Br)C(F)(F)F
DB01160	NC(CO)(CO)CO.CCCCC[C@H](O)\C=C\[C@H]1[C@H](O)C[C@H](O)[C@@H]1C\C=C/CCCC(O)=O
DB01161	CCN(CC)CCOC(=O)C1=C(Cl)C=C(N)C=C1
DB01162	COC1=C(OC)C=C2C(N)=NC(=NC2=C1)N1CCN(CC1)C(=O)C1CCCO1
DB01163	[H]C(=N[C@@H]1C(=O)N2[C@@H](C(O)=O)C(C)(C)S[C@]12[H])N1CCCCCC1
DB01164	[Cl-].[Cl-].[Ca++]
DB01165	CC1COC2=C3N1C=C(C(O)=O)C(=O)C3=CC(F)=C2N1CCN(C)CC1
DB01166	O=C1CCC2=C(N1)C=CC(OCCCCC1=NN=NN1C1CCCCC1)=C2
DB01167	CCC(C)N1N=CN(C1=O)C1=CC=C(C=C1)N1CCN(CC1)C1=CC=C(OC[C@H]2CO[C@@](CN3C=NC=N3)(O2)C2=CC=C(Cl)C=C2Cl)C=C1
DB01168	CNNCC1=CC=C(C=C1)C(=O)NC(C)C
DB01169	O=[As]O[As]=O
DB01170	NC(N)=NCCN1CCCCCCC1
DB01171	ClC1=CC=C(C=C1)C(=O)NCCN1CCOCC1
DB01172	NC[C@H]1O[C@H](O[C@@H]2[C@@H](N)C[C@@H](N)[C@H](O[C@H]3O[C@H](CO)[C@@H](O)[C@H](N)[C@H]3O)[C@H]2O)[C@H](O)[C@@H](O)[C@@H]1O
DB01173	CN(C)CCOC(C1=CC=CC=C1)C1=CC=CC=C1C
DB01174	CCC1(C(=O)NC(=O)NC1=O)C1=CC=CC=C1
DB01175	CN(C)CCC[C@]1(OCC2=C1C=CC(=C2)C#N)C1=CC=C(F)C=C1
DB01176	CN1CCN(CC1)C(C1=CC=CC=C1)C1=CC=CC=C1
DB01177	C[C@@H]1O[C@H](C[C@H](N)[C@@H]1O)O[C@H]1C[C@@](O)(CC2=C1C(O)=C1C(=O)C3=CC=CC=C3C(=O)C1=C2O)C(C)=O
DB01178	CN1C(C2=CC=C(Cl)C=C2)S(=O)(=O)CCC1=O
DB01179	[H][C@]12COC(=O)[C@]1([H])[C@H](C1=CC(OC)=C(OC)C(OC)=C1)C1=CC3=C(OCO3)C=C1[C@@H]2O
DB01180	[H][C@]12C[C@@H](OC(=O)C=CC3=CC(OC)=C(OC)C(OC)=C3)[C@H](OC)[C@@H](C(=O)OC)[C@@]1([H])C[C@@]1([H])N(CCC3=C1NC1=C3C=CC(OC)=C1)C2
DB01181	ClCCNP1(=O)OCCCN1CCCl
DB01182	CCCNCC(O)COC1=C(C=CC=C1)C(=O)CCC1=CC=CC=C1
DB01183	OC1=CC=C2C[C@H]3N(CC=C)CC[C@@]45[C@@H](OC1=C24)C(=O)CC[C@@]35O
DB01184	ClC1=CC2=C(C=C1)N(C1CCN(CCCN3C(=O)NC4=CC=CC=C34)CC1)C(=O)N2
DB01185	[H][C@@]12CC[C@](C)(O)[C@@]1(C)C[C@H](O)[C@@]1(F)[C@@]2([H])CCC2=CC(=O)CC[C@]12C
DB01186	[H][C@@]12CC3=CNC4=CC=CC(=C34)[C@@]1([H])C[C@@H](CSC)CN2CCC
DB01187	CCOC(=O)CCCCCCCCC(C)C1=CC=CC=C1I
DB01188	CC1=CC(=O)N(O)C(=C1)C1CCCCC1
DB01189	FC(F)OC(F)C(F)(F)F
DB01190	[H][C@@](NC(=O)[C@@H]1C[C@@H](CCC)CN1C)([C@H](C)Cl)[C@@]1([H])O[C@H](SC)[C@H](O)[C@@H](O)[C@H]1O
DB01191	CCN[C@@H](C)CC1=CC=CC(=C1)C(F)(F)F
DB01192	[H][C@@]12OC3=C(O)C=CC4=C3[C@@]11CCN(C)[C@]([H])(C4)[C@]1(O)CCC2=O
DB01193	CCCC(=O)NC1=CC=C(OCC(O)CNC(C)C)C(=C1)C(C)=O
DB01194	CCN[C@H]1CN(CCCOC)S(=O)(=O)C2=C1C=C(S2)S(N)(=O)=O
DB01195	FC(F)(F)COC1=CC(C(=O)NCC2CCCCN2)=C(OCC(F)(F)F)C=C1
DB01196	[H][C@@]12CC[C@H](O)[C@@]1(C)CC[C@]1([H])C3=CC=C(OC(=O)N(CCCl)CCCl)C=C3CC[C@@]21[H]
DB01197	C[C@H](CS)C(=O)N1CCC[C@H]1C(O)=O
DB01198	CN1CCN(CC1)C(=O)OC1N(C(=O)C2=NC=CN=C12)C1=NC=C(Cl)C=C1
DB01199	[H][C@@]12CC3=CC=C(OC4=C5C(CC[N+](C)(C)[C@]5([H])CC5=CC(OC6=C(OC)C=C(CCN1C)C2=C6)=C(O)C=C5)=CC(OC)=C4O)C=C3
DB01200	[H][C@@]12CCCN1C(=O)[C@H](CC(C)C)N1C(=O)[C@](NC(=O)[C@H]3CN(C)[C@]4([H])CC5=C(Br)NC6=CC=CC(=C56)C4=C3)(O[C@@]21O)C(C)C
DB01201	CO[C@H]1\C=C\O[C@@]2(C)OC3=C(C2=O)C2=C(C(O)=C3C)C(O)=C(NC(=O)\C(C)=C/C=C/[C@H](C)[C@H](O)[C@@H](C)[C@@H](O)[C@@H](C)[C@H](OC(C)=O)[C@@H]1C)C(\C=N\N1CCN(CC1)C1CCCC1)=C2O
DB01202	CC[C@H](N1CCCC1=O)C(N)=O
DB01203	CC(C)(C)NCC(O)COC1=CC=CC2=C1C[C@H](O)[C@H](O)C2
DB01204	OCCNCCNC1=CC=C(NCCNCCO)C2=C1C(=O)C1=C(C(O)=CC=C1O)C2=O
DB01205	CCOC(=O)C1=C2CN(C)C(=O)C3=C(C=CC(F)=C3)N2C=N1
DB01206	ClCCN(N=O)C(=O)NC1CCCCC1
DB01207	OC(=O)CCCCO\N=C(\C1=CN=CC=C1)C1=CC(=CC=C1)C(F)(F)F
DB01208	C[C@H]1CN(C[C@@H](C)N1)C1=C(F)C(N)=C2C(=O)C(=CN(C3CC3)C2=C1F)C(O)=O
DB01209	[H][C@@]12CC3=CC=C(O)C=C3[C@@](C)(CCCCC1)[C@H]2N
DB01210	CC(C)(C)NC[C@H](O)COC1=CC=CC2=C1CCCC2=O
DB01211	[H][C@@]1(C[C@@](C)(OC)[C@@H](O)[C@H](C)O1)O[C@H]1[C@H](C)[C@@H](O[C@]2([H])O[C@H](C)C[C@@H]([C@H]2O)N(C)C)[C@@](C)(C[C@@H](C)C(=O)[C@H](C)[C@@H](O)[C@](C)(O)[C@@H](CC)OC(=O)[C@@H]1C)OC
DB01212	[H][C@]12SCC(CSC3=NC(=O)C(=O)NN3C)=C(N1C(=O)[C@H]2NC(=O)C(=N/OC)\C1=CSC(N)=N1)C(O)=O
DB01213	CC1=CNN=C1
DB01214	CC(C)NCC(O)COC1=C(C)C(C)=C(OC(C)=O)C(C)=C1
DB01215	ClC1=CC2=C(C=C1)N1C=NN=C1CN=C2C1=CC=CC=C1
DB01216	[H][C@@]12CC[C@H](C(=O)NC(C)(C)C)[C@@]1(C)CC[C@@]1([H])[C@@]2([H])CC[C@@]2([H])NC(=O)C=C[C@]12C
DB01217	CC(C)(C#N)C1=CC(=CC(CN2C=NC=N2)=C1)C(C)(C)C#N
DB01218	CCCCN(CCCC)CCC(O)C1=C2C=CC(=CC2=C2C=C(Cl)C=C(Cl)C2=C1)C(F)(F)F
DB01219	[O-][N+](=O)C1=CC=C(C=C1)C1=CC=C(O1)\C=N\N1CC(=O)NC1=O
DB01220	CO[C@H]1\C=C\O[C@@]2(C)OC3=C(C)C(O)=C4C(O)=C(NC(=O)\C(C)=C/C=C/[C@H](C)[C@H](O)[C@@H](C)[C@@H](O)[C@@H](C)[C@H](OC(C)=O)[C@@H]1C)C1=C(N=C5C=C(C)C=CN15)C4=C3C2=O
DB01221	CNC1(CCCCC1=O)C1=CC=CC=C1Cl
DB01222	[H][C@@]12C[C@H]3OC(CCC)O[C@@]3(C(=O)CO)[C@@]1(C)C[C@H](O)[C@@]1([H])[C@@]2([H])CCC2=CC(=O)C=C[C@]12C
DB01223	NCCN.CN1C2=C(NC=N2)C(=O)N(C)C1=O.CN1C2=C(NC=N2)C(=O)N(C)C1=O
DB01224	OCCOCCN1CCN(CC1)C1=NC2=CC=CC=C2SC2=CC=CC=C12
DB01226	COC1=CC(C[C@@H]2C3=CC(OC)=C(OC)C=C3CC[N+]2(C)CCCOC(=O)CC\C=C\CCC(=O)OCCC[N+]2(C)CCC3=CC(OC)=C(OC)C=C3[C@H]2CC2=CC(OC)=C(OC)C(OC)=C2)=CC(OC)=C1OC
DB01227	CC[C@H](OC(C)=O)C(C[C@H](C)N(C)C)(C1=CC=CC=C1)C1=CC=CC=C1
DB01228	COC1=CC=C(C=C1)C(=O)NC1=CC=CC=C1CCC1CCCCN1C
DB01229	[H][C@]12[C@H](OC(=O)C3=CC=CC=C3)[C@]3(O)C[C@H](OC(=O)[C@H](O)[C@@H](NC(=O)C4=CC=CC=C4)C4=CC=CC=C4)C(C)=C([C@@H](OC(C)=O)C(=O)[C@]1(C)[C@@H](O)C[C@H]1OC[C@@]21OC(C)=O)C3(C)C
DB01230	NC1=NC(=O)C(O1)C1=CC=CC=C1
DB01231	OC(CCCN1CCCCC1)(C1=CC=CC=C1)C1=CC=CC=C1
DB01232	[H][C@@]12CCCC[C@]1([H])CN(C[C@@H](O)[C@H](CC1=CC=CC=C1)NC(=O)[C@H](CC(N)=O)NC(=O)C1=NC3=C(C=CC=C3)C=C1)[C@@H](C2)C(=O)NC(C)(C)C
DB01233	CCN(CC)CCNC(=O)C1=CC(Cl)=C(N)C=C1OC
DB01234	[H][C@@]12C[C@@H](C)[C@](O)(C(=O)CO)[C@@]1(C)C[C@H](O)[C@@]1(F)[C@@]2([H])CCC2=CC(=O)C=C[C@]12C
DB01235	N[C@@H](CC1=CC(O)=C(O)C=C1)C(O)=O
DB01236	FCOC(C(F)(F)F)C(F)(F)F
DB01237	CN(C)CCOC(C1=CC=CC=C1)C1=CC=C(Br)C=C1
DB01238	ClC1=CC=CC(N2CCN(CCCCOC3=CC4=C(CCC(=O)N4)C=C3)CC2)=C1Cl
DB01239	CN(C)CC\C=C1\C2=CC=CC=C2SC2=CC=C(Cl)C=C12
DB01240	[H][C@]12C[C@@H](O)[C@H](\C=C\[C@@H](O)CCCCC)[C@@]1([H])C\C(O2)=C\CCCC(O)=O
DB01241	CC1=CC(OCCCC(C)(C)C(O)=O)=C(C)C=C1
DB01242	CN(C)CCCN1C2=CC=CC=C2CCC2=C1C=C(Cl)C=C2
DB01243	OC1=C(Cl)C=C(Cl)C2=C1N=CC=C2
DB01244	CC(C)COCC(CN(CC1=CC=CC=C1)C1=CC=CC=C1)N1CCCC1
DB01245	C[N+](C)(C)CCCCCCCCCC[N+](C)(C)C
DB01246	CC(CN(C)C)CN1C2=CC=CC=C2SC2=CC=CC=C12
DB01247	CC1=CC(=NO1)C(=O)NNCC1=CC=CC=C1
DB01248	[H][C@@]1(C[C@@]2(O)[C@@H](OC(=O)C3=CC=CC=C3)[C@]3([H])[C@@]4(CO[C@@H]4C[C@H](O)[C@@]3(C)C(=O)[C@H](O)C(=C1C)C2(C)C)OC(C)=O)OC(=O)[C@H](O)[C@@H](NC(=O)OC(C)(C)C)C1=CC=CC=C1
DB01249	CC(=O)N(CC(O)CN(C(C)=O)C1=C(I)C(C(=O)NCC(O)CO)=C(I)C(C(=O)NCC(O)CO)=C1I)C1=C(I)C(C(=O)NCC(O)CO)=C(I)C(C(=O)NCC(O)CO)=C1I
DB01250	OC(=O)C1=CC(=CC=C1O)\N=N\C1=CC=C(O)C(=C1)C(O)=O
DB01251	COC1=CC2=C(C=C1)C(C)(C)C(=O)N(CCC1=CC=C(C=C1)S(=O)(=O)NC(=O)NC1CCCCC1)C2=O
DB01252	[H][C@@](CC(=O)N1C[C@@]2([H])CCCC[C@@]2([H])C1)(CC1=CC=CC=C1)C(O)=O
DB01253	[H][C@@]12CC3=CNC4=CC=CC(=C34)C1=C[C@H](CN2C)C(=O)N[C@@H](C)CO
DB01254	CC1=NC(NC2=NC=C(S2)C(=O)NC2=C(C)C=CC=C2Cl)=CC(=N1)N1CCN(CCO)CC1
DB01255	C[C@@H](CC1=CC=CC=C1)NC(=O)[C@@H](N)CCCCN
DB01256	[H][C@@]12C(=O)CC[C@]11CC[C@@H](C)[C@@]2(C)[C@@H](C[C@@](C)(C=C)[C@@H](O)[C@@H]1C)OC(=O)CS[C@H]1C[C@@H]2CC[C@H](C1)N2C
DB01259	CS(=O)(=O)CCNCC1=CC=C(O1)C1=CC2=C(C=C1)N=CN=C2NC1=CC(Cl)=C(OCC2=CC(F)=CC=C2)C=C1
DB01260	[H][C@@]12C[C@H]3OC(C)(C)O[C@@]3(C(=O)CO)[C@@]1(C)C[C@H](O)[C@@]1([H])[C@@]2([H])CCC2=CC(=O)C=C[C@]12C
DB01261	N[C@@H](CC(=O)N1CCN2C(C1)=NN=C2C(F)(F)F)CC1=CC(F)=C(F)C=C1F
DB01262	NC1=NC(=O)N(C=N1)[C@H]1C[C@H](O)[C@@H](CO)O1
DB01263	[H][C@@](C)(O)[C@]([H])(CC)N1N=CN(C1=O)C1=CC=C(C=C1)N1CCN(CC1)C1=CC=C(OC[C@]2([H])CO[C@](CN3C=NC=N3)(C2)C2=C(F)C=C(F)C=C2)C=C1
DB01264	[H][C@@]12CCO[C@]1([H])OC[C@@H]2OC(=O)N[C@@H](CC1=CC=CC=C1)[C@H](O)CN(CC(C)C)S(=O)(=O)C1=CC=C(N)C=C1
DB01265	CC1=CN([C@@H]2C[C@@H](O)[C@H](CO)O2)C(=O)NC1=O
DB01267	CC1=C(CCN2CCC(CC2)C2=NOC3=C2C=CC(F)=C3)C(=O)N2CCCC(O)C2=N1
DB01268	CCN(CC)CCNC(=O)C1=C(C)NC(\C=C2/C(=O)NC3=C2C=C(F)C=C3)=C1C
DB01273	C1C2CNCC1C1=C2C=C2N=CC=NC2=C1
DB01274	COC1=CC=C(C[C@@H](C)NC[C@H](O)C2=CC(NC=O)=C(O)C=C2)C=C1
DB01275	NNC1=NN=CC2=CC=CC=C12
DB01278	[H]N[C@@H](CCCCN)C(=O)N[C@H]1CSSC[C@H](NC(=O)[C@@]([H])(NC(=O)[C@H](C)NC(=O)[C@@]([H])(NC(=O)[C@H](CC(N)=O)NC1=O)[C@@H](C)O)[C@@H](C)O)C(=O)N[C@@H](C)C(=O)N[C@@]([H])([C@@H](C)O)C(=O)N[C@@H](CCC(N)=O)C(=O)N[C@@H](CCCNC(N)=N)C(=O)N[C@@H](CC(C)C)C(=O)N[C@@H](C)C(=O)N[C@@H](CC(N)=O)C(=O)N[C@@H](CC1=CC=CC=C1)C(=O)N[C@@H](CC(C)C)C(=O)N[C@@H](C(C)C)C(=O)N[C@@H](CC1=CN=CN1)C(=O)N[C@@H](CO)C(=O)N[C@@H](C…
DB01280	COC1=NC(N)=NC2=C1N=CN2[C@@H]1O[C@H](CO)[C@@H](O)[C@@H]1O
DB01282	[H][C@]1(NC(=O)[C@H](CC2=CC=C(OC)C=C2)NC(=O)CCCSC[C@H](NC(=O)[C@H](CC(N)=O)NC(=O)[C@H](CCC(N)=O)NC1=O)C(=O)N1CCC[C@H]1C(=O)N[C@@H](CC(C)C)C(=O)NCC(N)=O)[C@@H](C)CC
DB01283	CC1=CC=C(NC2=C(Cl)C=CC=C2F)C(CC(O)=O)=C1
DB01284	CSCC[C@H](NC(=O)[C@H](CO)NC(=O)[C@H](CC1=CC=C(O)C=C1)NC(=O)[C@@H](N)CO)C(=O)N[C@@H](CCC(O)=O)C(=O)N[C@@H](CC1=CN=CN1)C(=O)N[C@@H](CC1=CC=CC=C1)C(=O)N[C@@H](CCCNC(N)=N)C(=O)N[C@@H](CC1=CNC2=C1C=CC=C2)C(=O)NCC(=O)N[C@@H](CCCCN)C(=O)N1CCC[C@H]1C(=O)N[C@@H](C(C)C)C(=O)NCC(=O)N[C@@H](CCCCN)C(=O)N[C@@H](CCCCN)C(=O)N[C@@H](CCCNC(N)=N)C(=O)N[C@@H](CCCNC(N)=N)C(=O)N1CCC[C@H]1C(=O)N[C@@H](C(C)C)C(=O)N[C@@H…
DB01288	CC(CC1=CC=C(O)C=C1)NCC(O)C1=CC(O)=CC(O)=C1
DB01289	CC1=CC(=NO1)C(=O)NCCC1=CC=C(C=C1)S(=O)(=O)NC(=O)NN1CCCCCC1
DB01291	CC(C)(C)NCC(O)C1=NC(CO)=C(O)C=C1
DB01294	O[Bi]1OC(=O)C2=CC=CC=C2O1
DB01295	COC1=C(OC)C=C(CCNCC(O)COC2=CC=CC(C)=C2)C=C1
DB01296	N[C@H]1C(O)O[C@H](CO)[C@@H](O)[C@@H]1O
DB01297	CC(C)NCC(O)COC1=CC=C(NC(C)=O)C=C1
DB01298	CCN1C=CC(NS(=O)(=O)C2=CC=C(N)C=C2)=NC1=O
DB01299	COC1=NC=NC(NS(=O)(=O)C2=CC=C(N)C=C2)=C1OC
DB01301	[H][C@@]12C[C@@]3([H])C(C(=O)C4=C(O)C=CC=C4[C@@]3(C)O)=C(O)[C@]1(O)C(=O)C(C(=O)NCN1CCCC1)=C(O)[C@H]2N(C)C
DB01303	C[N+](C)(C)CCO.CN1C2=C([N-]C=N2)C(=O)N(C)C1=O
DB01319	CC(C)CN(C[C@@H](OP(O)(O)=O)[C@H](CC1=CC=CC=C1)NC(=O)O[C@H]1CCOC1)S(=O)(=O)C1=CC=C(N)C=C1
DB01320	OP(O)(=O)OCN1C(=O)NC(C1=O)(C1=CC=CC=C1)C1=CC=CC=C1
DB01321	CO[C@H]1[C@@H](CC(=O)O[C@H](C)C\C=C\C=C\[C@H](O)[C@H](C)C[C@H](CC=O)[C@@H]1O[C@@H]1O[C@H](C)[C@@H](O[C@H]2C[C@@](C)(O)[C@@H](OC(=O)CC(C)C)[C@H](C)O2)[C@@H]([C@H]1O)N(C)C)OC(C)=O
DB01322	COC1=CC(=O)OC(C1)\C=C\C1=CCCC=C1
DB01324	CN1C(CSCC(F)(F)F)NC2=CC(Cl)=C(C=C2S1(=O)=O)S(N)(=O)=O
DB01325	CCC1NC(=O)C2=CC(=C(Cl)C=C2N1)S(N)(=O)=O
DB01326	[H][C@]12SCC(CSC3=NN=NN3C)=C(N1C(=O)[C@H]2NC(=O)[C@H](O)C1=CC=CC=C1)C(O)=O
DB01327	[H][C@]12SCC(CSC3=NN=C(C)S3)=C(N1C(=O)[C@H]2NC(=O)CN1C=NN=N1)C(O)=O
DB01328	[H][C@]12SCC(CSC3=NN=NN3CS(O)(=O)=O)=C(N1C(=O)[C@H]2NC(=O)[C@H](O)C1=CC=CC=C1)C(O)=O
DB01329	[H][C@]12SCC(CSC3=NN=NN3C)=C(N1C(=O)[C@@]2([H])NC(=O)[C@H](NC(=O)N1CCN(CC)C(=O)C1=O)C1=CC=C(O)C=C1)C(O)=O
DB01330	[H][C@]12SCC(CSC3=NN=NN3C)=C(N1C(=O)[C@]2(NC(=O)C1SC(S1)=C(C(N)=O)C(O)=O)OC)C(O)=O
DB01331	[H][C@]12SCC(COC(N)=O)=C(N1C(=O)[C@]2(NC(=O)CC1=CC=CS1)OC)C(O)=O
DB01332	[H][C@]12SCC=C(N1C(=O)[C@H]2NC(=O)C(=N/OC)\C1=CSC(N)=N1)C(O)=O
DB01333	[H][C@]12SCC(C)=C(N1C(=O)[C@H]2NC(=O)[C@H](N)C1=CCC=CC1)C(O)=O
DB01336	[H][C@@]12CC3=CC=C(OC4=C5C(CC[N+](C)(C)[C@]5([H])CC5=CC(OC6=C(OC)C=C(CC[N+]1(C)C)C2=C6)=C(OC)C=C5)=CC(OC)=C4OC)C=C3
DB01337	[H][C@@]12C[C@@H]([C@H](OC(C)=O)[C@@]1(C)CC[C@@]1([H])[C@@]2([H])CC[C@@]2([H])C[C@H](OC(C)=O)[C@H](C[C@]12C)[N+]1(C)CCCCC1)[N+]1(C)CCCCC1
DB01338	[H][C@@]12C[C@@H]([C@H](OC(C)=O)[C@@]1(C)CC[C@@]1([H])[C@@]2([H])CC[C@@]2([H])C[C@H](OC(C)=O)[C@H](C[C@]12C)N1CC[N+](C)(C)CC1)N1CC[N+](C)(C)CC1
DB01339	[H][C@@]12C[C@@H]([C@H](OC(C)=O)[C@@]1(C)CC[C@@]1([H])[C@@]2([H])CC[C@@]2([H])C[C@H](OC(C)=O)[C@H](C[C@]12C)N1CCCCC1)[N+]1(C)CCCCC1
DB01340	CCOC(=O)[C@H](CCC1=CC=CC=C1)N[C@H]1CCCN2CCC[C@H](N2C1=O)C(O)=O
DB01342	CCCCC1=NN(CC2=CN=C(C=C2)C2=CC=CC=C2C2=NNN=N2)C(CCCC)=N1
DB01345	[K+]
DB01346	CCC1(C(=O)NC(=O)NC1=O)C1=CC=CC=C1.COC1=CC2=C(C=CN=C2C=C1)C(O)C1CC2CCN1CC2C=C
DB01347	CCC1=NC(C2CC2)=C(N1CC1=CC2=C(OC(=C2Br)C2=CC=CC=C2NS(=O)(=O)C(F)(F)F)C=C1)C(N)=O
DB01348	CCOC(=O)[C@H](CCC1=CC=CC=C1)N[C@@H](C)C(=O)N1CC2(C[C@H]1C(O)=O)SCCS2
DB01349	CC1=NC(C)=C2CCC(=O)N(CC3=CC=C(C=C3)C3=CC=CC=C3C3=NNN=N3)C2=N1
DB01351	CCC1(CCC(C)C)C(=O)NC(=O)NC1=O
DB01352	CC(C)C1(CC=C)C(=O)NC(=O)NC1=O
DB01353	CCCCC1(CC)C(=O)NC(=O)NC1=O
DB01354	CCC1(C(=O)NC(=O)NC1=O)C1=CCCCCC1
DB01355	CN1C(=O)NC(=O)C(C)(C1=O)C1=CCCCC1
DB01356	[Li+]
DB01357	[H][C@@]12CC[C@@](O)(C#C)[C@@]1(C)CC[C@]1([H])C3=C(CC[C@@]21[H])C=C(OC)C=C3
DB01359	CC(C)(C)NC[C@H](O)COC1=CC=CC=C1C1CCCC1
DB01362	CC(=O)N(CC(O)CO)C1=C(I)C(C(=O)NCC(O)CO)=C(I)C(C(=O)NCC(O)CO)=C1I
DB01364	CN[C@@H](C)[C@H](O)C1=CC=CC=C1
DB01365	CNC(C)(C)CC1=CC=CC=C1
DB01366	CC[C@H](NC(C)C)[C@H](O)C1=C2C=CC(=O)NC2=C(O)C=C1
DB01367	C#CCN[C@@H]1CCC2=CC=CC=C12
DB01369	[H][C@@]12CCCN1C(=O)[C@@H](CC)NC(=O)[C@@H](NC(=O)C1=NC=CC=C1O)[C@@H](C)OC(=O)[C@@H](NC(=O)[C@]1([H])CC(=O)[C@]([H])(CS[C@@H]3CN4CCC3CC4)CN1C(=O)[C@H](CC1=CC=C(C=C1)N(C)C)N(C)C2=O)C1=CC=CC=C1
DB01370	[Al]
DB01373	[Ca]
DB01375	CCCCCCCCCCCCCCCCCC(=O)O[Al](O)O
DB01377	[O--].[Mg++]
DB01378	[Mg++]
DB01380	[H][C@@]12CC[C@](O)(C(=O)COC(C)=O)[C@@]1(C)CC(=O)[C@@]1([H])[C@@]2([H])CCC2=CC(=O)CC[C@]12C
DB01382	COCCOC1=CN=C(NS(=O)(=O)C2=CC=CC=C2)N=C1
DB01384	[H][C@@]12C[C@@H](C)[C@](O)(C(=O)CO)[C@@]1(C)C[C@H](O)[C@@]1([H])[C@@]2([H])C[C@H](F)C2=CC(=O)C=C[C@]12C
DB01388	COCC(=O)O[C@]1(CCN(C)CCCC2=NC3=CC=CC=C3N2)CCC2=C(C=CC(F)=C2)[C@@H]1C(C)C
DB01390	[Na+].OC([O-])=O
DB01392	[H][C@@]12CC[C@H](O)[C@H](C(=O)OC)[C@@]1([H])C[C@]1([H])N(CCC3=C1NC1=CC=CC=C31)C2
DB01393	CC(C)(OC1=CC=C(CCNC(=O)C2=CC=C(Cl)C=C2)C=C1)C(O)=O
DB01394	COC1=CC2=C(C(OC)=C1OC)C1=CC=C(OC)C(=O)C=C1C(CC2)NC(C)=O
DB01395	[H][C@@]12C[C@]1([H])[C@@]1([H])[C@]3([H])[C@]4([H])C[C@]4([H])[C@@]4(CCC(=O)O4)[C@@]3(C)CC[C@]1([H])[C@@]1(C)CCC(=O)C=C21
DB01396	[H][C@@]1(CC[C@]2(O)[C@]3([H])CC[C@]4([H])C[C@H](CC[C@]4(C)[C@@]3([H])CC[C@]12C)O[C@H]1C[C@H](O)[C@H](O[C@H]2C[C@H](O)[C@H](O[C@H]3C[C@H](O)[C@H](O)[C@@H](C)O3)[C@@H](C)O2)[C@@H](C)O1)C1=CC(=O)OC1
DB01397	[Mg++].OC1=CC=CC=C1C([O-])=O.OC1=CC=CC=C1C([O-])=O
DB01399	OC(=O)C1=CC=CC=C1OC(=O)C1=CC=CC=C1O
DB01400	CN(C)C(=O)OC1=CC(=CC=C1)[N+](C)(C)C
DB01401	[Mg++].C[N+](C)(C)CCO.OC1=CC=CC=C1C([O-])=O.OC1=CC=CC=C1C([O-])=O.OC1=CC=CC=C1C([O-])=O
DB01403	COC1=CC2=C(SC3=C(C=CC=C3)N2C[C@H](C)CN(C)C)C=C1
DB01405	CC1CN(CCN1)C1=C(F)C=C2C(=O)C(=CN(C2=C1)C1=C(F)C=C(F)C=C1)C(O)=O
DB01406	[H][C@@]12CC[C@@](O)(C#C)[C@@]1(C)CC[C@@]1([H])[C@@]2([H])CCC2=CC3=C(C[C@]12C)C=NO3
DB01407	CC(C)(C)NCC(O)C1=CC(Cl)=C(N)C(Cl)=C1
DB01408	CN(C)C(=O)OC1=CC(=CC(OC(=O)N(C)C)=C1)C(O)CNC(C)(C)C
DB01409	[H][C@]12O[C@@]1([H])[C@]1([H])C[C@@]([H])(C[C@@]2([H])[N+]1(C)C)OC(=O)C(O)(C1=CC=CS1)C1=CC=CS1
DB01410	[H][C@@]12C[C@@]3([H])[C@]4([H])CCC5=CC(=O)C=C[C@]5(C)[C@@]4([H])[C@@H](O)C[C@]3(C)[C@@]1(O[C@@H](O2)C1CCCCC1)C(=O)COC(=O)C(C)C
DB01411	O=C(NC1=C2OC(=CC(=O)C2=CC=C1)C1=NNN=N1)C1=CC=C(OCCCCC2=CC=CC=C2)C=C1
DB01412	CN1C=NC2=C1C(=O)NC(=O)N2C
DB01413	CO\N=C(/C(=O)N[C@@H]1C(=O)N2[C@]1([H])SCC(C[N+]1(C)CCCC1)=C2C([O-])=O)C1=CSC(N)=N1
DB01414	[H][C@]12SCC(COC(C)=O)=C(N1C(=O)[C@H]2NC(=O)CC#N)C(O)=O
DB01415	[H][C@]12SCC=C(N1C(=O)[C@H]2NC(=O)C(=C/CC(O)=O)\C1=CSC(N)=N1)C(O)=O
DB01416	[H][C@]12SCC(COC)=C(N1C(=O)[C@H]2NC(=O)C(=N/OC)\C1=CSC(N)=N1)C(O)=O
DB01418	CC(=O)CC(C1=CC=C(C=C1)[N+]([O-])=O)C1=C(O)C2=CC=CC=C2OC1=O
DB01419	FC(F)(F)C1=CC(=CC=C1)N1CCN(CCOC(=O)C2=CC=CC=C2NC2=C3C=CC(=CC3=NC=C2)C(F)(F)F)CC1
DB01420	[H][C@@]12CC[C@H](OC(=O)CC)[C@@]1(C)CC[C@@]1([H])[C@@]2([H])CCC2=CC(=O)CC[C@]12C
DB01421	NC[C@@H]1O[C@H](O[C@@H]2[C@@H](CO)O[C@@H](O[C@@H]3[C@@H](O)[C@H](N)C[C@H](N)[C@H]3O[C@H]3O[C@H](CO)[C@@H](O)[C@H](O)[C@H]3N)[C@@H]2O)[C@H](N)[C@@H](O)[C@@H]1O
DB01422	OC1=C2N=CC=CC2=C(C=C1)[N+]([O-])=O
DB01423	CC(SC(=O)C1=CC=CS1)C(=O)NCC(O)=O
DB01424	CN(C)C1=C(C)N(C)N(C1=O)C1=CC=CC=C1
DB01425	COC1=CC2=NNN=C2C=C1C(=O)NCC1CCCN1CC=C
DB01426	CC[C@H]1[C@@H]2C[C@H]3[C@@H]4N(C)C5=CC=CC=C5[C@]44C[C@@H](C2[C@H]4O)N3[C@@H]1O
DB01427	NC1=CC(=CNC1=O)C1=CC=NC=C1
DB01428	COC1=CC(O)=C(C=C1)C(=O)C1=CC=CC=C1
DB01429	CCN(CC)CCCN(C1CC2=CC=CC=C2C1)C1=CC=CC=C1
DB01430	FC1=CC=C(C=C1)C(N1CCN(CC1)C1=NC(NCC=C)=NC(NCC=C)=N1)C1=CC=C(F)C=C1
DB01431	[H][C@@]12CC[C@@](O)(CC=C)[C@@]1(C)CC[C@]1([H])[C@@]3([H])CCCC=C3CC[C@@]21[H]
DB01433	CCC(OC(C)=O)C(CC(C)N(C)C)(C1=CC=CC=C1)C1=CC=CC=C1
DB01434	[H][C@@]12CCC(=O)[C@@]1(C)CC[C@]1([H])[C@@]3([H])CCC(=O)C=C3CC[C@@]21[H]
DB01435	CN1N(C(=O)C=C1C)C1=CC=CC=C1
DB01436	CC(C)CCC[C@@H](C)[C@@]1([H])CC[C@@]2([H])\C(CCC[C@]12C)=C\C=C1\C[C@@H](O)C[C@H](O)C1=C
DB01437	CCC1(CCC(=O)NC1=O)C1=CC=CC=C1
DB01438	NC1=NC(N)=C(C=C1)\N=N\C1=CC=CC=C1
DB01439	CCC(=O)N(C1CCN(CCC2=CC=CS2)CC1C)C1=CC=CC=C1
DB01440	OCCCC(O)=O
DB01441	COC1=CC2=C(NC=C2CCN(C(C)C)C(C)C)C=C1
DB01442	COC1=CC(CC(C)N)=CC2=C1OCO2
DB01443	[H][C@@]12CCC(=O)[C@@]1(C)CC[C@]1([H])[C@@]3([H])CCC(=O)CC3=CC[C@@]21[H]
DB01444	CC(C=C(C1=CC=CS1)C1=CC=CS1)N(C)C
DB01445	CN(C)CCC1=CNC2=C1C=C(O)C=C2
DB01446	CC(N)CC1=CNC2=CC=CC=C12
DB01447	CC1N=C(N)OC1C1=CC=CC=C1
DB01450	[H][C@@]12OC3=C(O)C=CC4=C3[C@@]11CCN(C)[C@]([H])(C4)[C@]11CC[C@@]2(OC)[C@]([H])(C1)[C@](C)(O)CCC
DB01451	[H][C@@]12CCC(=O)[C@@]1(C)CC[C@@]1([H])[C@@]2([H])CC[C@@]2([H])CC(=O)C=C[C@]12C
DB01452	[H][C@@]12C=C[C@H](OC(C)=O)[C@@H]3OC4=C(OC(C)=O)C=CC5=C4[C@]13CCN(C)[C@@H]2C5
DB01453	CCC(=O)N(C1CCN(CC(O)C2=CC=CC=C2)CC1)C1=CC=CC=C1
DB01454	CNC(C)CC1=CC2=C(OCO2)C=C1
DB01455	[H][C@@]12CC[C@H](O)[C@@]1(C)CC[C@]1([H])[C@@]3([H])CC[C@H](O)CC3=CC[C@@]21[H]
DB01456	[H][C@@]12CCC(=O)[C@@]1(C)CC[C@@]1([H])[C@@]2([H])CC=C2CC(=O)CC[C@]12C
DB01458	CCCSC1=CC(OC)=C(CCN)C=C1OC
DB01459	CCC(=O)N1C(=O)N(C2CCN(CCC(C#N)(C3=CC=CC=C3)C3=CC=CC=C3)CC2)C2=CC=CC=C12
DB01460	CCN(CC)CCC1=CNC2=CC=CC=C12
DB01461	CCOC(C(=O)OCCN(C)C)(C1=CC=CC=C1)C1=CC=CC=C1
DB01462	CCOC1=CC=C(CC2=NC3=C(C=CC(=C3)[N+]([O-])=O)N2CCN(CC)CC)C=C1
DB01463	CCNC1C2CCC(C2)C1C1=CC=CC=C1
DB01464	CCOC(=O)C1(CCN(CCOCC2CCCO2)CC1)C1=CC=CC=C1
DB01465	COC1=CC(CC(C)N)=C(OC)C=C1
DB01466	[H][C@@]12OC3=C(OCC)C=CC4=C3[C@@]11CCN(C)[C@]([H])(C4)[C@]1([H])C=C[C@@H]2O
DB01467	CCC1=CC(OC)=C(CC(C)N)C=C1OC
DB01468	CCN(C)C(C)C=C(C1=CC=CS1)C1=CC=CS1
DB01469	[H][C@@]12OC3=C(OC(C)=O)C=CC4=C3[C@@]11CCN(C)[C@]([H])(C4)[C@@]11C[C@]([H])([C@](C)(O)CCC)[C@]2(OC)C=C1
DB01470	CCC(=O)N(C1CCN(CC1)C(C)CC1=CC=CS1)C1=CC=CC=C1
DB01471	[H][C@@]12CC[C@](C)(O)[C@@]1(C)CC[C@@]1([H])[C@@]2([H])[C@H](C)CC2=CC(=O)CC[C@]12C
DB01472	COC1=CC=C(CC(C)N)C=C1
DB01473	[H][C@@]1(C)CN(C)CC[C@]1(OC(=O)CC)C1=CC=CC=C1
DB01474	C[C@]1(O)CC[C@H]2[C@@H]3CCC4=C[C@@H](O)CC[C@]4(C)[C@H]3CC[C@]12C
DB01475	CCOC(=O)C(CCN1CCOCC1)(C1=CC=CC=C1)C1=CC=CC=C1
DB01476	FC1=CC=CC=C1C12OCCN1CC(=O)NC1=C2C=C(Br)C=C1
DB01477	[Br-].[H][C@@]12OC3=C(OC)C=CC4=C3[C@@]11CC[N+](C)(C)[C@]([H])(C4)[C@]1([H])C=C[C@@H]2O
DB01478	CCC(=O)OC1(CCN(C)CC1)C1=CC=CC=C1
DB01479	C[C@]1(O)CC[C@H]2[C@@H]3CC[C@H]4C[C@H](O)CC[C@]4(C)[C@H]3CC[C@]12C
DB01480	[H][C@@]12OC3=C(O)C=CC4=C3[C@@]11CCN(CC3CC3)[C@]([H])(C4)[C@@]11C[C@]([H])(C(C)(C)O)[C@]2(OC)C=C1
DB01481	[H][C@@]12CC[C@H](O)[C@@]1(C)CC[C@@]1([H])[C@@]2([H])CC[C@@]2([H])CC(=O)C=C[C@]12C
DB01482	CC(CC1=CC=CC=C1)NCCN1C=NC2=C1C(=O)N(C)C(=O)N2C
DB01483	CCC1(CC)C(=O)NC(=O)NC1=O
DB01484	COC1=CC(Br)=C(OC)C=C1CC(C)N
DB01485	[H][C@@]12CC[C@H](O)[C@@]1(C)CC[C@@]1([H])[C@@]2([H])CCC2=C(O)C(=O)CC[C@]12C
DB01486	C[C@H](N)[C@@H](O)C1=CC=CC=C1
DB01487	CCC(CC)(CNC(=O)CCCO)C1=CC(OC)=CC=C1
DB01488	CN(C)CCC1=CNC2=CC=CC=C12
DB01489	CN(C)C(=O)OC1N=C(C2=CC=CC=C2)C2=C(C=CC(Cl)=C2)N(C)C1=O
DB01490	NC1=NCC(O1)C1=CC=CC=C1
DB01491	CCC(=O)C(CC(C)N1CCCCC1)(C1=CC=CC=C1)C1=CC=CC=C1
DB01493	[H][C@@]12CC[C@@](O)(CC)[C@@]1(C)CC[C@]1([H])[C@@]3([H])CCCC=C3CC[C@@]21[H]
DB01494	OC(O)C(Cl)(Cl)Cl.C[N+](C)(C)CC([O-])=O
DB01495	OC(O)C(Cl)(Cl)Cl.OC(O)C(Cl)(Cl)Cl.CN1N(C(=O)C=C1C)C1=CC=CC=C1
DB01496	FC(F)(F)C1=CC=CC=C1C1=CC=C(CC2C(=O)NC(=S)NC2=O)O1
DB01497	[H][C@]12CC3=C4C(OC5[C@@]4(CCN1C)[C@]21CC(C(C)(O)CCC)C5(OC)C=C1)=C(O)C=C3
DB01498	CC[C@@H](O)C(C[C@@H](C)N(C)C)(C1=CC=CC=C1)C1=CC=CC=C1
DB01499	CC[C@H]1CN(C)CC[C@]1(OC(=O)CC)C1=CC=CC=C1
DB01500	[H][C@@]12CC[C@H](O)[C@@]1(C)CC[C@]1([H])[C@@]3([H])CCC(=O)C(O)=C3CC[C@@]21[H]
DB01501	OC(=O)C1(CCN(CCC(C#N)(C2=CC=CC=C2)C2=CC=CC=C2)CC1)C1=CC=CC=C1
DB01502	CCC(=O)N(CC(C)N(C)CCC1=CC=CC=C1)C1=CC=CC=C1
DB01503	[H][C@@]12CC[C@H](O)[C@@]1(C)CC[C@@]1([H])[C@@]2([H])CC[C@@]2([H])C[C@@H](O)C=C[C@]12C
DB01505	CCOC(=O)C1(CCN(CCOCCO)CC1)C1=CC=CC=C1
DB01506	NC1(CCCCC1)C1=CC=CC=C1
DB01509	CC(N)CC1=CC2=C(OCO2)C=C1
DB01511	ClC1=CC2=C(NC(=O)CN=C2C2=CC=CC=C2Cl)C=C1
DB01512	[H][C@@]12OC3=C(O)C=CC4=C3[C@@]11CCN(C)[C@]([H])(C4)[C@]1(O)CC[C@@H]2O
DB01513	C[C@]1(O)CC[C@H]2[C@@H]3CC[C@H]4C[C@@H](O)CC[C@]4(C)[C@H]3CC[C@]12C
DB01514	[H][C@@]12CC[C@](C)(O)[C@@]1(C)CC[C@@]1([H])[C@@]2([H])CC[C@@]2([H])CC3=NON=C3C[C@]12C
DB01515	[H][C@]12CC[C@]([H])([C@H]([C@H](C1)OC(=O)C1=CC=CC=C1)C(O)=O)N2C
DB01516	COC1=CC(CC(C)N)=CC(OC)=C1OC
DB01518	CCOC(=O)C1(CCN(CCOCC2=CC=CC=C2)CC1)C1=CC=CC=C1
DB01520	C1CCN(CC1)C1(CCCCC1)C1=CC=CS1
DB01521	[H][C@@]12CC[C@H](O)[C@@]1(C)CC[C@@]1([H])[C@@]2([H])CCC2=C(Cl)C(=O)CC[C@]12C
DB01522	CC[C@H](OC(C)=O)C(C[C@@H](C)N(C)C)(C1=CC=CC=C1)C1=CC=CC=C1
DB01523	CCN(CC)CCN1C(CC2=CC=C(Cl)C=C2)=NC2=C1C=CC(=C2)[N+]([O-])=O
DB01524	[H][C@@]12CC[C@H](O)[C@@]1(C)CC[C@@]1([H])[C@@]2([H])CC=C2C[C@@H](O)CC[C@]12C
DB01525	[H][C@]12CC[C@]([H])([C@H]([C@@H](O)C1)C(O)=O)N2C
DB01526	[H][C@@]12CC[C@H](O)[C@@]1(C)CC[C@@]1([H])[C@@]2([H])CCC2=C[C@@H](O)CC[C@]12C
DB01527	CC(C)(N)CC1=CC=CC=C1Cl
DB01528	COC1=CC(CC(C)N)=C(OC)C=C1C
DB01529	C[C@H](CN1CCOCC1)C(C(=O)N1CCCC1)(C1=CC=CC=C1)C1=CC=CC=C1
DB01530	[H][C@@]12CC[C@H](O)[C@@]1(C)CC[C@@]1([H])[C@@]2([H])CC[C@@]2([H])C[C@H](O)CC[C@]12C
DB01531	[H][C@@]12CCC[C@@]3([H])[C@@]4([H])CC5=CC=C(O)C(O1)=C5[C@@]23CCN4C
DB01532	CC(CC1=CC=CC=C1)N1CCC(CC1)N(C(C)=O)C1=CC=CC=C1
DB01533	CCN(CC)C(C)C=C(C1=CC=CS1)C1=CC=CS1
DB01534	CC(CC(C)(C)O)OC(O)C(Cl)(Cl)Cl
DB01535	CCC(=O)N(C1=CC=CC=C1)C1(CCN(CCC2=CC=CC=C2)CC1)C(=O)OC
DB01536	[H][C@@]12CCC(=O)[C@@]1(C)CC[C@@]1([H])[C@@]2([H])CCC2=CC(=O)CC[C@]12C
DB01537	COC1=CC(Br)=C(OC)C=C1CCN
DB01538	[H][C@@]12OC3=C(OC)C=CC4=C3[C@@]11CCN(C)[C@]([H])(C4)[C@]1([H])CC[C@@H]2OC(C)=O
DB01539	N#CC1(CCCCC1)N1CCCCC1
DB01540	[H][C@@]12CC[C@](C)(O)[C@@]1(C)CC[C@]1([H])[C@@]3([H])CCC(=O)C(O)=C3CC[C@@]21[H]
DB01541	[H][C@@]12CC[C@H](O)[C@@]1(C)CC[C@@]1([H])[C@@]2([H])CCC2=CC(=O)C=C[C@]12C
DB01542	CCC(=O)OC1(CCN(C)CC1CC=C)C1=CC=CC=C1
DB01543	[H][C@@]12CC[C@H](O)[C@@]1(CC)CC[C@]1([H])[C@@]3([H])CCC(=O)C=C3CC[C@@]21[H]
DB01544	CN1C2=C(C=C(C=C2)[N+]([O-])=O)C(=NCC1=O)C1=CC=CC=C1F
DB01545	CCOC(=O)C1N=C(C2=CC=CC=C2F)C2=C(NC1=O)C=CC(Cl)=C2
DB01546	CCC(N)CC1=CNC2=CC=CC=C12
DB01547	[H][C@]12CC3=C(C(OC)=C(OC)C=C3)[C@@]3(CCN1C)C[C@H](O)CC[C@@]23O
DB01548	[H][C@@]12OC3=C(O)C=CC4=C3[C@@]11CCN(CC3CC3)[C@]([H])(C4)[C@]11CC[C@@]2(OC)[C@H](C1)C(C)(C)O
DB01549	C1CCN(C1)C1(CCCCC1)C1=CC=CC=C1
DB01550	CC(CC1=CC=CC=C1)NCCC#N
DB01551	[H][C@@]12OC3=C4C(C[C@H]5N(C)CC[C@@]14[C@@]5([H])CC[C@@H]2O)=CC=C3OC
DB01552	CC[C@@H]1CN(C)CC[C@]1(OC(=O)CC)C1=CC=CC=C1
DB01553	ClC1=CC2=C(NC(=O)CN3CCOC23C2=CC=CC=C2Cl)C=C1
DB01554	C[C@]12CC[C@H]3[C@@H](CCC4=C[C@@H](O)CC[C@H]34)[C@@H]1CC[C@@H]2O
DB01555	CC[C@@H](OC(C)=O)C(C[C@@H](C)N(C)C)(C1=CC=CC=C1)C1=CC=CC=C1
DB01556	CC(C)(N)CC1=CC=C(Cl)C=C1
DB01557	CCC(=O)N(C1CCN(CC1)C(C)CC1=CC=CC=C1)C1=CC=CC=C1
DB01558	BrC1=CC2=C(NC(=O)CN=C2C2=CC=CC=N2)C=C1
DB01559	CCC1=CC2=C(S1)N(C)C(=O)CN=C2C1=CC=CC=C1Cl
DB01560	C[C@H](N)C(=O)C1=CC=CC=C1
DB01561	[H][C@@]12CCC(=O)[C@@]1(C)CC[C@@]1([H])[C@@]2([H])CC[C@@]2([H])CC(=O)CC[C@]12C
DB01562	CC(=O)OC1(CCN(CCC2=CC=CC=C2)CC1)C1=CC=CC=C1
DB01563	OC(O)C(Cl)(Cl)Cl
DB01564	[H][C@@]12CC[C@](C)(O)[C@@]1(C)CC[C@@]1([H])[C@@]2([H])[C@@H](C)CC2=CC(=O)CC[C@]12C
DB01565	[H][C@@]12OC3=C(O)C=CC4=C3[C@@]11CCN(C)[C@]([H])(C4)[C@]1([H])CC[C@@H]2O
DB01566	CCNC(C)CC1=CC2=C(OCO2)C=C1
DB01567	CN1C2=C(C=C(Cl)C=C2)C(=NCC1=O)C1=CC=CC=C1F
DB01568	[H][C@@]12OC3=C(OC)C=CC4=C3[C@@]11CC[N@+](C)([O-])[C@]([H])(C4)[C@]1([H])C=C[C@@H]2O
DB01569	[H][C@@]12CC[C@](C)(O)[C@@]1(C)C[C@@H](O)[C@@]1([H])[C@@]2([H])CCC2=CC(=O)C(C=O)=C[C@]12C
DB01570	CCC(=O)N(C1CCN(CC(O)C2=CC=CC=C2)CC1C)C1=CC=CC=C1
DB01571	CCC(=O)N(C1CCN(CCC2=CC=CC=C2)CC1C)C1=CC=CC=C1
DB01572	[H][C@@]12CC[C@](C)(O)[C@@]1(C)CC[C@@]1([H])[C@@]2([H])CC[C@@]2([H])CC(=O)C=C[C@]12C
DB01573	[H][C@@]12OC3=C(OCC4=CC=CC=C4)C=CC4=C3[C@@]11CCN(C)[C@]([H])(C4)[C@]1([H])C=C[C@@H]2O
DB01574	[O--].[O--].[O--].[O--].[O--].[O--].[O--].[O--].[O--].[O--].[Mg++].[Al+3].[Si+4].[Si+4].[Si+4].[Si+4].[O-][H].[H]O[H].[H]O[H].[H]O[H].[H]O[H]
DB01575	O.O.[Al+3].[Al+3].[O-][Si]([O-])([O-])O[Si]([O-])([O-])[O-]
DB01576	C[C@H](N)CC1=CC=CC=C1
DB01577	CN[C@@H](C)CC1=CC=CC=C1
DB01578	CN(C(C)=O)C1=C(I)C(C(=O)N[C@@H](C=O)[C@@H](O)[C@H](O)[C@H](O)CO)=C(I)C(NC(C)=O)=C1I
DB01579	C[C@H]1[C@@H](OCCN1C)C1=CC=CC=C1
DB01580	CC(C)NCC(O)COC1=CC=CC=C1OCC=C
DB01581	CC1=NC(NS(=O)(=O)C2=CC=C(N)C=C2)=NC=C1
DB01582	CC1=CC(C)=NC(NS(=O)(=O)C2=CC=C(N)C=C2)=N1
DB01583	[Na+].[Na+].N[C@@H](CC1=CC(I)=C(OC2=CC(I)=C(O)C=C2)C(I)=C1)C([O-])=O.N[C@@H](CC1=CC(I)=C(OC2=CC(I)=C(O)C(I)=C2)C(I)=C1)C([O-])=O
DB01586	[H][C@@]1(CC[C@@]2([H])[C@]3([H])[C@@H](O)C[C@]4([H])C[C@H](O)CC[C@]4(C)[C@@]3([H])CC[C@]12C)[C@H](C)CCC(O)=O
DB01587	CN1C2=C(C=C(Cl)C=C2)C2(OC(C)=CC(=O)N2CC1=O)C1=CC=CC=C1
DB01588	ClC1=CC2=C(C=C1)N(CC1CC1)C(=O)CN=C2C1=CC=CC=C1
DB01589	FC1=CC=CC=C1C1=NCC(=S)N(CC(F)(F)F)C2=C1C=C(Cl)C=C2
DB01590	[H][C@@]1(C[C@@H](C)[C@]2([H])CC(=O)[C@H](C)\C=C(C)\[C@@H](O)[C@@H](OC)C(=O)[C@H](C)C[C@H](C)\C=C\C=C\C=C(C)\[C@H](C[C@]3([H])CC[C@@H](C)[C@@](O)(O3)C(=O)C(=O)N3CCCC[C@@]3([H])C(=O)O2)OC)CC[C@@H](OCCO)[C@@H](C1)OC
DB01591	O=C(O[C@H]1CN2CCC1CC2)N1CCC2=CC=CC=C2[C@@H]1C1=CC=CC=C1
DB01592	[Fe]
DB01593	[Zn]
DB01594	OC1N=C(C2=CC=CC=C2F)C2=C(C=CC(Cl)=C2)N(CCC#N)C1=O
DB01595	[O-][N+](=O)C1=CC2=C(NC(=O)CN=C2C2=CC=CC=C2)C=C1
DB01597	CC1(C)C[C@@H]1C(=O)N\C(=C/CCCCSC[C@H](N)C(O)=O)C(O)=O
DB01598	[H][C@]12CC(SCC\N=C\N)=C(N1C(=O)[C@]2([H])[C@@H](C)O)C(O)=O
DB01599	CC(C)(SC1=CC(=C(O)C(=C1)C(C)(C)C)C(C)(C)C)SC1=CC(=C(O)C(=C1)C(C)(C)C)C(C)(C)C
DB01600	CC(C(O)=O)C1=CC=C(S1)C(=O)C1=CC=CC=C1
DB01601	CC(C)[C@H](N1CCCNC1=O)C(=O)N[C@H](C[C@H](O)[C@H](CC1=CC=CC=C1)NC(=O)COC1=C(C)C=CC=C1C)CC1=CC=CC=C1
DB01602	[H][C@]12SC(C)(C)[C@@H](N1C(=O)[C@H]2NC(=O)[C@H](N)C1=CC=CC=C1)C(=O)OC(C)OC(=O)OCC
DB01603	[H][C@]12SC(C)(C)[C@@H](N1C(=O)[C@H]2NC(=O)C1=C(OC)C=CC=C1OC)C(O)=O
DB01604	[H][C@]12SC(C)(C)[C@@H](N1C(=O)[C@H]2NC(=O)[C@H](N)C1=CC=CC=C1)C(=O)OCOC(=O)C(C)(C)C
DB01605	[H]C(=N[C@@H]1C(=O)N2[C@@H](C(=O)OCOC(=O)C(C)(C)C)C(C)(C)S[C@]12[H])N1CCCCCC1
DB01606	[H][C@@]12CC(=O)N1[C@@H](C(O)=O)[C@](C)(CN1C=CN=N1)S2(=O)=O
DB01607	[H][C@]12SC(C)(C)[C@@H](N1C(=O)[C@H]2NC(=O)[C@H](C(O)=O)C1=CSC=C1)C(O)=O
DB01608	OC1CCN(CCCN2C3=CC=CC=C3SC3=C2C=C(C=C3)C#N)CC1
DB01609	OC(=O)C1=CC=C(C=C1)N1N=C(N=C1C1=CC=CC=C1O)C1=CC=CC=C1O
DB01610	CC(C)[C@H](N)C(=O)OCC(CO)OCN1C=NC2=C1NC(N)=NC2=O
DB01611	CCN(CCO)CCCC(C)NC1=C2C=CC(Cl)=CC2=NC=C1
DB01612	CCCCCON=O
DB01613	[O-][N+](=O)OC[C@@H](O[N+]([O-])=O)[C@H](CO[N+]([O-])=O)O[N+]([O-])=O
DB01614	CN(C)CCCN1C2=CC=CC=C2SC2=C1C=C(C=C2)C(C)=O
DB01615	CC(CN1C2=CC=CC=C2SC2=C1C=C(C=C2)C(C)=O)N(C)C
DB01616	CCN(CCCC1=CC=CC=C1)CCCC1=CC=CC=C1
DB01618	CCC1=C(C)NC2=C1C(=O)C(CN1CCOCC1)CC2
DB01619	CN1CCC2=C(C1)C(C1=CC=CC=C21)C1=CC=CC=C1
DB01620	CN(C)CCC(C1=CC=CC=C1)C1=CC=CC=N1
DB01621	CN(C)S(=O)(=O)C1=CC2=C(SC3=CC=CC=C3N2CCCN2CCC(CCO)CC2)C=C1
DB01622	CN(C)S(=O)(=O)C1=CC2=C(SC3=CC=CC=C3N2CCCN2CCN(C)CC2)C=C1
DB01623	CN(C)S(=O)(=O)C1=CC2=C(SC3=CC=CC=C3\C2=C\CCN2CCN(C)CC2)C=C1
DB01624	OCCN1CCN(CC\C=C2\C3=C(SC4=C2C=C(Cl)C=C4)C=CC=C3)CC1
DB01625	CC(C)[N+](C)(CCC(C(N)=O)(C1=CC=CC=C1)C1=CC=CC=C1)C(C)C
DB01626	CN(CC#C)CC1=CC=CC=C1
DB01627	[H][C@]1(C[C@@H](CCC)CN1C)C(=O)N[C@H]([C@@H](C)O)[C@H]1O[C@H](SC)[C@H](O)[C@@H](O)[C@H]1O
DB01628	CC1=NC=C(C=C1)C1=C(C=C(Cl)C=N1)C1=CC=C(C=C1)S(C)(=O)=O
DB01629	OC[C@H]1O[C@H]([C@H](O)[C@@H]1O)N1C=C(F)C(=O)NC1=O
DB01630	CCCCCC1=CC=C(C=C1)C(=O)NC1=CC=C(C=C1)S(=O)(=O)N(CCN1CCOCC1)[C@H](C(C)C)C(=O)NO
DB01631	CCCCCCCCC(=O)OC
DB01632	O[C@H]1[C@@H](O)[C@@H](OP(O)(=O)OP(O)(O)=O)O[C@@H]1COP(O)(O)=O
DB01633	[H][C@]1(F)[C@@H](O)O[C@H](CO)[C@@H](O[C@@H]2O[C@H](CO)[C@@H](O[C@@H]3O[C@H](CO)[C@@H](O)[C@H](O)[C@H]3O)[C@H](O)[C@H]2O)[C@@H]1O
DB01634	[H][C@](N)(C[C@]1([H])C=C(NNC2=CC=CC=N2)C(O)=CC1=O)C(O)=O
DB01635	CC1(C)N[C@@H](CS1)C(O)=O
DB01637	CC(C)CCC[C@H](C)CCC[C@H](C)CCC[C@H](C)CCO
DB01638	OC[C@H](O)[C@@H](O)[C@H](O)[C@H](O)CO
DB01639	CC1=C(O)C(C=O)=C(COP(O)(O)=O)C=[N+]1C
DB01640	C[C@@H]1CC(=O)NN=C1C1=CC=C(NC2=C(CC3=CC(I)=CC=C3)C(=O)CCC2)C=C1
DB01641	[H]N([H])C1=C2C(\C=C3/N=C(N(CC(O)=O)C3=O)[C@@]([H])(N([H])[H])[C@@]([H])(C)O)=CN([H])C2=CC=C1
DB01642	CO[C@@H]1O[C@H](CO)[C@@H](O)[C@H](O)[C@H]1O
DB01643	CC1=CN([C@H]2C[C@H](O)[C@@H](COP(O)(O)=O)O2)C(=O)NC1=O
DB01644	OC(=O)CCC1C2=CC=C(O)C=C2OC2=C1C=CC(O)=C2
DB01645	OC1=CC=C(C=C1)C1=COC2=C(C(O)=CC(O)=C2)C1=O
DB01646	CSCC[C@H](NC(C)=O)C(O)=O
DB01647	CCCOC1=CC(=CC=C1OC)[C@]1(C)CNC(=O)O1
DB01648	CO[C@@H]1O[C@H](CO)[C@@H](S)[C@H](O)[C@H]1O
DB01649	CN1C=[N+]([C@@H]2O[C@H](CO[P@](O)(=O)O[P@](O)(=O)O[P@](O)(=O)OC[C@H]3O[C@H]([C@H](O)[C@@H]3O)N3C=NC4=C(N)N=CN=C34)[C@@H](O)[C@H]2O)C2=C1C(=O)N=C(N)N2
DB01650	OC(=O)\C=C\C1=CC=CC=C1O
DB01651	[H][C@@]12CO[C@](C)(O[C@]1([H])[C@H](O)[C@@H](O)[C@H](OC)O2)C(O)=O
DB01652	CC(C)(COP(O)(=O)OP(O)(=O)OC[C@H]1O[C@H]([C@H](O)[C@@H]1OP(O)(O)=O)N1C=NC2=C1N=CN=C2N)[C@@H](O)C(=O)NCCC(=O)NCCSC(=O)C1=CC=C(O)C=C1
DB01655	O[C@@H](COP(O)(O)=O)[C@@H](O)[C@H](O)[C@H](O)C(O)=O
DB01656	FC(F)OC1=C(OCC2CC2)C=C(C=C1)C(=O)NC1=C(Cl)C=NC=C1Cl
DB01657	NC(CC1C\C(=N/C2CC2C2=CC=CC=C2)C(O)=CC1=O)C(O)=O
DB01658	CC1=C(CCO[P@](O)(=O)O[P@](O)([O-])=O)SC=[N+]1CC1=CC=C(C)N=C1N
DB01659	N[C@@H](CC1=CC=C2C=CC3=C(N=CC=C3)C2=N1)C(O)=O
DB01661	O[C@@H]1[C@@H](COP(O)(=O)OP(O)(=O)OP(O)(O)=O)O[C@H]([C@@H]1O)N1C=NC2=C1N=CN(C1O[C@H](COP(O)(O)=O)[C@@H](O)[C@H]1O)C2=N
DB01662	[H][C@@](C)(CC1=CC=CC=C1O)C(O)=O
DB01663	CC1=CC2=C3C=C(CCCCCCCCC(=O)N[C@H]4[C@H]5C[C@@H]6C[C@@H](C[C@H]4C6)C5)C=CN3[Ru++]34(N5C=CC=CC5=C5C=CC=CN35)(N3C=CC=CC3=C3C=CC=CN43)N2C=C1
DB01664	N[C@@H](CC1=CONC1=O)C(O)=O
DB01665	NC1N=C2C=CC=CC2=N1
DB01666	[H][C@]1(OS(O)(=O)=O)[C@]([H])(OS(O)(=O)=O)[C@@]([H])(OS(O)(=O)=O)[C@]([H])(OS(O)(=O)=O)[C@]([H])(OS(O)(=O)=O)[C@]1([H])OS(O)(=O)=O
DB01667	NC1=NC2=C(N=NN2)C(=O)N1
DB01668	[H][C@]12CC(=O)O[C@]1([H])C1=C(C(=O)C3=C(C=CC=C3O)C1=O)[C@]([H])(C)O2
DB01669	CC(C)[C@H]1OC(=O)C2=CCCN2C(=O)C2=COC(=N2)CC(=O)C[C@H](O)\C=C(/C)\C=C\CNC(=O)\C=C\[C@H]1C
DB01670	CCCOC(C)=O
DB01671	O[Hg]C1=CC=C(C=C1)C(O)=O
DB01672	OC(=O)C1=CC=CC(O)=C1O
DB01673	C[C@H](NC(=O)[C@@H](C)O[C@H]1[C@H](O)[C@@H](CO)O[C@H](OP(O)(=O)OP(O)(=O)OC[C@H]2O[C@H]([C@H](O)[C@@H]2O)N2C=CC(=O)NC2=O)[C@@H]1NC(C)=O)C(O)=O
DB01674	[H][C@@](C)(O)[C@]([H])(N)C1=NC(CC2=CNC3=CC=CC(F)=C23)=C(O)N1CC(O)=O
DB01675	CC(=C)C(=O)SCCNC(=O)CCNC(=O)[C@H](O)C(C)(C)COP(O)(=O)OP(O)(=O)OC[C@H]1O[C@H]([C@H](O)[C@@H]1OP(O)(O)=O)N1C=NC2=C1N=CN=C2N
DB01676	CC1=C(C=C(C=C1[N+]([O-])=O)[N+]([O-])=O)[N+]([O-])=O
DB01677	OC(=O)\C=C\C(O)=O
DB01678	CC(=O)N[C@@H](CC1=CC=C(OP(O)(O)=O)C(C=O)=C1)C(=O)N[C@H]1CCCCN(CC2=CC=C(C=C2)C2=CC=CC=C2)C1=O
DB01679	CCCO[P@](O)(=O)OP(O)(O)=O
DB01681	OC(=O)C1=C(C(O)=O)C(C(O)=O)=C(C(O)=O)C(C(O)=O)=C1C(O)=O
DB01682	CC1=C(CCO[P@](O)(=O)O[P@](O)([O-])=O)SC=[N+]1CC1=C(C)N=C(C)N=C1N
DB01683	CC(C)C[C@H](NC(=O)[C@@H](NC(=O)N[C@@H](CC1=CC=CC=C1)C(O)=O)C1CCNC(=N)N1)C(=O)N[C@@H](CC1=CC=CC=C1)C=O
DB01684	OC[C@@H](O)CSO
DB01685	N#CC1=NC=CC(=C1)C1=NNC(=N1)C1=CC=NC=C1
DB01686	N[C@@H](CCC\N=C(/N)N(C)C)C(O)=O
DB01687	OC[C@H]1O[C@@H](O[C@H]2[C@H](O)[C@H](O)[C@H](O)O[C@@H]2CO)[C@@H](O)[C@@H](O)[C@@H]1O
DB01688	CC1=CC=C(O)C=C1
DB01689	CC1=CC=CC=C1CC(=O)NC1=CC(C)=C(C(C)=C1)S(=O)(=O)NCC(O)=O
DB01690	[H][C@]1(COP(O)(=O)OP(O)(=O)OP(O)(=O)OC[C@@]2([H])O[C@@]([H])(N3C=NC4=C(N)N=CN=C34)[C@]([H])(O)[C@]2([H])O)O[C@@]([H])(N2C=NC3=C(N)N=CN=C23)[C@]([H])(O)[C@]1([H])O
DB01691	CN(CC1=CN(C)C2=CC=CC=C12)C(=O)\C=C\C1=CN=C2NC(=O)CCC2=C1
DB01692	[H][C@](O)(CS)[C@]([H])(O)CS
DB01694	O[C@@H]([C@H](O)C(O)=O)C(O)=O
DB01695	ONC(=O)CCCP([O-])([O-])=O
DB01697	[H][C@@]1(O)O[C@]([H])(CO)[C@@]([H])(O[C@]2([H])O[C@]([H])(CO)[C@@]([H])(O[C@]3([H])O[C@]([H])(CO)[C@@]([H])(O)[C@]([H])(O)[C@@]3([H])O)[C@]([H])(O)[C@@]2([H])O)[C@]([H])(O)[C@@]1([H])O
DB01698	C[C@@H]1O[C@@H](OC[C@H]2O[C@@H](OC3=C(OC4=CC(O)=CC(O)=C4C3=O)C3=CC(O)=C(O)C=C3)[C@H](O)[C@@H](O)[C@@H]2O)[C@H](O)[C@H](O)[C@H]1O
DB01699	[H]\C(C)=C(/N)CCC(O)=O
DB01700	NC(=O)C1=C(N)N(C=N1)[C@@H]1O[C@H](COP(O)(O)=O)[C@@H](O)[C@H]1O
DB01701	C[C@@H](Cl)CCl
DB01702	OC(=O)CC1=CC(O)=C(O)C=C1
DB01703	N1(C(=O)C=CC1=O)CCC12[Fe]3456789%10C%11C3C4C5C6%11.C7(C8C19)C2%10
DB01704	OC(=O)\C=C\C1=C(O)C=C(O)C=C1
DB01705	NC(=[NH2+])C1=CC2=C(C=C1)N=C(CC1=NC3=C(N1)C=C(C=C3)C([NH3+])=[NH2+])N2
DB01706	[H]N1C=NC2=C1C(Cl)=NC(Br)=N2
DB01707	CCCCCCCCCCCC(=O)OCC(O)COP(O)(=O)OCC[N+](C)(C)C
DB01708	[H][C@@]12CCC(=O)[C@@]1(C)CC[C@@]1([H])[C@@]2([H])CC=C2C[C@@]([H])(O)CC[C@]12C
DB01709	OC[C@@H](OP(O)(O)=O)C(O)=O
DB01710	[Fe+5].[H]C1=C([H])/C2=C([H])/C3=N/C(/C([H])=C3[H])=C([H])\C3=C([H])C([H])=C([N-]3)/C([H])=C3\N=C(C([H])=C3[H])\C(\[H])=C\1/[N-]\2
DB01711	OCC1=C(F)C(F)=C(F)C(F)=C1F
DB01712	CCOC(=O)[C@H](CC1=CC=CC=C1)NC(=O)[C@@H]1CSCCN1S(=O)(=O)C1=CC=C(C)C=C1
DB01713	O[C@@H]1[C@@H](COP(O)(=O)OP(O)(=O)O[C@H]2OC[C@@H](O)[C@H](O)[C@H]2O)O[C@H]([C@@H]1O)N1C=CC(=O)NC1=O
DB01714	CNCCCC[C@H](N)C(O)=O
DB01715	C[C@H](N)[C@H](N)CCCCCC(O)=O
DB01716	[H]N([C@@H]1[C@@H](O)C[C@@](CC=C)(O[C@@]1([H])[C@H](O)[C@H](O)CO)C(O)=O)C(C)=O
DB01717	[H][C@]1(COP(O)(=O)OP(O)(=O)OP(O)(=O)OP(O)(=O)OP(O)(=O)OC[C@@]2([H])O[C@@]([H])(N3C=NC4=C(N)N=CN=C34)[C@]([H])(O)[C@]2([H])O)O[C@@]([H])(N2C=NC3=C(N)N=CN=C23)[C@]([H])(O)[C@]1([H])O
DB01718	CCCCCCCCCCCCCCCC[N+](C)(C)C
DB01719	[H][C@]1(S)O[C@]([H])(CO)[C@@]([H])(O[C@@]2([H])O[C@]([H])(CO)[C@@]([H])(S[C@@]3([H])O[C@]([H])(CO)[C@@]([H])(O[C@@]4([H])O[C@]([H])(CO)[C@@]([H])(S[C@@]5([H])O[C@]([H])(CO)[C@@]([H])(O)[C@]([H])(O)[C@@]5([H])O)[C@]([H])(O)[C@@]4([H])O)[C@]([H])(O)[C@@]3([H])O)[C@]([H])(O)[C@@]2([H])O)[C@]([H])(O)[C@@]1([H])O
DB01720	[H]N(\C(=C/C1=CC=C(OC2=CC=CC=C2Br)C=C1)C(O)=O)C(=O)C1=CC=CC=C1
DB01721	[H]N([C@@H]1[C@H](O)CC2=CC=CC=C12)C(=O)[C@H](C[C@H](O)CN1CCN(CC2=CC3=C(OCO3)C=C2)C[C@H]1C(=O)N([H])C(C)(C)C)[C@H](C)C1=CC=CC=C1
DB01723	[H][C@](CCC1=CC(OC)=C(OC)C=C1)(OC(=O)[C@]1([H])CCCCN1C(=O)[C@@]([H])(CC)C1=CC(OC)=C(OC)C(OC)=C1)C1=CC(OCC(O)=O)=CC=C1
DB01724	C[C@@H](O)[C@H](N)CO
DB01725	NC(=N)C1=CC2=C(NC(=N2)C2=CC=CC(C3=CC=CC=C3)=C2O)C=C1
DB01726	NC1=CC=CC=C1O
DB01727	O[C@@H]([C@H](CC(O)=O)C(O)=O)C(O)=O
DB01728	[H][C@@](COC(=O)CCCCCCCCCCCCCCC)(COP(O)(=O)OCCN)OC(=O)CCCCCCCCCCCCCCC
DB01729	O[C@@H]1[C@@H](O)[C@H](OP(O)(O)=O)[C@@H](OP(O)(O)=O)[C@@H](O)[C@H]1OP(O)(O)=O
DB01731	CN(C)C[C@H](O)CN1C2=CC=C(Br)C=C2C2=C1C=CC(Br)=C2
DB01732	O[C@@H]1[C@@H](O)[C@@H](COC2=CC=CC=C2)N(CC2=CC=CC=C2)C(=O)N(CC2=CC=CC=C2)[C@@H]1COC1=CC=CC=C1
DB01733	C[C@@H](OP(O)(O)=O)C(O)=O
DB01734	OC(=O)C(=O)NC1=CC2=C(C=CC=C2)C=C1C(O)=O
DB01735	[NH3+][C@H](CCl)C([O-])=O
DB01736	CCCCCCCCCCCC(=O)NCCC[N+](C)(C)[O-]
DB01737	[H][C@@](CC1=CC=CC(=C1)C(N)=N)(NC(=O)CNS(=O)(=O)C1=CC=C(C)C=C1)C(=O)OC
DB01738	NCCOP(O)(O)=O
DB01739	CC[C@@H](C)[C@H](N)C(O)=O
DB01740	[H]N([H])C1=NC(CCCC)=C(CCC)[Se]1
DB01741	NC(=[NH2+])C1=CC=C2NC(=NC2=C1)C1=CC(=CC(=C1[O-])C1=C(F)C=CC=C1)[C@@H](CC([O-])=O)C([O-])=O
DB01742	C[C@@H]1CCCN(C1)C(C)=O
DB01744	[H][C@@]12CC[C@@](C)(C(=O)C1)C2(C)C
DB01745	COC(=O)C1CCN(CC1)C(=O)[C@H](CC1=CC=CC(=C1)C(N)=N)NS(=O)(=O)C1=CC=C2C=CC=CC2=C1
DB01746	CC(C)C[C@@H](N)C(O)=O
DB01747	[Fe+3].[H][C@@]1(CCCN([O-])C(=O)\C=C(/C)CCO)NC(=O)[C@]([H])(CCCN([O-])C(=O)\C=C(/C)CCOC(=O)[C@H](CCCN([O-])C(=O)\C=C(/C)CCO)NC(C)=O)NC1=O
DB01748	NS(=O)(=O)C1=CC=C(C=C1)C(=O)NCC1=CC=CC=C1
DB01749	COCCOC
DB01750	OC(=O)CC1=C2C=CC=CC2=CC=C1
DB01751	OC(=O)CC1=CC(I)=C(OC2=CC(I)=C(O)C(I)=C2)C(I)=C1
DB01752	N[C@@H](CCSC[C@H]1O[C@H]([C@H](O)[C@@H]1O)N1C=NC2=C(N)N=CN=C12)C(O)=O
DB01753	NC(=O)[C@H]1C=[N+](C=CC1=O)[C@@H]1O[C@H](COP(O)(=O)OP(O)(=O)OC[C@H]2O[C@H]([C@H](OP(O)(O)=O)[C@@H]2O)N2C=NC3=C(N)N=CN=C23)[C@@H](O)[C@H]1O
DB01754	CN1C(=O)C(O)=C(O)C2=CC=CC=C12
DB01755	[H]N([H])[C@@H]([C@@H](C)CC)C(=O)N([H])S(=O)(=O)N([H])C[C@H]1O[C@H]([C@H](O)[C@@H]1O)N1C=NC2=C(N=CN=C12)N([H])[H]
DB01756	O[C@@H](COP(O)(O)=O)[C@@H](O)C(O)=O
DB01758	N[C@@H](CC1=CC=C(O)C(I)=C1)C(O)=O
DB01759	OCC1=CC(=O)C(O)=CO1
DB01760	COC1=NC=CN=C1C(C)C
DB01761	C[C@H](NC1=NC(=CC=N1)C1=C(N=C(C2CCNCC2)N1C)C1=CC=CC(=C1)C(F)(F)F)C1=CC=CC=C1
DB01762	CC(=O)CC(O)=O
DB01763	[H][C@]1(COP(O)(=O)OP(O)(=O)OC[C@@]2([H])O[C@@]([H])([N+]3=CC=CC(=C3)C([S-])=N)[C@]([H])(O)[C@]2([H])O)O[C@@]([H])(N2C=NC3=C(N)N=CN=C23)[C@]([H])(OP(O)(O)=O)[C@]1([H])O
DB01764	CCN(CC)CCS(=O)(=O)[C@@H]1CCN2[C@H]1C(=O)O[C@H](C(C)C)[C@H](C)\C=C\C(=O)NC\C=C\C(\C)=C\[C@@H](O)CC(=O)CC1=NC(=CO1)C2=O
DB01765	OC(=O)CC1=C2NC(=O)C3=CC=CC=C3N2C2=C1C=CC=C2
DB01766	[H][C@](N)(CC1=CC=C2C=CC=CC2=C1)C(O)=O
DB01767	NC(=N)C1=CC2=C(NC(CC3=NC4=C(N3)C=CC=C4)=N2)C=C1
DB01768	[H]N([C@@H]1[C@@H](O)C[C@@](OC2=CC3=C(C=C2)C(C)=CC(=O)O3)(O[C@@]1([H])[C@H](O)[C@H](O)CO)C(O)=O)C(C)=O
DB01771	NC(=[NH2+])C1=C(Cl)C=C2NC(=CC2=C1)C1=CC=CC(OC2CCCC2)=C1[O-]
DB01772	[H][C@@](O)(CO)CNC1=CC=CC(=C1)C1=C(C(=O)NC1=O)C1=CN(C)C2=CC=C(F)C=C12
DB01773	CN(CCCC1CCCCC1)C(=O)[C@H](CCC(O)=O)NC(=O)N(CC(O)=O)CC1=CC=C(OP(O)(O)=O)C=C1
DB01774	NC1=C2N=CN([C@@H]3O[C@H](CO[P@](O)(=O)O[P@](O)(=O)O[C@H]4O[C@H](CO)[C@@H](O)[C@H](O)[C@H]4O)[C@@H](O)[C@H]3O)C2=NC=N1
DB01775	OCC(=O)CO
DB01776	CC1=CC=CC(O)=C1
DB01777	[H]N([H])C1=C2N=CN([C@@H]3O[C@H](COP(O)(=O)OP(O)(=O)OCC(C)(C)[C@@H](O)C(=O)N([H])CCC(=O)N([H])CCSCCCCC(=O)N([H])CCC4=CN([H])C5=CC=CC=C45)[C@@H](OP(O)(O)=O)[C@H]3O)C2=NC=N1
DB01778	CN1C2=C(NC(=N)N2)C(=O)N(C)C1=O
DB01779	OCC(CO)OP(O)(O)=O
DB01780	[H]\C1=C2/[C@@]([H])(COC)CC[C@@]2([H])[C@@]([H])(C)[C@@]([H])(O)[C@]([H])(O[C@@]2([H])O[C@]([H])(COC(C)(C)C=C)[C@@]([H])(O)[C@]([H])(OC(C)=O)[C@@]2([H])O)C2=C(C[C@]([H])(O)[C@]12C)[C@]([H])(C)COC(C)=O
DB01782	O=C1C2=CC=CC3=C2C(=NN3)C2=C1C=CC=C2
DB01783	CC(C)(CO)[C@@H](O)C(=O)NCCC(O)=O
DB01784	NS(=O)(=O)C1=CC=C(F)C=C1
DB01785	CC(C)=CCO[P@](O)(=O)OP(O)(O)=O
DB01786	C[C@@H](N)C(O)=O
DB01788	CC1=NC(=N)C(=C)C=N1
DB01789	[H][C@]1(N)C=C(CO)C[C@]([H])(O)[C@@]1([H])O
DB01790	NC1=C2N=CN([C@@H]3O[C@@H]4CO[P@](S)(=O)O[C@H]4[C@H]3O)C2=NC=N1
DB01791	COC1=CC=C(C=C1OC1CCCC1)C(=O)NC1=C(Cl)C=NC=C1Cl
DB01792	NC1=NC=NC2=C1N=CN2[C@@H]1O[C@H](CO)[C@@H](OP(O)(=O)OC[C@H]2O[C@H]([C@H](O)[C@@H]2OP(O)(O)=O)N2C=CC(=O)NC2=O)[C@H]1O
DB01793	OC(=O)C1=CC(NC2=C(C(=O)NC2=O)C2=CC(Cl)=CC=C2)=CC=C1Cl
DB01794	NC1=NC2=C(NC3C(N2)OC2COP([O-])(=O)O[Mg]OP([O-])(=O)OCC4OC5NC6=C(NC5C5=C4S[W]4(SC2=C3S4)S5)C(=O)NC(N)=N6)C(=O)N1
DB01795	OB(O)C1=CC=CC=C1
DB01796	OC(=O)C1=CC=CN=C1C(O)=O
DB01797	NC[C@@]1(O)NC(=O)C(O)=[N+]1CC(O)=O
DB01798	CCO[P@](O)(=O)OP(O)(O)=O
DB01799	C[C@H](CO)CCO[P@](O)(=O)OP(O)(O)=O
DB01800	OC1=CC=C(C=C1OS(O)(=O)=O)[N+]([O-])=O
DB01802	CN(C)[C@@H]1CCC(C)=CC1
DB01803	C[N+](C)(C)CCS
DB01804	[NH3+][C@H](C=C)C([O-])=O
DB01805	[H][C@](N)(COP(O)(=O)OC(C)C)C(O)=O
DB01806	CC[C@@]1(O)C[C@H](O[C@H]2C[C@@H]([C@H](O[C@@H]3C[C@H](O)[C@@H](O[C@H]4CCC(=O)[C@@H](C)O4)[C@H](C)O3)[C@H](C)O2)N(C)C)C2=C(O)C3=C(C=C2C1)C(=O)C1=C(C(O)=CC=C1)C3=O
DB01807	CC(C)(C)C1=NN(C(NC(=O)NC2=CC=C(Cl)C=C2)=C1)C1=CC=CC=C1
DB01808	N[C@@H](CS[AsH]O)C(O)=O
DB01809	CC1=CC=C(C=C1)C1=NN(C2=C1C(N)=NC=N2)C(C)(C)C
DB01810	[H][C@@](C)(NC(=O)[C@@]([H])(CC1=CC=CC=C1)NC(=O)OCC1=CC=CC=C1)\C=C\C(=O)C=O
DB01811	OC1=C(O)C=C2C=CNC2=C1
DB01812	NC1=NC=NC2=C1N=CN2[C@@H]1O[C@H](COP(O)(O)=O)[C@@H](OP(O)(O)=O)[C@H]1O
DB01813	[H][C@@](CCC(O)=O)(NCC1=C(COP(O)(O)=O)C=[NH+]C(C)=C1O)C(O)=O
DB01814	[H][C@](CCCCCCCCCCCC)(CC(O)=O)OC(=O)CCCCCCCCCCCC
DB01815	N[C@@H](CCCCNC(C(O)=O)C(O)=O)C(O)=O
DB01816	[H][C@]1(O)CCN2C[C@]([H])(O)[C@@]([H])(O)[C@]([H])(O)[C@@]12[H]
DB01817	[H][C@](N)(C[C@]([H])(O)O[C@]([H])(C)[C@]([H])(N)C(O)=O)C(O)=O
DB01818	[H][C@@]1(O)O[C@]([H])(CO)[C@]([H])(O)[C@]([H])(OS(O)(=O)=O)[C@@]1([H])O
DB01819	OC(=O)C(=C)OP(O)(O)=O
DB01820	[H]N(CCCCC)C(=O)[C@H](CC1=CC=C(N(C(=O)C(O)=O)C2=CC=CC=C2C(O)=O)C2=CC=CC=C12)N([H])C(C)=O
DB01821	NCC[C@H](NC(=O)[C@@H](N)CCCNC(=N)N[N+]([O-])=O)C(N)=O
DB01822	O[C@H]1CSSC[C@@H]1O
DB01823	OC[C@H]1O[C@]2(NC(=O)NC2=O)[C@H](O)[C@@H](O)[C@@H]1O
DB01824	[H]N([H])[C@@]([H])(O)O[C@]1([H])CC2=CC=CC=C2[C@]1([H])[C@]1([H])CN([H])[C@@](CC2=CC=CC=C2)(CC([H])(O)C([H])(CC2=CC=CC=C2)N([H])C(=O)O[C@@]2([H])CCOC2)C1=O
DB01825	[H]N([H])C1=NC(=O)C2=CC=CC(C)=C2N1[H]
DB01826	CCCC[N+]#[C-]
DB01827	COC1=C(F)C(F)=C(C(N)=O)C(F)=C1F
DB01828	CN
DB01829	CCNC(=O)CCNC(=O)[C@H](O)C(C)(C)COP(O)(=O)OP(O)(=O)OC[C@H]1O[C@H]([C@H](O)[C@@H]1OP(O)(O)=O)N1C=NC2=C1N=CN=C2N
DB01830	CC(=O)N[C@@H](CC1=CC=C(C(=C1)P(O)(O)=O)P(O)(O)=O)C(=O)N[C@H]1CCCCC2=CC(OCC3CCCCC3)=C(C=C12)C(N)=O
DB01831	N[C@@H](CC1=CNC2=CC=CC=C12)C(=O)OP(O)(=O)OC[C@H]1O[C@H]([C@H](O)[C@@H]1O)N1C=NC2=C(N)N=CN=C12
DB01832	C[P@@](O)(=O)CC(=O)CC(O)=O
DB01833	N[C@@H](CCONC(N)=N)C(O)=O
DB01834	[H][C@](N)(CCC(=O)N[C@@]([H])(CS[C@]1([H])C2=CC=CC=C2C2=CC=CC=C2[C@@]1([H])O)C(=O)NCC(O)=O)C(O)=O
DB01835	[H]N([H])[C@@H](C[C@@H](F)CC\N=C(/C)N([H])[H])C(O)=O
DB01836	ClC1=CC=C2C=C(C=CC2=C1)S(=O)(=O)N1CCN(CC1)C(=O)C1CCN(CC1)C1=CC=NC=C1
DB01837	CC(=O)OC[C@H](N)C(O)=O
DB01838	CC1=C(OC2=CC=C(O)C=C2C1=O)C1=CC(Br)=C(O)C(Br)=C1
DB01839	CC(O)CO
DB01840	OCC[C@@H](O)[C@H](O)[C@H](O)\C=C\P(O)(O)=O
DB01841	[H][C@@]1(C)C[C@]([H])(O)[C@@]([H])(O)[C@@]([H])(O)O1
DB01842	[H][C@]1(COP(O)(=O)OP(O)(O)=O)O[C@@]([H])(N2C=NC3=C(N)N=CN=C23)[C@]([H])(O)[C@]1([H])OP(O)(O)=O
DB01843	[H]N([H])N1C(=O)N([H])[C@@]2(O[C@H](CO)[C@@H](O)[C@H](O)[C@H]2O)C1=O
DB01844	CN(C)C=O
DB01846	[H]N([H])C1=C2N=CN([C@@H]3O[C@H](COP(O)(=O)OP(O)(=O)OCC(C)(C)[C@@H](O)C(=O)N([H])CCC(=O)N([H])CCSO)[C@@H](OP(O)(O)=O)[C@H]3O)C2=NC=N1
DB01847	CC(C)[C@@H](NC(N)=O)C(O)=O
DB01849	O=C1CCNC(=O)N1
DB01850	CO[C@H](CC1=CC=CC=C1)[C@H](C)\C=C(/C)\C=C\[C@H](N)[C@H](C)C(O)=O
DB01851	CCCC[N+](CCCC)(CCCC)CCCC
DB01852	OC1=CC=C(C=C1)C1=C(O)C(=O)C2=C(O1)C=C(O)C=C2O
DB01853	[Mg++].CC[C@@H]1[C@@H](C)\C2=C\C3=C(C(C)=O)C(C)=C([N-]3)\C=C3/N=C([C@@H](CCC(=O)OC\C=C(/C)CCC[C@H](C)CCC[C@H](C)CCCC(C)C)[C@@H]3C)C3=C4[N-]\C(=C/C1=N2)C(C)=C4C(=O)[C@@H]3C(=O)OC
DB01854	NC(=O)C1=CN=CC(Br)=C1
DB01855	[H][C@@]1(C)C[C@]([H])(N[C@@]1([H])C(O)=O)N(C)O
DB01856	OC(=O)CCCCCC(O)=O
DB01857	N[C@@H](CC(=O)OP(O)(O)=O)C(O)=O
DB01858	[H][C@@](CCCC)(NC(=O)OCC1(CC2=CC=C(F)C=C2)CCC1)C(=O)C(=O)NC1=CC=NN1
DB01859	C[C@@](CO)(OP(O)(O)=O)[C@H](O)COP(O)(=O)OP(O)(=O)OC[C@H]1O[C@H]([C@H](O)[C@@H]1O)N1C=CC(N)=NC1=O
DB01860	[H][C@@]1(COP(O)(=O)OP(O)(=O)OP(O)(O)=O)C[C@@]([H])(O)[C@@]([H])(O1)N1C=NC2=C(N)N=CN=C12
DB01861	OC[C@H]1O[C@H](OP(O)(=O)OP(O)(=O)OC[C@H]2O[C@H]([C@H](O)[C@@H]2O)N2C=CC(=O)NC2=O)[C@H](O)[C@@H](O)[C@@H]1O
DB01862	CC(C)S[C@@H]1O[C@H](CO)[C@H](O)[C@H](O)[C@H]1O
DB01863	O[C@H]1[C@@H](OP(O)(O)=O)[C@H](O)[C@@H](OP(O)(O)=O)[C@H](OP(O)(O)=O)[C@H]1OP(O)(O)=O
DB01864	NC1=NC2=C(N=CN2[C@@H]2O[C@H](COP(O)(=O)OP(O)(=O)OP(O)(O)=S)[C@@H](O)[C@H]2O)C(=O)N1
DB01865	CN(CC1=CC2=C(C=CC=C2)N1C)C(=O)\C=C\C1=CN=C(N)C=C1
DB01866	[H][C@](C(O)=O)(C1=CC=CC=C1)S(O)(=O)=O
DB01868	[H][C@](C)(N=C([O-])CCCC[C@]([H])(N=C(O)CN)C(O)=O)P(O)(O)=O
DB01870	[H][C@@]1(O)[C@@]([H])(O)[C@]([H])(S)[C@@]([H])(CO)O[C@]1([H])S
DB01871	[H][C@@](CC1=CC=CC=C1)(NC(=O)[C@]([H])(CC1=CC=CC=C1)NC(=O)OCC1=CC=CC=C1)C(=O)CO
DB01872	CC(=O)N[C@H]1[C@H](O)O[C@H](CO)[C@H](OS(O)(=O)=O)[C@@H]1O
DB01873	[H][C@]1(C\C=C(C)/CCC[C@H](C)[C@H](O)[C@@H](C)C(=O)C(C)(C)[C@@H](O)CC(=O)O1)C(\C)=C\C1=CSC(C)=N1
DB01874	CN1[C@H]2CC[C@@H]1CC(=O)C2
DB01875	O=C1NC2=C(NN=N2)C(=O)N1
DB01876	NC(=N)C1=CC2=C(C=C1)N=C(N2)C(=O)C1=NC2=C(N1)C=CC(=C2)C(N)=N
DB01877	CON[C@H]1C[C@@H](N(C1)S(=O)(=O)C1=CC=C(OC)C=C1)C(=O)NO
DB01878	O=C(C1=CC=CC=C1)C1=CC=CC=C1
DB01879	[H][C@@](CC(O)=O)(N(C)C(=O)C1=C(NS(=O)(=O)C2=CC3=CC=CC=C3C=C2)C=CC(OS(=O)(=O)C2=CC3=CC=CC=C3C=C2)=C1)C(O)=O
DB01880	OC(=O)\C=C\C1=CC(O)=C(O)C=C1
DB01881	[H][C@@](C)(O)C[C@](C)(O)CO
DB01882	[H][C@](N)(CCSC)C(O)(O)C1=CC=CC=N1
DB01883	[H][C@@](CCSC)(NC(=O)[C@]1([H])CCCN1C(=O)[C@]([H])(CC1=CC=C(O)C=C1)NC(=O)CS)C(N)=O
DB01884	[H][C@](N)(C(C)C)C(=O)N1CCCC1
DB01885	[H][C@]1(O)C(=O)O[C@]([H])(CO)[C@]([H])(O)[C@]1([H])O
DB01887	[H]N([C@@H]1CO[C@H](CO)C1)C(=O)[C@H](OCC1=CC=CC=C1)[C@H](O)[C@@H](O)[C@@H](OCC1=CC=CC=C1)C(=O)N([H])[C@@H]1[C@H](O)CC2=CC=CC=C12
DB01888	CC(C)C1=C2N=C(N[C@H]3CC[C@H](N)CC3)C=C(NC3=CC=C(C=C3)S(=O)(=O)N(C)C)N2N=C1
DB01889	[H][C@@]12CC=C[C@@]1(C)CC[C@@]1([H])[C@@]2([H])CC[C@@]2([H])C[C@]([H])(O)CC[C@]12C
DB01890	[H][C@@]1(CC[C@@]2([H])[C@]3([H])CC[C@]4([H])C[C@H](O)CC[C@]4(C)[C@@]3([H])C[C@H](O)[C@]12C)[C@H](C)CCC(=O)N(CCCNC(=O)[C@H](O)[C@@H](O)[C@H](O)[C@H](O)CO)CCCNC(=O)[C@H](O)[C@@H](O)[C@H](O)[C@H](O)CO
DB01891	[H][C@@](CO)(CC1=CC=CC=C1)NC(=O)[C@@]([H])(NC(=O)[C@]([H])(C)NC(=O)OCC1=CC=CC=C1)C(C)C
DB01892	CC(C)C(=O)[C@@]12C(O)=C(CC=C(C)C)C(=O)[C@@](CC=C(C)C)(C[C@H](CC=C(C)C)[C@@]1(C)CCC=C(C)C)C2=O
DB01893	[H][C@]1(COP(O)(=O)OP(O)(O)=O)O[C@@]([H])(N2C=NC3=C(NCC4=CC=CC=C4)N=CN=C23)[C@]([H])(O)[C@]1([H])O
DB01895	[H][C@](N)(CC(O)=O)C(=O)OP(O)(=O)OC[C@@]1([H])O[C@@]([H])(N2C=NC3=C(N)N=CN=C23)[C@]([H])(O)[C@]1([H])O
DB01896	NC1=CC=CC(=C1)B(O)O
DB01897	O=C1NNC(=O)C2=CC(=CC=C12)[N+]1=NC(\C=C\C2=CC=CC=C2)=NN1C1=NC2=C(S1)C=CC=C2
DB01898	[H][C@](C)(CC(O)=O)[C@]([H])(N)C(O)=O
DB01899	N[C@@H](CC1=C[NH+]=CN1P(O)(O)=O)C(O)=O
DB01901	OS(=O)(=O)OC[C@H]1O[C@@](COS(O)(=O)=O)(O[C@H]2O[C@H](COS(O)(=O)=O)[C@@H](OS(O)(=O)=O)[C@H](OS(O)(=O)=O)[C@H]2OS(O)(=O)=O)[C@@H](OS(O)(=O)=O)[C@@H]1OS(O)(=O)=O
DB01902	CCN1C(=O)CCC1=O
DB01903	O[C@H]1C[C@@H](O[C@@H]1COP(O)(O)=O)N1C=C(Br)C(=O)NC1=O
DB01905	COC1=CC=C(O)C(=C1)C1=NC2=C(N1)C=CC(=C2)C(N)=[NH2+]
DB01906	NC1=NC2=NN(N=C2C(O)=N1)C1=CC(=CC=C1)C(O)=O
DB01908	CC(=O)N[C@@H](CC1=CC=C(OCC(O)=O)C(=C1)P(O)(O)=O)C(=O)N[C@H]1CCCCN(CC2=CC=C(C=C2)C2=CC=CC=C2)C1=O
DB01909	[H][C@]1(CO)O[C@]2([H])O[C@]3([H])[C@@]([H])(CO)O[C@]([H])(O[C@]4([H])[C@@]([H])(CO)O[C@]([H])(O[C@]5([H])[C@@]([H])(CO)O[C@]([H])(O[C@]6([H])[C@@]([H])(CO)O[C@]([H])(O[C@]7([H])[C@@]([H])(CO)O[C@]([H])(O[C@@]1([H])[C@]([H])(O)[C@@]2([H])O)[C@]([H])(O)[C@@]7([H])O)[C@]([H])(O)[C@@]6([H])O)[C@]([H])(O)[C@@]5([H])O)[C@]([H])(O)[C@@]4([H])O)[C@]([H])(O)[C@@]3([H])O
DB01910	[H][C@](N)(CC[C@]([H])(N)C(O)=O)C[C@@]1([H])O[C@@]([H])(N2C=NC3=C(N)N=CN=C23)[C@]([H])(O)[C@]1([H])O
DB01911	CCC1=C(C)C2=CC3=C(CC)C(C)=C(C=C4N=C(C=C5N\C(=C/C1=N2)C(C)=C5CCC(O)=O)C(CCC(O)=O)=C4C)N3C
DB01912	[Cl-].[Pt++].C1=CC=C(N=C1)C1=CC=CC(=N1)C1=CC=CC=N1
DB01914	[H][C@@](O)(CO)[C@@]([H])(O)[C@]([H])(O)[C@@]([H])(O)C=O
DB01915	N[C@@H](CSO)C(O)=O
DB01917	NCCCCN
DB01918	C[Te]CC([O-])=O
DB01919	CCCCC=O
DB01920	[H][C@]1(CO)O[C@@]([H])(OC2=CC=CC=C2N(=O)=O)[C@]([H])(O)[C@@]([H])(O)[C@@]1([H])O
DB01921	[H]N(O)C1=NC[C@@H](O)[C@H](O)[C@H]1O
DB01922	[H][C@]1(CO)O[C@]([H])(O[C@]2([H])[C@@]([H])(CO)O[C@]([H])(O[C@]3([H])[C@@]([H])(CO)N=C(NO)[C@]([H])(O)[C@@]3([H])O)[C@]([H])(O)[C@@]2([H])O)[C@]([H])(O)[C@@]([H])(O)[C@]1([H])O
DB01923	[H][C@](O)(COP(O)(O)=O)[C@@]([H])(O)C(=O)CO
DB01924	ONC(=O)C1=CC=CC=C1
DB01925	OC1=CC=CC(=C1O)C1=C(Cl)C=CC=C1
DB01926	C[C@H]1C[C@H](O)N[C@@H]2CCCCN(O[Fe@@]34O[C@@H](\C=C\CCCCCCC(O)=O)[N@](CCCC[C@H](NC(=O)[C@H]5COC(=N5)C5=CC=CC=C5O3)C(=O)O1)O4)C2=O
DB01927	CC1=C(C)C(=O)C(C)=C(C)C1=O
DB01929	[H]N([H])C1=C(C2=C(C=C1)N=C(N=C2N([H])[H])N([H])[H])[Cl](=O)=O
DB01930	CC(C)(CO)[C@@H](O)C([O-])=O
DB01931	OC(=O)C1=CC(O)=C2C(Cl)=CC(Cl)=CC2=N1
DB01932	CC1=CNC=C1
DB01933	[H][C@]12C[C@@H](NC)[C@@H](OC)[C@](C)(O1)N1C3=C(C=CC=C3)C3=C4[C@@H](O)NC(=O)C4=C4C5=C(C=CC=C5)N2C4=C13
DB01934	CC(C)CCCCCCCCC(=O)N(C)[C@H](CO)C(=O)N[C@H](C)C(=O)NCC(=O)N(C)[C@H]1C2=CC(=C(O)C=C2)C2=CC(C[C@H](NC(=O)[C@H](C)NC1=O)C(O)=O)=CC=C2O
DB01935	[H][C@](CS)(CC1=CC=CC=C1)NC(=O)CC(O)=O
DB01936	OC[C@H]1O[C@H](O)[C@@H](O)[C@@H]1O
DB01937	NC1=NC2=C(N=CN2[C@@H]2O[C@H](CO)[C@@H](O)[C@H]2OP(O)(O)=O)C(=O)N1
DB01938	[H][C@@](N)(CC1=CN=CN1)C(=O)NC1=CC=C2C=CC=CC2=C1
DB01939	NC(=[NH2+])C1=CC2=C(C=C1)N=CN2
DB01940	[H][C@]1(CNCCC[C@@]1([H])OC(=O)C1=CC=C(C=C1)C(=O)C1=CC=CC=C1O)NC(=O)C1=CC=C(O)C=C1
DB01941	CC1=C(C=C2C(=C1)C(C)(C)CCC2(C)C)C1(CC1)C1=CC=C(C=N1)C(O)=O
DB01942	OC=O
DB01944	CC1=CC=C2N=C3N(CC[C@@]3(O)C(=O)C2=C1)C1=CC=CC=C1
DB01945	[H][C@]1(COP(O)([O-])=O)O[C@@]([H])(N2C=NC(C(N)=O)=C2[O-])[C@]([H])(O)[C@]1([H])O
DB01946	CN1C=C(C2=C1C=CC=C2)C1=C(C(=O)NC1=O)C1=CN(CCCN)C2=C1C=CC=C2
DB01947	OP(O)(=O)OC1=C(C=O)C=CC=C1
DB01948	FC1=CC=C(C(F)=C1)C1=CC(=CC2=C1CCC(=O)N2C1=C(Cl)C=CC=C1Cl)C1CCNCC1
DB01949	CNC(=O)[C@@H](N)C(C)(C)C
DB01950	COC1=CC=C(CNC(=O)NC2=NC=C(S2)[N+]([O-])=O)C=C1
DB01951	[H][C@]1(CCCN1C(=O)C(=O)C(C)(C)CC)C(=O)OCCCC1=CN=CC=C1
DB01952	N1C=NC2=C1N=CN1C=CN=C21
DB01953	C(CC1=CC=NC=C1)C1=CNC2=CC=CC=C12
DB01954	COC1=C(OC2CCCC2)C=C(C=C1)C1CNC(=O)C1
DB01955	OCCCCO
DB01956	NCCS(O)(=O)=O
DB01957	OC1=CC=CC(Cl)=C1
DB01958	CC(C)(C)C1=CC=C(SC2=CC=CC3=C2C(N)=NC(N)=N3)C=C1
DB01959	CCOC(=O)C1=C(C)N(N=C1C)C1=CC(=CC=C1)[N+]([O-])=O
DB01960	CN1CN([C@@H]2O[C@H](COP(O)(=O)OP(O)(O)=O)[C@@H](O)[C@H]2O)C2=C1C(=O)NC(N)=N2
DB01961	NC1=NC(=O)N(C=C1)[C@@H]1O[C@H](CO)[C@@H](OP(O)(O)=O)[C@H]1O
DB01962	N[C@@H](CC1=CC=C(OP(O)(O)=O)C=C1)C(O)=O
DB01963	OB(O)CCC1=CC=CC=C1
DB01964	[H][C@]1(O)CN(C2=CC=C(OC)C=C2)S(=O)(=O)C2=C1C=C(S2)S(N)(=O)=O
DB01965	[H]N(P(O)(=O)OC[C@H]1O[C@H](C[C@@H]1O)N1C=CC(=O)N([H])C1=O)P(O)(=O)OP(O)(O)=O
DB01966	CCCCCCCCCCCCCCCCCC(=O)OC[C@@H](CO[P@](O)(=O)OCCN)OC(=O)CCCCCCCCCCCCCCCCC
DB01967	[H][C@@]12CCCC[N@]1CC(=O)C1=C2N(CCCNS(=O)(=O)C(C)C)C2=C1C=CC=C2
DB01968	[H]\C(N)=C(/[H])S
DB01969	[H]N([H])C1=C2N=CN([C@@H]3O[C@H](COP(O)(=O)OP(O)(=O)OCC(C)(C)[C@@H](O)C(=O)N([H])CCC(=O)N([H])CCSCC(=O)C(F)(F)F)[C@@H](OP(O)(O)=O)[C@H]3O)C2=NC=N1
DB01970	[H][C@](O)(CO)[C@]([H])(O)[C@]([H])(O)[C@]([H])(O)CN(CCO)C(=O)CCCCCCCC
DB01971	OC(=O)\C=C\C1=CNC=N1
DB01972	NC1=NC2=C(N=CN2[C@@H]2O[C@H](COP(O)(O)=O)[C@@H](O)[C@H]2O)C(=O)N1
DB01973	N[C@@H](COS(=O)(=O)CC1=CC=CC=C1)C(O)=O
DB01974	[H][C@](N)(CS[C@@]1([H])NOC(=C1)[C@]([H])(N)C(O)=O)C(O)=O
DB01975	[H][C@]1(O)O[C@]([H])(COP(O)(=O)CP(O)(=O)OC[C@@]2([H])O[C@@]([H])(N3C=NC4=C(N)N=CN=C34)[C@]([H])(O)[C@]2([H])O)[C@@]([H])(O)[C@@]1([H])O
DB01976	NC1=CC=CC2=C1C=C1C=CC=CC1=C2
DB01977	NC(=N)C1=CC=C2C=C(C=CC2=C1)C(=O)NC1=CC=CC=C1
DB01978	[H][C@@]1(N)NC2=C([N+](C)=CN2C)[C@]([H])(O)N1
DB01979	CO[C@H]1O[C@H](CO)[C@@H](O)[C@H](O)[C@@H]1O
DB01980	[H][C@@](N)(CC1=CC=C(I)C=C1)C(=O)NO
DB01981	[H][C@@]12CO[C@@]([H])([C@H]1O)[C@@H](OS(O)(=O)=O)[C@@H](O)O2
DB01982	[H][C@]1(O)O[C@]([H])(C(O)=O)[C@@]([H])(O)[C@]([H])(O)[C@]1([H])O
DB01983	N[C@@H](CCCC[B-](O)(O)O)C(O)=O
DB01984	NC(N)=NCCC[C@H](NC(=O)C(=O)[C@@H](CC1CCCCC1)NC(=O)OCC1=CC=CC=C1)C(=O)N[C@@H](CCC(O)=O)C(=O)N[C@@H](CC1CCCCC1)C(O)=O
DB01985	CC(=O)N[C@@H](CCCNC(N)=N)C(O)=O
DB01986	CC1=C(N)C=CC=C1F
DB01987	CC1=C(CCO[P@](O)(=O)O[P@](O)([O-])=O)SC=[N+]1CC1=CN=C(C)N=C1N
DB01988	C([C@H]1CN(CCN1)C1=NN=C(C2=CC3=CC=CC=C3C=C2)C(=C1)C1=CC=NC=C1)C1=CC=CC=C1
DB01989	[H]N([C@@H](CCCC[N+]([H])([H])[H])C(=O)N([H])[C@@H](CC1=CC=CC=C1)P(O)(=O)N([H])[C@@H](C)C(=O)N1CCC[C@H]1C(=O)OC)C(=O)[C@@H]1CCCN1C(=O)OCC1=CC=CC=C1
DB01990	[H][C@@]1(CC[C@@]2([H])[C@]3([H])CC=C4C[C@H](CC[C@]4(C)[C@@]3([H])CC[C@]12C)OS(O)(=O)=O)[C@H](C)CCCC(C)C
DB01991	[H]N(O)C(=O)C[C@H]1CO[C@H](CO)[C@@H](O)[C@@H]1OC(=O)CCCCCCCCCCCCC
DB01992	CC(C)(COP(O)(=O)OP(O)(=O)OC[C@H]1O[C@H]([C@H](O)[C@@H]1OP(O)(O)=O)N1C=NC2=C1N=CN=C2N)[C@@H](O)C(=O)NCCC(=O)NCCS
DB01993	C[C@@H](NCC1=C(O)C(C)=NC=C1COP(O)(O)=O)C(O)=O
DB01994	OCCNC1=NC=NC2=C1N=C1C=CC=CN21
DB01995	CC1=CN([C@@H]2O[C@H](COP(O)(O)=O)[C@@H](O)[C@H]2O)C(=O)N=C1N
DB01996	CC1=CC=CN=C1
DB01997	BrC1=NNC2=C1C=CC=C2N(=O)=O
DB01998	[H][C@@](O)(CCCCCCC)C[C@@]1([H])O[C@@](CO)(O[C@@]2([H])O[C@]([H])(CO)[C@@]([H])(O)[C@]([H])(O)[C@@]2([H])O)[C@@]([H])(O)[C@]1([H])O
DB01999	OS(O)(O)C1=CC=C(C=C1)C-1=C2\C=CC(=N2)\C(=C2/N\C(\C=C2)=C(/C2=N/C(/C=C2)=C(\C2=CC=C\-1N2)C1=CC=C(C=C1)S(O)(O)O)C1=CC=C(C=C1)S([O-])([O-])[O-])\C1=CC=C(C=C1)S(O)(O)[O-]
DB02001	NC1=NC2=C(C(N)=N1)C(SC1=CC=C(C=C1)N1CCOCC1)=CC=C2
DB02002	NC(=C)C(N)=O
DB02004	COC1=CC(=CC(OC)=C1)C1=NC(=C(CN)C(N)=N1)C1=CC=C(Cl)C=C1Cl
DB02005	[H]\C(C)=C(/[H])C(=O)C(O)=O
DB02006	[H][C@@]1(CC2=CC=CC=C2)NC(=CN2C(=O)[C@](CC3=CC=C(Br)C=C3)(OO)N=C12)C1=CC=C(O)C=C1
DB02007	O[C@H]1O[C@H](COP(O)(O)=O)[C@@H](O)[C@H](O)[C@H]1O
DB02008	CCCCN1C2=C(NC(CC3=CC=C(NC(C)=O)C=C3)=N2)C(=O)N(CC2=CC=CC=C2F)C1=O
DB02009	CC(C)(C)NC(=O)[C@@H]1CN(CC2=CC3=C(O2)C=CC=C3)CCN1C[C@@H](O)C[C@@H](CC1=CC=CC=C1)C(=O)NC1[C@H](O)CC2=C1C=CC=C2
DB02010	[H][C@]1(C[C@@]2([H])O[C@](C)(N3C4=CC=CC=C4C4=C5CNC(=O)C5=C5C6=CC=CC=C6N2C5=C34)[C@]1([H])OC)NC
DB02011	N[C@@H](CCCNC(=O)CP(O)(O)=O)C(O)=O
DB02013	O.[Fe].[Fe].[N-]=[N+]=[N-]
DB02014	COC(=O)C1=C(O)C=CC=C1OC\C=C\C1=CC(C2=CC(=NO2)C(O)=O)=C(F)C=C1
DB02015	NC1=NC2=C(N=C(CNC3=CC=C(C=C3)C(=O)N[C@@H](CCC(O)=O)C(O)=O)CN2)C(=O)N1
DB02016	CN(CCCCCCOC1=CC=C(C(=O)C2=CC=C(Br)C=C2)C(F)=C1)CC=C
DB02017	[H][C@]1(CO)O[C@@]([H])(O[C@]2([H])[C@@]([H])(CO)N3C=CN=C3[C@]([H])(O)[C@@]2([H])O)[C@]([H])(O)[C@@]([H])(O)[C@]1([H])O
DB02018	NC(=N)C1=CC=C(CC(=O)C(O)=O)C=C1
DB02019	OC(=O)CC1=C(O)C2=C(CC3=C(C(O)=CC=C3)C2=O)C=C1
DB02020	OC(=O)CN1C(=O)C2=CC=CC3=CC=CC(C1=O)=C23
DB02021	NC(=O)[C@@H]1C[C@]2(NC(=O)NC2=O)C2=C(O1)C=CC(F)=C2
DB02022	CC1=NC=C(CO)C(N)=N1
DB02023	NC1=NC2=C(NC(=O)N2[C@H]2C[C@H](O)[C@@H](COP(O)(O)=O)O2)C(=O)N1
DB02024	OC(=O)CCC1=CC=CC=C1
DB02025	CC(C)[C@@H](NC(=O)[C@H](CS)NC(=O)CCC[C@H](N)C(O)=O)C(O)=O
DB02026	[H][C@@](CCC(O)=O)(NC(=O)C1=CC=C(C=C1)N(C)CC1=COC2=NC(N)=NC(N)=C12)C(O)=O
DB02027	NCCNC[C@@H](N)CCCNC(=N)N[N+]([O-])=O
DB02028	OCC(=O)COP(O)(=O)OC1[C@H](O)[C@H](O)[C@@H](OP(O)(O)=O)[C@H](OP(O)(O)=O)[C@H]1O
DB02029	IC1=CC=C(NC(=O)NC2CCCCC2)C=C1
DB02030	CC1=CC2=C(C=C1C)N(C=N2)[C@H]1O[C@H](COP(O)(O)=O)[C@@H](O)[C@H]1O
DB02031	NC1=NC2=C(N[C@@H](CNC3=CC=C(C=C3)C(=O)N[C@@H](CCC(O)=O)C(O)=O)CN2)C(=O)N1
DB02032	C[C@@H](CS)C(=O)N1CCC[C@H]1C(O)=O
DB02033	OC1=C([C@@H](C2CC2)C2=CC=CC(NS(=O)(=O)C3=CC=CC=C3)=C2)C(=O)OC2=C1CCCCCC2
DB02034	[H][C@@]1(O)CN2CCC[C@@]([H])(O)[C@]2([H])[C@]1([H])O
DB02035	CCCCCCCCCCCCCCCCS(F)(=O)=O
DB02036	[H][C@]1(CC(=O)NO)SC2=CC=CC=C2NC1=O
DB02037	NC1=NC(O)=C(N)C(O)=N1
DB02038	CC1=NC=C(COP(O)(O)=O)C(CN[C@@H]2CONC2=O)=C1O
DB02039	[H][C@](N)(CSC(C)=O)C(O)=O
DB02041	NC1=CC=C2C(=O)NNC(=O)C2=C1
DB02042	COCCOCCOCCOCCOCCO
DB02043	CCCCCCCCCCCCCCCC(=O)OCC(COP(O)(=O)OCC(O)CO)OC(=O)CCCCCCCCCCCCCCC
DB02044	CC(=N)NCC1=CC(CN)=CC=C1
DB02045	CCCCCN
DB02046	[H][C@@](CC(C)C)(NC(=O)C1=CC=CO1)C(=O)N[C@@]([H])(CC1=CNC2=C1C=CC=C2)P(O)(O)=O
DB02047	C[C@H](C(O)=O)C1=CC=C(C=C1)C1=CC=CC=C1
DB02048	NC(=[NH2+])N1C=NC=N1
DB02049	ONC(=O)CC1(CCOCC1)S(=O)(=O)C1=CC=C(OC2=CC=C(Cl)C=C2)C=C1
DB02051	[H]N([C@@H](CC1=CC=CC=C1)C(=O)N([H])[C@@H](CCC1=CC=CC=C1)CCS(=O)(=O)OC1=CC=C(C=C1)[N+]([O-])=O)C(=O)OCC1=CC=CC=C1
DB02052	O\N=C1\C(\NC2=C\1C=CC=C2)=C1\C(=O)NC2=C1C=CC=C2
DB02053	[H][C@@](O)(COP(O)(O)=O)[C@@]([H])(O)[C@@]([H])(O)C=O
DB02054	NC1=CC=CC(=C1)C(O)=O
DB02055	CCCCNS(=O)(=O)C1=CC=CC=C1
DB02056	[H][C@](O)(CCCCC)\C=C\[C@@]1([H])C(=O)C[C@]([H])(O)[C@]1([H])C\C=C/CCCC(O)=O
DB02057	CC1=C(C[C@H](N)C(O)=O)C(O)=NO1
DB02058	[H]N1C(=O)C(CC2=CC=C(C=C2)N2CCN(CC2)C=O)C2=CC=CC=C12
DB02059	NC1=C2N=CN([C@@H]3O[C@H](CO[P@@](O)(=O)O[P@@](O)(=O)OC[C@H]4O[C@H](O)[C@H](O)[C@@H]4O)[C@@H](O)[C@H]3O)C2=NC=N1
DB02060	O=C1CCCCC1
DB02061	OC[C@H]1O[C@@H](O[C@H]2[C@H](O)[C@@H](O)C(O)O[C@@H]2CO)[C@H](O)[C@@H](O)[C@@H]1O
DB02062	[H][C@@](C)(N)[P@](O)(=O)C[C@@]([H])(CC1=CC=C(C=C1)C1=CC=CC=C1)C(=O)N[C@@]([H])(C)C(O)=O
DB02063	[H][C@](CC([O-])=O)(C(O)=O)C1=CC(C2=NC3=C(N2)C=C(C=C3)C(N)=N)=C([O-])C(Br)=C1
DB02065	[H][C@@]1(CO)C[C@]([H])(O)[C@@]([H])(O)[C@]([H])(O[C@]2([H])[C@@]([H])(CO)O[C@@]([H])(O)[C@]([H])(O)[C@@]2([H])O)O1
DB02066	[H][C@]1(CO)O[C@@]([H])(C2=C3N=CN=C(NC)C3=NN2)[C@]([H])(O)[C@]1([H])O
DB02067	[H]N([H])C1=NC(=O)C2=C(N([H])C[C@H](CN([H])C3=CC=C(C=C3)C(=O)N([H])[C@@H](CCC(=O)N([H])[C@@H](CCC(=O)N([H])[C@@H](CCC(O)=O)C(O)=O)C(O)=O)C(O)=O)N2C=O)N1[H]
DB02068	[NH3+]CCCCC(O)=O
DB02069	NS(=O)(=O)C1=CC=C(C=C1)C(=O)NCC1=CC=CC=C1F
DB02070	N[C@@H](CC(=O)C1=CC=CC=C1N)C(O)=O
DB02071	COC1=CC=C(C=C1)S(=O)(=O)N(CC1=CC=CN=C1)C1=C(C=CC=C1C)C(=O)NO
DB02072	OC(=O)C(=O)NC1=C(C(O)=O)C2=C(CSCC2)S1
DB02073	CC1=C(C=C)\C(NC1=O)=C\C1=C(C)C(CCC(O)=O)=C(N1)\C=C1/N=C(/C=C2\NC(=O)C(C=C)=C2C)C(C)=C1CCC(O)=O
DB02074	C\C=C\C(O)=O
DB02075	[H]N1C=C([C@@H]2N([H])[C@H](COP(O)(O)=O)[C@@H](O)[C@H]2O)C2=C1C(=O)N=CN2[H]
DB02076	O[C@H](COP(O)(O)=O)[C@@H](O)[C@H](O)[C@@H](O)C(O)=O
DB02077	N[C@@H](CCC\N=C(/N)N[N+]([O-])=O)C(=O)N[C@H]1CN[C@@H](C1)C(N)=O
DB02078	COCCOCCOCCOC
DB02079	NOCC(O)=O
DB02080	COCCOCCOCCOC1=CC=C(C=C1)C(C)(C)CC(C)(C)C
DB02081	[H][C@@]1(CC2=CC=C(C=C2)C(N)=N)CCCC[C@@]([H])(CC2=CC=C(C=C2)C(N)=N)C1=O
DB02082	NC1=NC2=C(N=CN2[C@@H]2O[C@H](COP(O)(=O)OP(O)(=O)NP(O)(O)=O)[C@@H](O)[C@H]2O)C(=O)N1
DB02083	CN(C)CC(O)=O
DB02084	[H][C@](CC([O-])=O)(C(O)=O)C1=CC(=C([O-])C(=C1)C1=NC2=C(N1)C=C(C=C2)C(N)=N)C1=CC=CC=C1OC
DB02085	NC1(CC1)C(O)=O
DB02086	OC1=CC=C(C=C1O)[As+](C1=CC=CC=C1)(C1=CC=CC=C1)C1=CC=CC=C1
DB02087	NS(=O)(=O)C1=CC(F)=CC(F)=C1
DB02088	CCCC[C@H](N)P(O)(O)=O
DB02089	ClC1=CC2=C(NC(=C2)C(=O)NCCOCCOCCNC(=O)C2=CC3=C(N2)C=CC(Cl)=C3)C=C1
DB02090	[H][C@@](CCCO)(C(=O)NO)[C@@]([H])(CC(C)C)C(=O)N[C@@]1([H])CCCCN(CCOC)C1=O
DB02091	CC1=NC(C)=C(S1)C1=NC(N)=NC=C1
DB02092	CCCCC\C=C/C\C=C/CCCCCCCC(=O)O[C@H]1CC[C@@]2(C)C(=CC[C@@]3([H])[C@]4([H])CC[C@]([H])([C@H](C)CCCC(C)C)[C@@]4(C)CC[C@]23[H])C1
DB02093	[H]N(O)C(=O)[C@@H](O)[C@H](O)[C@H](O)COP(O)(O)=O
DB02094	OB(O)CNC(=O)CC1=CC=CS1
DB02095	O=C1NC2=CC=CC=C2C1=O
DB02096	[H][C@](CO)(CCC1=CC=CC=C1)N1C=NC(=C1)C(N)=O
DB02097	NC1=NC(=O)N(C=C1)[C@@H]1O[C@H](CO)[C@@H](O)[C@H]1O
DB02098	[H][C@]1(COP(O)(O)=O)O[C@@]([H])(N2C=NC3=C(N)N=CN=C23)[C@]([H])(OP(O)(O)=O)[C@]1([H])O
DB02099	C[N@H+](CCC=C(C)C)[C@@H]1CCC(C)=CC1
DB02100	CO[C@H]1O[C@H](CO)[C@H](O)[C@H](O)[C@H]1O
DB02101	[H]N([H])C(=O)[C@@H]1C[C@@]2(N([H])C(=O)N([H])C2=O)C2=C(O1)C=CC(F)=C2
DB02102	NC1=CC(CN2[C@H](CC3=CC=CC=C3)[C@H](O)[C@@H](O)[C@@H](CC3=CC=CC=C3)N(CC3=CC(N)=CC=C3)C2=O)=CC=C1
DB02103	[H][C@@]1(CO)CC[C@@]([H])(O1)N1C=NC2=C1N=C(Cl)N=C2N
DB02104	COC1=CC(=CC(OC)=C1OC)N(C)CC1=C(C)C2=C(N)N=C(N)N=C2N=C1
DB02105	OC1=CC(=CC(=C1O)[N+]([O-])=O)[N+]([O-])=O
DB02106	OC(O)CC1=CC(Br)=C(OC2=CC(C(O)NCCC3=CC=CC=C3)=C(O)C=C2)C(Br)=C1
DB02107	CC(C)C[C@@H](C)N
DB02108	[H]N=C([H])CN
DB02109	ON(CC(O)=O)C=O
DB02110	CC1=C(CCC(O)=O)C2=CC3=C(CCC(O)=O)C(C)=C4C=C5N6C(=CC7=C(C=C)C(C)=C8C=C1N2[Co]6(N34)N78)C(C)=C5C=C
DB02111	OC(=O)C1=CON=C1O
DB02112	CC(=N)N1CCC(CC1)OC1=CC=C2C(=C1)N(CC1=CC=C3C=CC(=CC3=C1)C(N)=N)C1=C2C=CC=C1
DB02113	CC1=C2NC=NC2=NC=N1
DB02114	CC(C)C1=CC=C(N)C=C1
DB02115	[H][C@]1(CO)O[C@@]([H])(OC2=CC=C3C(=O)C(=COC3=C2)C2=CC=C(O)C=C2)[C@]([H])(O)[C@@]([H])(O)[C@]1([H])O
DB02116	CN1C=NC2=C1N=C(NCCO)N=C2NCC1=CC=CC=C1
DB02118	[H][C@@]1(CN(CC2=CC=CC=C2)C(=O)CO1)C1=CC2=C(C=C1)N(C)S(=O)(=O)C2
DB02119	NC1=NC2=C(N=C(CO)CN2)C(=O)N1
DB02120	[H][C@]1(N)C=C(CO)[C@@]([H])(O)[C@]([H])(O)[C@@]1([H])O
DB02121	CCCC(N)=O
DB02122	OB(O)C1=CC=CC(NC(=O)CI)=C1
DB02123	C[C@H](CCC(=O)NCC(O)=O)[C@H]1CC[C@H]2[C@@H]3[C@H](O)C[C@@H]4C[C@H](O)CC[C@]4(C)[C@H]3CC[C@]12C
DB02124	[H][C@]1(O)C=CC=C(C(O)=O)[C@]1([H])N
DB02125	O=C1[C@H]2C[C@@H]3C[C@@H](C[C@H]1C3)C2
DB02126	OC(=O)\C=C\C1=CC=C(C=C1)C(O)=O
DB02127	CC(C)OP(C)(=O)OC(C)C
DB02128	[H]N([C@@H](CC1=CC=CC=C1)C(=O)N([H])[C@@H](CCC1=CC=CC=C1)C(=O)CO)C(=O)OCC1=CN=CC=C1
DB02129	OC(=O)[C@@H]1CC(=O)NC(=O)N1
DB02130	COC1=CC(=CC=C1O)C([O-])=O
DB02131	[H]N(C=O)[C@H](C)CCCCCC
DB02132	OC(=O)CN1C(=O)N(CC2=C(F)C=C(Br)C=C2)C(=O)C2=C1C=C(Cl)C=C2
DB02133	[Mg++].CCC1=C(C)C2=N\C\1=C/C1=C(C)C3=C([N-]1)\C([C@@H](C(=O)OC)C3=O)=C1/N=C(/C=C3\[N-]/C(=C\2)C(C=C)=C3C)[C@@H](C)[C@@H]1CCC(=O)OC\C=C(/C)CCC[C@H](C)CCC[C@H](C)CCCC(C)C
DB02134	O=C1NC2=C(NC=N2)C(=O)N1
DB02135	[H]N1C2=C(N(CCCCOP(O)(O)=O)C(=O)N2C[C@@H](O)[C@H](O)[C@H](O)CO)C(=O)N([H])C1=O
DB02136	[H][C@]1(NC(C(O)=O)=C(CC[C@H](NC(=O)CC[C@@H](NC(C)=O)C(O)=O)C(=O)N[C@H](C)C(=O)N[C@H](C)C(O)=O)CS1)[C@H](NC(=O)CC1=CC=CC=C1)C(O)=O
DB02137	O=[Mo++]=O.NC1=NC2=C(N[C@@H]3[C@H](N2)O[C@H](COP([O-])([O-])=O)C([S-])=C3[S-])C(=O)N1
DB02138	CCOP(=O)(CC1=CC=C(C)C=C1)OCC
DB02139	CN(CC=C)C\C=C\COC1=CC2=C(C=C1F)C(=NN2C)C1=CC=C(Br)C=C1
DB02140	[H][C@@](CC1=CC=CC=C1)(NC(=O)C(=O)CC(=O)NCCC1=NC=CC=C1)C(=O)N(C)C
DB02141	NC(=N)SCCC1=CC=C(CCSC(N)=N)C=C1
DB02142	CC1=NC=C(COP(O)(O)=O)C(CN)=C1O
DB02143	CC(C)\N=C(/N)NO
DB02144	[H]\C(CCCCCCCC)=C(\[H])CCCCCCCC(=O)O[C@]([H])(COC(=O)CCCCCCCCCCCCCCC)COP([O-])(=O)O[C@@]1([H])[C@]([H])(O)[C@@]([H])(O)[C@]([H])(O)[C@@]([H])(O)[C@@]1([H])O
DB02145	CCCCO
DB02146	CCNC1=NC(SC[C@H](NC(=O)CC[C@H](N)C(O)=O)C(=O)NCC(O)=O)=NC(NC(C)C)=N1
DB02147	[O-][V]1(=O)O[V]([O-])(=O)O[V]([O-])(=O)O[V]([O-])(=O)O1
DB02148	CC(=O)[C@@H](N)COCC1=CC=CC=C1
DB02151	CSCC[C@H](N)P(O)(O)=O
DB02152	[H][C@]12C[C@](O)(C(=O)OC)[C@](C)(O1)N1C3=C(C=CC=C3)C3=C4CNC(=O)C4=C4C5=CC=CC=C5N2C4=C13
DB02153	N[C@@H](C[S@@](O)=O)C(O)=O
DB02154	[H][C@@](CC1=CC=C2OCOC2=C1)(C(O)=O)[C@]([H])(CC1=CC=C2OCOC2=C1)C(O)=O
DB02155	[H]N([C@@H]1CN([H])CCC[C@H]1OC(=O)C1=CC=C(C=C1)C(=O)C1=C(O)C=CC(OC)=C1)C(=O)C1=CC([C@@H](C)CC)=C(O)C=C1
DB02156	OC(=O)C(=O)CS(O)(=O)=O
DB02158	CSC[C@H]1N[C@H]([C@H](O)[C@@H]1O)C1=CNC2=C1N=CNC2N
DB02159	C[C@@H](O)CO
DB02160	[H][C@](N)(CSC(=O)CCC)C(O)=O
DB02161	[H][C@](O)(C(=O)O[C@@]1([H])C[C@]2([H])CC[C@]([H])(C1)N2C)C1=CC=CC=C1
DB02162	[H][C@]1(COS(=O)(=O)NCC)O[C@@]([H])(N2C=NC3=C(N)N=CN=C23)[C@]([H])(O)[C@]1([H])O
DB02163	CC1=CC=C(C)C(N)=C1
DB02164	[H]N1C(=O)N=C2N(C[C@H](O)[C@H](O)[C@H](O)COP(O)(O)=O)C3=C(C=C(C)C(C)=C3)[N+](=C2C1=O)S([O-])(=O)=O
DB02165	[Zn].[H]O[H].[H]O[H].[H]O[H]
DB02166	CC[N+](C)(CC)CCC[N+]1=C(C2=CC=CC=C2)C2=C(C=CC(N)=C2)C2=C1C=C(N)C=C2
DB02167	[H][C@@](C)(N(C)C)C(O)=O
DB02168	BrC1=NC=NC2=C1NC=N2
DB02169	[H]\C(=C(\[H])[C@@]1([H])CC[C@@]2(CC[C@@]3([H])O[C@@]([H])(C(=C)[C@@]([H])(O)[C@]3([H])O2)[C@@]([H])(O)C[C@]([H])(C)[C@@]2([H])O[C@@]3(CCCCO3)CC[C@@]2([H])C)O1)[C@@]([H])(C)[C@]1([H])CC(C)=C[C@@]2(O[C@]([H])(C[C@@](C)(O)C(O)=O)CC[C@@]2([H])O)O1
DB02170	OC1=CC=C(C2=C1C(=O)C1=C(O)C=CC=C1O2)[N+]([O-])=O
DB02172	OC[C@@H]1N[C@@H](CO)[C@H](O)[C@H]1O
DB02173	[Co+7].[H]\C-1=C2\[N-]\C(=C([H])/C3=N/C(=C([H])\C4=C(CCC([O-])=O)C(C)=C(N4)\C([H])=C4\C=C(C)C-1=N4)/C(CCC(O)=O)=C3C)C(C)=C2
DB02174	N[C@H](CCC(N)=O)C(O)=O
DB02175	OC(=O)CC(O)=O
DB02176	CC(=O)O[Hg+]
DB02177	CCOC1=CC=CC=C1SC1=C(C=C(C=C1)C1=CC(=NC=C1)N1CCN(CC1)C(C)=O)N(=O)=O
DB02178	O=CCC1=CC=CC=C1
DB02179	OC(=O)C1=CC=CC=C1NC1=C(C=CC=C1)C(F)(F)F
DB02180	CCCCCCCCCCCCCC(=O)SCCNC(=O)CCNC(=O)[C@H](O)C(C)(C)COP(O)(=O)OP(O)(=O)OC[C@H]1O[C@H]([C@H](O)[C@@H]1OP(O)(O)=O)N1C=NC2=C1N=CN=C2N
DB02181	NC1=NC2=C(N=CN2[C@H]2C[C@H](O)[C@@H](COP(O)(=O)OP(O)(=O)OP(O)(O)=O)O2)C(=O)N1
DB02182	CCC1=C2C=C3N4C(=CC5=C(C)C(CCC(O)=O)=C6C=C7N8C(=CC(N2[Fe]48N56)=C1C)C(C)=C7CCC(O)=O)C(C=C)=C3C
DB02183	NC1=C2N=CN(C3OC(CO[W](O)(=O)O[W](O)(O)=O)C(O)C3O)C2=NC=N1
DB02184	O[C@H](CS)[C@H](O)CS
DB02185	[H][C@@]1(O)OC2=C(C=CC(OC)=C2)N(O)C1=O
DB02186	CC(=O)N[C@H]1[C@H](O)O[C@H](COS(O)(=O)=O)[C@H](O)[C@@H]1O
DB02187	[H][C@@]12CCC(=O)[C@@]1(C)CC[C@]1([H])C3=C(CC=C21)C=C(O)C=C3
DB02188	CCC1=C2C=C3N4C(=CC5=[N+]6C(=CC7=[N]8(C)C(=CC(N2[Cu-]468)=C1C)C(CC)=C7C)C(C)=C5CCC(O)=O)C(CCC(O)=O)=C3C
DB02189	NC1=C2N=CN([C@H]3CC[C@@H](COP(O)(=O)OP(O)(=O)OP(O)(O)=O)O3)C2=NC=N1
DB02190	[H][C@@](CC(O)=O)(C(O)=O)C(=O)C(O)=O
DB02191	[H][C@@]12CCCC[N@]1CC(=O)C1=C2NC2=C1C=CC=C2
DB02192	OCCC1=CC=CC=C1
DB02194	OC1=CC=C(C[C@@]2(O)N=C3N(C=C(N=C3CC3=CC=CC=C3)C3=CC=C(O)C=C3)C2=O)C=C1
DB02195	ON1C2=CC=CN=C2C(=C1C1=CC=NC=C1)C1=CC=C(F)C=C1
DB02196	CC(=O)N[C@@H]1[C@@H](O)[C@@H](O)[C@@H](CO)O[C@@H]1O[P@](O)(=O)O[P@](O)(=O)OC[C@H]1O[C@H]([C@H](O)[C@@H]1O)N1C=CC(=O)NC1=O
DB02197	NS(=O)(=O)C1=CC=C(NC2=NC(=CC=N2)C2=CN=C3C=CC=CN23)C=C1
DB02198	OC(=O)CBr
DB02199	CC1=C(CCC(O)=O)C2=CC3=C(CCC(O)=O)C(C)=C4C=C5N6C(=CC7=C(C=C)C(C=C)=C8C=C1N2[Fe]6(N34)N78)C(C=C)=C5C=C
DB02200	[H]N([C@@H](CCC1=CC=CC=C1)CCS(=O)(=O)CC1=CC=CC=C1)C(=O)[C@H](CC1=CC=CC=C1)N([H])C(=O)OCC1=CC=CC=C1
DB02201	[O-]C(=O)CC([O-])=O
DB02202	C[C@H](O)CCO
DB02203	CC(C)(O)C#N
DB02205	CC(C)(O)[C@@H]1CC2=C(O1)C=C1OC(=O)C(=CC1=C2)C(C)(C)C=C
DB02207	O=N(=O)C1=CC=CC2=CNN=C12
DB02209	CC1=NC=C(COP(O)(O)=O)C(CO)=C1O
DB02210	OCCCCCCO
DB02211	CN(CC#C)[C@@H]1CCC2=C1C=CC=C2
DB02213	[H][C@]1(CO)O[C@]([H])(OC2=CC=CC(=C2)N(=O)=O)[C@]([H])(O)[C@@]([H])(O)[C@@]1([H])O
DB02214	[H]N1C(=O)N([H])C2=C(N([H])C(=O)C(=O)N2C[C@H](O)[C@H](O)[C@H](O)CO)C1=O
DB02215	[H][C@@](CC(C)C)(NC(=O)C1=CC=CO1)C(O)=O
DB02216	CSC[C@H](N)C(O)=O
DB02217	[H][C@]1(C[C@]2([H])O[C@@](OC[C@]2([H])O1)(C1=CC=CC=C1)P(O)(O)=O)N1C=C(C)C(=O)NC1=O
DB02218	[H][C@]1(C)O[C@]([H])(O)[C@]([H])(O)[C@@]([H])(O)[C@]1([H])N[C@@]1([H])C=C(CO)[C@@]([H])(O)[C@]([H])(O)[C@@]1([H])O
DB02219	OS(=O)(=O)CCCNC1CCCCC1
DB02220	CN[C@H]1CN(C2=CC(OC)=CC=C2)S(=O)(=O)C2=C1C=C(S2)S(N)(=O)=O
DB02221	NS(=O)(=O)C1=CC=C(C=C1)C(=O)NCC1=C(F)C=C(F)C=C1F
DB02222	C[C@@H](CN1C=NC2=C1N=C(N)N=C2N)OCP([O-])([O-])=O
DB02223	NC1=NC(=O)C2=C(NC=C2CCC2=CC=C(C=C2)C(=O)N[C@@H](CCC(=O)N[C@@H](CCC(=O)N[C@@H](CCC(=O)NC(CCC(O)=O)C(O)=O)C(O)=O)C(O)=O)C(O)=O)N1
DB02224	O[C@@H]1[C@H](OC2=CC(O)=CC(O)=C2C1=O)C1=CC=C(O)C(O)=C1
DB02225	CCCCC(=O)OC[C@H](CO[P@@]([S-])(=S)OCC[N+](C)(C)C)OC(=O)CCCC
DB02226	NC1=CC2=C(C=C1)C1=CC=C(N)C=C1C(C1=CC=CC=C1)=[N+]2CCCCCCC1=CN(CCNC2=C3CCCCC3=NC3=C2C=CC=C3)N=N1
DB02227	O[C@H]1CO[C@@H](C[C@@H]1O)C(O)=O
DB02228	[H][C@@]1(O)O[C@]([H])(CO)[C@]([H])(O)[C@]([H])(O)[C@@]1([H])F
DB02229	CSCC[C@H](N)C(=O)NS(=O)(=O)OC[C@H]1O[C@H]([C@H](O)[C@@H]1O)N1C=NC2=C(N)NC=NC12
DB02230	NC1=NC2=C(NC=C2[C@@H]2N[C@H](CO)[C@@H](O)[C@H]2O)C(=O)N1
DB02232	OC1=CC=CC=C1O
DB02233	[H][C@@](N)(CCCCO)C(O)=O
DB02234	CCSC(N)=N
DB02235	C[S@@](=O)CC[C@H](N)C(O)=O
DB02236	NCC(=O)NC1O[C@H](COP(O)(O)=O)[C@@H](O)[C@H]1O
DB02237	OC[C@@H](O)[C@@H](O[C@H]1O[C@H](CO)[C@@H](O[C@H]2O[C@H](CO)[C@@H](O[C@H]3O[C@H](CO)[C@@H](O)[C@H](O)[C@H]3O)[C@H](O)[C@H]2O)[C@H](O)[C@H]1O)[C@H](O)[C@@H](O)C=O
DB02238	CSCCC(=O)C(O)=O
DB02239	CC(=O)CCC(O)=O
DB02240	COC1=CC2=C(NC(C)CCCN(CCCl)CCCl)C3=CC=C(Cl)C=C3N=C2C=C1
DB02241	OO[C@]1(CC2=CC=C(O)C=C2)N=C2N(C=C(N=C2CC2=CC=CC=C2)C2=CC=C(O)C=C2)C1=O
DB02242	OC(=O)CCC1CCCCC1
DB02243	[H][C@](CCC)(C=CS(=O)(=O)C1=CC=CC=C1)N=C(O)[C@]([H])(CC1=CC=CC=C1)N=C(O)N1CCC(CC1)N1CCOCC1
DB02245	NC1=NC2=C(CC=N2)C(=O)N1
DB02247	[H][C@@](NC(=O)CC1=CC=CS1)(C(O)=O)[C@@]1([H])NC(C(O)=O)=C(C)CS1
DB02248	[H][C@@]1(C)C[C@@]([H])(N[C@@]1([H])C(O)=O)S(O)(=O)=O
DB02249	CCOCCO
DB02251	OC(=O)CCC(=O)C1=C(C=CC=C1)C(O)=O
DB02252	IC1=CC=CC=C1
DB02253	OC\C(C)=C\C=C\C(\C)=C/C=C/C=C(/C)\C=C\C=C(/C)\C=C\C1=C(C)C[C@@H](O)CC1(C)C
DB02254	CC1=C(CCOP([O-])([O-])=O)SC=[N+]1CC1=CN=C(N=C1N)C(F)(F)F
[truncated: 9,169 more rows]

## Sheet: delete 18 drugs
drug id
DB00515
DB00526
DB00958
DB01929
DB01999
DB02188
DB02667
DB03492
DB04100
DB04231
DB04444
DB08276
DB09385
DB11630
DB12453
DB13145
DB14497
DB16407

## Sheet: drug-ATC associations
drug id	ATC
DB00001	B01AE02
DB00002	L01XC06
DB00003	R05CB13
DB00004	L01XX29
DB00005	L04AB01
DB00006	B01AE06
DB00007	L02AE51
DB00007	L02AE02
DB00008	L03AB11
DB00008	L03AB61
DB00009	B01AD02
DB00009	S01XA13
DB00010	V04CD03
DB00010	H01AC04
DB00011	L03AB06
DB00012	B03XA02
DB00013	B01AD04
DB00014	L02AE03
DB00015	B01AD07
DB00016	B03XA01
DB00017	H05BA01
DB00019	L03AA13
DB00020	L03AA09
DB00022	L03AB10
DB00022	L03AB60
DB00023	L01XX02
DB00024	H01AB01
DB00025	B02BD02
DB00026	L04AC03
DB00027	R02AB30
DB00029	B01AD03
DB00030	A10AC01
DB00030	A10AE01
DB00030	A10AB01
DB00030	A10AD01
DB00030	A10AF01
DB00031	B01AD11
DB00032	G03GA02
DB00034	L03AB04
DB00035	H01BA02
DB00036	B02BD08
DB00038	L03AC02
DB00039	V03AF08
DB00040	H04AA01
DB00041	L03AC01
DB00042	M03AX01
DB00043	R03DX05
DB00044	G03GA07
DB00046	A10AC04
DB00046	A10AB04
DB00046	A10AD04
DB00047	A10AE54
DB00047	A10AE04
DB00048	D03BA02
DB00048	M09AB02
DB00048	D03BA52
DB00049	V03AF07
DB00049	M04AX01
DB00050	H01CC02
DB00051	L04AB04
DB00052	H01AC01
DB00053	A16AB02
DB00054	B01AC13
DB00055	B01AD10
DB00056	L01XC05
DB00057	V09IB02
DB00058	B02AB02
DB00059	L01XX24
DB00060	L03AB07
DB00061	L03AX04
DB00063	B01AC16
DB00065	L04AB02
DB00066	G03GA06
DB00066	G03GA10
DB00066	G03GA05
DB00068	L03AB08
DB00069	L03AB09
DB00071	A10AC03
DB00071	A10AB03
DB00071	A10AE03
DB00071	A10AD03
DB00072	L01XC03
DB00073	L01XC02
DB00074	L04AC02
DB00075	L04AA02
DB00076	V03AB24
DB00078	V10XX02
DB00080	J01XX09
DB00081	V10XA53
DB00082	H01AX01
DB00083	M03AX01
DB00085	A09AA02
DB00086	B01AD01
DB00086	B06AA55
DB00087	L04AA34
DB00088	A16AB01
DB00089	V09IB04
DB00090	A16AB05
DB00091	L04AD01
DB00091	S01XA18
DB00092	L04AA15
DB00094	G03GA04
DB00095	L04AA21
DB00097	G03GA08
DB00098	L04AA04
DB00099	L03AA02
DB00102	D03AX06
DB00102	A01AD08
DB00103	A16AB04
DB00104	H01CB02
DB00105	L03AB05
DB00106	L02BX01
DB00107	G02AC01
DB00107	H01BB02
DB00108	L04AA23
DB00109	J05AX07
DB00110	J06BB16
DB00111	L04AC01
DB00112	L01XC07
DB00113	V09IA06
DB00114	A11HA06
DB00115	B03BA01
DB00115	B03AE01
DB00115	B03BA51
DB00118	A16AA02
DB00121	A11HA05
DB00123	V03AF11
DB00123	B05XB03
DB00125	V03AF11
DB00125	B05XB01
DB00126	G01AD03
DB00126	A11GA01
DB00126	A11GB01
DB00126	S01XA15
DB00129	A05BA06
DB00130	A16AA03
DB00134	V03AB26
DB00136	D05AX03
DB00136	A11CC04
DB00140	A11HA04
DB00140	S01XA26
DB00142	A09AB01
DB00143	V03AB32
DB00145	B05CX03
DB00146	A11CC06
DB00150	N06AX02
DB00152	A11DA01
DB00153	A11CC01
DB00158	B03AE02
DB00158	V04CX02
DB00158	B03BB01
DB00158	B03AE01
DB00158	B03BB51
DB00162	S01XA02
DB00162	V04CB01
DB00162	D10AD02
DB00162	R01AX02
DB00162	A11CA01
DB00165	J04AM08
DB00165	A11HA02
DB00166	A16AX01
DB00169	M05BB09
DB00169	M05BX53
DB00169	M05BB07
DB00169	M05BB08
DB00169	A11CC55
DB00169	M05BB05
DB00169	A11CC05
DB00169	M05BB03
DB00169	M05BB04
DB00170	B02BA02
DB00175	C10AA03
DB00175	C10BA03
DB00175	C10BX02
DB00176	N06AB08
DB00177	C09DX05
DB00177	C10BX10
DB00177	C09DA03
DB00177	C09CA03
DB00177	C09DX02
DB00177	C09DX01
DB00177	C09DB08
DB00177	C09DB01
DB00177	C09DX04
DB00178	C09BX03
DB00178	C10BX04
DB00178	C10BX17
DB00178	C09BB07
DB00178	C10BX06
DB00178	C09BB05
DB00178	C09BA05
DB00178	C09AA05
DB00179	L01XX10
DB00180	R01AD04
DB00180	R03BA03
DB00181	M03BX01
DB00182	N06BA01
DB00183	V04CG04
DB00184	N07BA01
DB00185	N07AX03
DB00186	N05BA56
DB00186	N05BA06
DB00187	C07AB09
DB00188	L01XX32
DB00189	N05CM08
DB00191	A08AA01
DB00193	N02AJ13
DB00193	N02AJ14
DB00193	N02AX02
DB00194	J05AB03
DB00194	S01AD06
DB00195	S01ED02
DB00195	C07AB05
DB00195	S01ED52
DB00196	J01RA07
DB00196	J02AC01
DB00196	D01AC15
DB00197	A10BG01
DB00198	J05AH02
DB00199	J01FA01
DB00199	D10AF02
DB00199	S01AA17
DB00199	D10AF52
DB00200	B03BA53
DB00200	V03AB33
DB00200	B03BA03
DB00201	R03DA20
DB00201	V04CG30
DB00201	N06BC01
DB00202	M03AB01
DB00203	G01AE10
DB00203	G04BE03
DB00204	C01BD04
DB00205	P01BD01
DB00205	P01BD51
DB00205	P01BF04
DB00206	C02LA51
DB00206	C02AA02
DB00206	C02LA01
DB00206	C02LA71
DB00206	C02AA52
DB00207	J01RA07
DB00207	S01AA26
DB00207	J01FA10
DB00208	B01AC05
DB00209	A03DA06
DB00209	G04BD09
DB00210	D10AD03
DB00210	D10AD53
DB00211	C01CA17
DB00212	C09XA01
DB00213	A02BD04
DB00213	A02BD11
DB00213	A02BC02
DB00214	C03CA04
DB00214	G01AE10
DB00215	N06AB04
DB00216	N02CC06
DB00217	C02CC01
DB00218	S01AE07
DB00218	J01MA14
DB00219	A03AB53
DB00219	A03AB03
DB00220	J05AE04
DB00222	A10BD04
DB00222	A10BB12
DB00222	A10BD06
DB00223	D07AC10
DB00224	J05AE02
DB00225	V08CA03
DB00227	C10AA02
DB00227	C10BA01
DB00228	N01AB04
DB00229	J01DC07
DB00230	N03AX16
DB00231	N05CD07
DB00232	C03AA08
DB00232	C03AB08
DB00233	J04AA02
DB00233	J04AA03
DB00233	J04AA01
DB00234	N06AX18
DB00235	C01CE02
DB00236	L01AX02
DB00237	N05CB01
DB00238	J05AG01
DB00238	J05AR05
DB00238	J05AR07
DB00239	D01AC11
DB00239	G01AF17
DB00239	G01AF20
DB00240	D07AB10
DB00240	S01BA10
DB00241	N05CB01
DB00242	L04AA40
DB00242	L01BB04
DB00243	C01EB18
DB00244	A07EC02
DB00245	N04AC01
DB00246	N05AE04
DB00247	N02CA04
DB00248	N04BC06
DB00248	G02CB03
DB00249	D06BB01
DB00249	J05AB02
DB00249	S01AD01
DB00250	D10AX05
DB00250	J04BA02
DB00251	G01AG02
DB00252	N03AB02
DB00252	N03AB52
DB00253	S01BA08
DB00254	J01AA02
DB00254	A01AB22
DB00254	J01AA20
DB00255	L02AA04
DB00255	L02AA01
DB00255	G03CC05
DB00255	G03CB02
DB00256	J01AA04
DB00256	J01AA20
DB00257	D01AC01
DB00257	A01AB18
DB00257	G01AF02
DB00257	G01AF20
DB00258	V03AE04
DB00258	A11GB01
DB00258	V03AE07
DB00259	G01AE10
DB00259	J01EB06
DB00259	D06BA05
DB00260	J04AB01
DB00261	L01XX35
DB00262	L01AD01
DB00263	J01EB05
DB00263	G01AE10
DB00263	S01AB02
DB00264	C07FB02
DB00264	C07FX05
DB00264	C07FX03
DB00264	C07FB13
DB00264	C07AB02
DB00264	C07BB52
DB00264	C07CB02
DB00264	C07BB02
DB00266	B01AA01
DB00267	J01DD05
DB00268	N04BC04
DB00269	G03CA06
DB00270	C08CA03
DB00271	V08AA01
DB00272	V04CG02
DB00273	N03AX11
DB00274	J01DC09
DB00275	C09DA08
DB00275	C09DX03
DB00275	C09CA08
DB00275	C09DB02
DB00276	L01XX01
DB00277	R03DA54
DB00277	R03DA74
DB00277	R03DA20
DB00277	R03DA04
DB00277	R03DB04
DB00278	B01AE03
DB00279	H03AA03
DB00279	H03AA02
DB00280	C01BA03
DB00281	S01HA07
DB00281	D04AB01
DB00281	R02AD02
DB00281	C01BB01
DB00281	S02DA01
DB00281	N01BB52
DB00281	C05AD01
DB00281	N01BB02
DB00282	M05BA03
DB00283	D04AA14
DB00283	R06AA54
DB00283	R06AA04
DB00284	A10BD17
DB00284	A10BF01
DB00285	N06AX16
DB00286	G03CA57
DB00286	G03CC07
DB00287	S01EE04
DB00288	D07AC11
DB00289	N06BA09
DB00290	L01DC01
DB00291	L01AA02
DB00292	N01AX07
DB00293	L01BA03
DB00294	G03AC08
DB00295	A07DA52
DB00295	N02AA51
DB00295	N02AA01
DB00295	N02AG01
DB00296	N01BB09
DB00297	N01BB01
DB00297	N01BB51
DB00298	S01EX02
DB00299	D06BB06
DB00299	J05AB13
DB00300	J05AR27
DB00300	J05AF07
DB00300	J05AR08
DB00300	J05AR11
DB00300	J05AR09
DB00300	J05AR06
DB00300	J05AR24
DB00300	J05AR12
DB00300	J05AR03
DB00301	J01CR50
DB00301	J01CF05
DB00302	B02AA02
DB00303	J01DH03
DB00304	G03AC09
DB00304	G03FB10
DB00304	G03AB05
DB00304	G03AA09
DB00305	L01DC03
DB00306	N05CA07
DB00307	L01XX25
DB00308	C01BD05
DB00309	L01CA03
DB00310	G01AE10
DB00310	C03EA06
DB00310	C03BB04
DB00310	C03BA04
DB00312	N05CB01
DB00312	N05CA01
DB00313	N03AG01
DB00314	J04AB30
DB00315	N02CC03
DB00316	N02BE71
DB00316	N02BE01
DB00316	N02AJ13
DB00316	N02AJ17
DB00316	N02BE51
DB00316	N02AJ06
DB00316	N02AJ01
DB00317	L01XE02
DB00318	N02AA79
DB00318	R05DA04
DB00318	N02AA59
DB00318	N02AJ08
DB00318	N02AJ06
DB00318	N02AJ07
DB00319	J01CA12
DB00319	J01CR50
DB00320	N02CA51
DB00320	N02CA01
DB00321	N06AA09
DB00321	N06CA01
DB00322	L01BC09
DB00323	N04BX01
DB00324	D07XB04
DB00324	D07AB06
DB00324	S01BA07
DB00324	S01BB03
DB00324	C05AA06
DB00324	D07CB03
DB00324	S01CB05
DB00324	S01CA07
DB00324	D10AA01
DB00325	C02DD01
DB00326	A12AA10
DB00327	N02AA53
DB00327	N02AA03
DB00327	N02AG04
DB00328	S01CC02
DB00328	M01AB51
DB00328	S01BC01
DB00328	M02AA23
DB00328	M01AB01
DB00328	C01EB03
DB00330	J04AK02
DB00330	J04AM03
DB00330	J04AM06
DB00330	J04AM07
DB00331	A10BD23
DB00331	A10BD02
DB00331	A10BD18
DB00331	A10BD11
DB00331	A10BD25
DB00331	A10BA02
DB00331	A10BD22
DB00331	A10BD14
DB00331	A10BD16
DB00331	A10BD17
DB00331	A10BD05
DB00331	A10BD15
DB00331	A10BD07
DB00331	A10BD10
DB00331	A10BD13
DB00331	A10BD20
DB00331	A10BD08
DB00331	A10BD03
DB00332	R03BB01
DB00332	R01AX03
DB00332	R03AL01
DB00332	R03AL02
DB00333	N07BC02
DB00333	N02AC52
DB00334	N05AH03
DB00335	C07CB53
DB00335	C07AB03
DB00335	C07FB03
DB00335	C07DB01
DB00335	C07BB03
DB00335	C07CB03
DB00336	B05CA03
DB00336	S02AA02
DB00336	D08AF01
DB00336	D09AA03
DB00336	S01AX04
DB00336	P01CC02
DB00337	D11AH02
DB00338	A02BC01
DB00338	A02BD05
DB00338	A02BD01
DB00339	J04AK01
DB00339	J04AM06
DB00339	J04AM05
DB00340	N04AA03
DB00341	R06AE07
DB00342	R06AX12
DB00343	C08DB01
DB00343	C05AE03
DB00344	N06AA11
DB00345	V04CH30
DB00346	G04CA01
DB00346	G04CA51
DB00347	N03AC02
DB00348	A16AX04
DB00349	N05BA09
DB00350	D11AX01
DB00350	C02DC01
DB00351	G03FB04
DB00351	G03DB02
DB00351	G03FA08
DB00351	G03AC05
DB00351	L02AB01
DB00351	G03AA04
DB00351	G03AB01
DB00352	L01BB03
DB00353	G02AC01
DB00353	G02AB01
DB00354	R06AE51
DB00354	R06AE01
DB00355	J01DF01
DB00356	M03BB03
DB00356	M03BB53
DB00356	M03BB73
DB00357	L02BG01
DB00358	P01BF02
DB00358	P01BC02
DB00359	J01EE06
DB00359	J01EC02
DB00359	G01AE10
DB00359	J01EE02
DB00360	A16AX07
DB00361	L01CA04
DB00362	J02AX06
DB00363	N05AH02
DB00364	A02BX02
DB00365	J01MA11
DB00366	R06AA09
DB00366	R06AA59
DB00367	G03AB03
DB00367	G03AD01
DB00367	G03AC03
DB00367	G03FB09
DB00367	G03AA07
DB00367	G03FA11
DB00368	C01CA03
DB00369	J05AB12
DB00370	N06AX11
DB00371	N05BC51
DB00371	N05CX01
DB00371	N05BC01
DB00372	R06AD03
DB00373	C07AA06
DB00373	S01ED51
DB00373	C07BA06
DB00373	C07DA06
DB00373	S01ED01
DB00374	B01AC21
DB00375	C10AC02
DB00376	N04AA01
DB00377	A04AA55
DB00377	A04AA05
DB00378	G03FA14
DB00378	G03DB01
DB00378	G03FB08
DB00379	C01BB02
DB00380	V03AF02
DB00381	C09XA54
DB00381	C10BX07
DB00381	C09BB03
DB00381	C09BB04
DB00381	C07FB07
DB00381	C09DB06
DB00381	C07FB12
DB00381	C09DB05
DB00381	C09XA53
DB00381	C10BX03
DB00381	C07FB13
DB00381	C08CA01
DB00381	C09BX04
DB00381	C09BX03
DB00381	C09DB04
DB00381	C09DX03
DB00381	C08GA02
DB00381	C09DB07
DB00381	C09DX06
DB00381	C09BX01
DB00381	C10BX11
DB00381	C09DB02
DB00381	C10BX09
DB00381	C08CA51
DB00381	C09DX01
DB00381	C09DB09
DB00381	C09DB01
DB00381	C10BX14
DB00381	C09BB07
DB00381	C09DX07
DB00382	N06DA01
DB00383	A03AA01
DB00383	A03CA03
DB00384	C03DB02
DB00385	L01DB09
DB00387	N04AA04
DB00388	S01FB01
DB00388	R01AB01
DB00388	C01CA06
DB00388	R01AA04
DB00388	S01FB51
DB00388	R01BA53
DB00388	S01GA05
DB00388	S01GA55
DB00388	R01BA03
DB00389	H03BB01
DB00390	C01AA05
DB00391	N05AL01
DB00392	N04AA05
DB00393	C08CA06
DB00394	D07CC04
DB00394	R03AL09
DB00394	R03BA01
DB00394	D07AC15
DB00394	R03AK08
DB00394	R03AK13
DB00394	R01AD01
DB00394	A07EA07
DB00395	M03BA02
DB00395	M03BA72
DB00395	M03BA52
DB00396	G03FA04
DB00396	G03DA04
DB00397	R01BA51
DB00397	R01BA01
DB00398	L01XE05
DB00399	M05BB08
DB00399	M05BA08
DB00400	D01BA01
DB00400	D01AA08
DB00401	C08CA07
DB00402	N05CF04
DB00403	V04CC04
DB00404	N05BA12
DB00405	R06AB06
DB00405	R06AB56
DB00406	G01AX09
DB00406	D01AE02
DB00408	N05AH01
DB00409	N05AL04
DB00410	R01AX06
DB00410	D06AX09
DB00411	N07AB01
DB00411	S01EB02
DB00412	A10BD04
DB00412	A10BG02
DB00412	A10BD03
DB00413	N04BC05
DB00414	A10BB31
DB00415	J01CR50
DB00415	J01CA51
DB00415	J01CA01
DB00415	S01AA19
DB00417	J01CR50
DB00417	J01CE10
DB00417	J01CE02
DB00418	N05CB01
DB00418	N05CA06
DB00419	A16AX06
DB00420	N05AA03
DB00421	C03DA01
DB00422	N06BA04
DB00423	M03BA73
DB00423	M03BA03
DB00423	M03BA53
DB00424	A03BA03
DB00424	A03CB31
DB00425	N05CF02
DB00426	J05AB09
DB00426	S01AD07
DB00427	R06AX07
DB00428	L01AD04
DB00429	G02AD04
DB00430	J01DD11
DB00431	P03AB02
DB00432	L01BC59
DB00432	S01AD02
DB00433	N05AB04
DB00434	R06AX02
DB00435	R07AX01
DB00436	C03AB01
DB00436	C03EA13
DB00436	G01AE10
DB00436	C03AA01
DB00437	M04AA01
DB00437	M04AA51
DB00438	J01DD02
DB00439	C10AA06
DB00440	J01EE03
DB00440	J01EA01
DB00440	J04AM08
DB00440	J01EE01
DB00440	J01EE04
DB00440	J01EE02
DB00440	J01EE05
DB00440	J01EE07
DB00441	L01BC05
DB00442	J05AF10
DB00443	R01AD06
DB00443	D07BC01
DB00443	S01BA06
DB00443	S01BB04
DB00443	S01CB04
DB00443	H02AB01
DB00443	C05AA05
DB00443	S03CA06
DB00443	D07XC01
DB00443	D07AC01
DB00443	A07EA04
DB00443	S02BA07
DB00443	R03BA04
DB00443	S03BA03
DB00443	S01CA05
DB00443	D07CC01
DB00444	L01CB02
DB00445	L01DB03
DB00446	D06AX02
DB00446	S02AA01
DB00446	D10AF03
DB00446	S01AA01
DB00446	G01AA05
DB00446	J01BA01
DB00446	S03AA08
DB00447	J01DC08
DB00448	A02BC03
DB00448	A02BD02
DB00448	A02BD07
DB00448	A02BD09
DB00448	A02BD10
DB00448	A02BD03
DB00448	A02BC53
DB00449	S01EA02
DB00450	N05AD08
DB00451	H03AA01
DB00452	D09AA01
DB00452	R01AX08
DB00452	S01AA07
DB00453	J01AA11
DB00454	N02AB02
DB00454	N02AB72
DB00454	N02AB52
DB00454	N02AG03
DB00455	R06AX13
DB00456	J01DB03
DB00457	C02LE01
DB00457	C02CA01
DB00458	N06AA02
DB00459	D05BB02
DB00460	S01LA01
DB00461	M01AX01
DB00463	N03AA30
DB00464	C05BB04
DB00465	M01AB15
DB00465	S01FB51
DB00465	S01BC05
DB00467	J01MA04
DB00468	M09AA72
DB00468	P01BC01
DB00469	M01AC02
DB00470	A04AD10
DB00471	R03DC03
DB00471	R03DC53
DB00472	N06CA03
DB00472	N06AB03
DB00474	N05CB01
DB00474	N01AF01
DB00474	N05CA15
DB00475	N05BA02
DB00476	N06AX21
DB00477	N05AA01
DB00478	J05AC02
DB00479	S01AA21
DB00479	D06AX12
DB00479	J01GB06
DB00479	J01RA06
DB00480	L04AX04
DB00481	G03XC01
DB00482	M01AH01
DB00482	G01AE10
DB00482	L01XX33
DB00482	C08CA51
DB00484	D11AX21
DB00484	S01EA05
DB00485	J01CR50
DB00485	J01CF01
DB00486	A04AD11
DB00487	J01MA03
DB00488	L01XX03
DB00489	C07AA07
DB00489	C07BA07
DB00489	C07FX02
DB00490	N05BE01
DB00491	A10BF02
DB00492	C09BA09
DB00492	C09AA09
DB00493	J01DD01
DB00494	N04BX02
DB00495	J05AR04
DB00495	J05AF01
DB00495	J05AR05
DB00495	J05AR01
DB00496	G04BD10
DB00497	N02AA56
DB00497	N02AA05
DB00497	N02AA55
DB00497	N02AJ18
DB00497	N02AJ17
DB00497	N02AJ19
DB00498	B01AA02
DB00499	L02BB01
DB00500	M01AB03
DB00500	M02AA21
DB00501	A02BA51
DB00501	A02BA01
DB00502	N05AD01
DB00503	J05AP53
DB00503	J05AR10
DB00503	J05AE03
DB00503	J05AR23
DB00503	J05AR26
DB00503	J05AP52
DB00505	A03AB08
DB00507	P01AX11
DB00508	N05AA05
DB00509	C10AX01
DB00511	C01AA01
DB00512	J01XA01
DB00512	A07AA09
DB00512	S01AA28
DB00513	B02AA01
DB00514	R05DA09
DB00514	N07XX59
DB00515	L01XA01
DB00518	P02CA03
DB00519	C09AA10
DB00519	C09BB10
DB00520	J02AX04
DB00521	S01ED55
DB00521	S01ED05
DB00521	C07AA15
DB00522	V04CK03
DB00523	D11AH04
DB00523	L01XX22
DB00524	C03EA12
DB00524	G01AE10
DB00524	C03BA08
DB00525	D01AE18
DB00526	L01XA03
DB00527	D04AB02
DB00527	S01HA06
DB00527	S02DA04
DB00527	N01BB06
DB00527	C05AD04
DB00528	C09DB08
DB00528	C09BB02
DB00528	C08CA13
DB00529	J05AD01
DB00530	L01XE03
DB00531	L01AA01
DB00532	N03AB04
DB00532	N03AB54
DB00533	M01AH02
DB00535	J01DD15
DB00537	J01RA11
DB00537	S03AA07
DB00537	J01MA02
DB00537	S02AA15
DB00537	J01RA10
DB00537	J01RA12
DB00537	S01AE03
DB00538	V08CA06
DB00539	L02BA02
DB00540	N06AA10
DB00541	L01CA02
DB00542	C09BA07
DB00542	C09AA07
DB00543	N06AA17
DB00544	L01BC52
DB00544	L01BC02
DB00545	N07AA02
DB00546	N05BA07
DB00547	D07AC03
DB00547	D07XC02
DB00548	D10AX03
DB00549	R03DC01
DB00550	H03BA02
DB00551	G04BX03
DB00552	L01XX08
DB00553	D05BA02
DB00553	D05AD02
DB00554	M01AC01
DB00554	M02AA07
DB00554	S01BC06
DB00555	N03AX09
DB00557	N05BB01
DB00557	N05BB51
DB00558	J05AH01
DB00559	G01AE10
DB00559	C02KX01
DB00560	J01AA20
DB00560	J01AA12
DB00561	R07AB01
DB00562	G01AE10
DB00563	L04AX03
DB00563	L01BA01
DB00564	N03AF01
DB00565	M03AC11
DB00567	J01DB01
DB00568	N07CA52
DB00568	N07CA02
DB00569	B01AX05
DB00570	L01CA01
DB00571	C07FX01
DB00571	C07AA05
DB00571	C07BA05
DB00572	S01FA01
DB00572	A03CB03
DB00572	A03BA01
DB00573	M01AE04
DB00574	A08AA02
DB00575	S01EA04
DB00575	C02LC01
DB00575	C02AC01
DB00575	N02CX02
DB00575	C02LC51
DB00576	J01EB02
DB00576	B05CA04
DB00576	G01AE10
DB00576	S01AB01
DB00576	D06BA04
DB00577	J05AB11
DB00578	J01CR50
DB00578	J01CA03
DB00579	A08AA05
DB00580	M01AH03
DB00581	A06AD61
DB00581	A06AD11
DB00582	J02AC03
DB00583	A16AA01
DB00584	C09BA02
DB00584	C09BB06
DB00584	C09BB02
DB00584	C09AA02
DB00585	A02BA04
DB00586	S01CC01
DB00586	S01BC03
DB00586	M01AB55
DB00586	M02AA15
DB00586	M01AB05
DB00586	D11AX18
DB00589	G02CB02
DB00589	N02CA07
DB00590	C02CA04
DB00591	S01CA10
DB00591	D07BC02
DB00591	S02BA08
DB00591	C05AA10
DB00591	S01BA15
DB00591	D07AC04
DB00591	S02CA05
DB00591	D07CC02
DB00592	P02CB01
DB00593	N03AD01
DB00593	N03AD51
DB00594	C03DB01
DB00595	J01AA06
DB00595	S01AA04
DB00595	J01AA56
DB00595	D06AA03
DB00595	G01AA07
DB00595	J01AA20
DB00596	D07AC21
DB00597	V08CA04
DB00598	C07BG01
DB00598	C07CG01
DB00598	C07AG01
DB00599	N01AF03
DB00599	N05CB01
DB00599	N05CA19
DB00600	D11AX13
DB00601	J01XX08
DB00602	P02CF01
DB00602	D11AX22
DB00603	G03DA02
DB00603	L02AB02
DB00603	G03AC06
DB00604	A03FA02
DB00605	M01AB02
DB00606	G01AE10
DB00606	C03AB09
DB00606	C03AA09
DB00607	J01CR50
DB00607	J01CF06
DB00608	P01BA01
DB00609	J04AD03
DB00610	C01CA09
DB00611	N02AF01
DB00612	C07FX04
DB00612	C07BB07
DB00612	C07AB07
DB00612	C09BX02
DB00612	C09BX04
DB00612	C07FB07
DB00613	P01BF03
DB00613	P01BA06
DB00614	G01AX06
DB00615	J04AB04
DB00617	N03AC01
DB00618	J01AA01
DB00618	D06AA01
DB00618	J01AA20
DB00619	L01XE01
DB00620	D07AB09
DB00620	R01AD11
DB00620	R03BA06
DB00620	D07BB03
DB00620	A01AC01
DB00620	H02AB08
DB00620	D07CB01
DB00620	S01BA05
DB00620	D07XB02
DB00620	S02CA04
DB00620	C05AA12
DB00621	A14AA08
DB00622	C08CA04
DB00623	N05AB02
DB00624	G03BA03
DB00624	G03EA02
DB00625	J05AR06
DB00625	J05AG03
DB00625	J05AR11
DB00626	J01XX10
DB00626	D06AX05
DB00626	R02AB04
DB00627	C10AD02
DB00627	C10AD52
DB00627	C10BA01
DB00627	C04AC01
DB00628	N05BA05
DB00630	M05BB03
DB00630	M05BA04
DB00630	M05BB06
DB00630	M05BB05
DB00631	L01BB06
DB00632	D06BB11
DB00633	N05CM18
DB00634	D10AF06
DB00634	S01AB04
DB00634	G01AE10
DB00635	A07EA03
DB00635	H02AB07
DB00636	C10AB01
DB00637	R06AX11
DB00638	V04CH01
DB00639	G01AF20
DB00639	G01AF15
DB00640	C01EB10
DB00641	A10BH51
DB00641	C10AA01
DB00641	C10BX04
DB00641	C10BA02
DB00641	C10BX01
DB00641	C10BA04
DB00642	L01BA04
DB00643	P02CA51
DB00643	P02CA01
DB00644	V04CM01
DB00644	H01CA01
DB00645	N01BX02
DB00645	R02AD04
DB00646	D01AA01
DB00646	G01AA01
DB00646	A07AA02
DB00646	G01AA51
DB00647	N02AC04
DB00647	N02AC54
DB00647	N02AC74
DB00648	L01XX23
DB00649	J05AF04
DB00649	J05AR07
DB00650	V03AF06
DB00650	V03AF03
DB00651	R03DA20
DB00651	R03DB01
DB00651	R03DA51
DB00651	R03DA01
DB00652	N02AD01
DB00653	A06AD04
DB00653	V04CC02
DB00653	D11AX05
DB00653	B05XA05
DB00653	A12CC02
DB00654	S01EE01
DB00654	S01EE51
DB00655	G03CC04
DB00655	G03CA07
DB00656	N06AX05
DB00657	C02BB01
DB00658	V03AE02
DB00659	N07BB03
DB00661	C09BB10
DB00661	C08DA51
DB00661	C08DA01
DB00662	R06AA10
DB00663	D07AB03
DB00663	D07BB01
DB00663	S02CA02
DB00663	D07CB05
DB00663	D07XB01
DB00664	G01AE10
DB00664	J01ED02
DB00665	L02BB02
DB00666	H01CA02
DB00668	A01AD01
DB00668	R03AK01
DB00668	B02BC09
DB00668	C01CA24
DB00668	S01EA01
DB00668	R01AA14
DB00668	R03AA01
DB00668	S01EA51
DB00669	N02CC01
DB00669	G01AE10
DB00670	A02BX03
DB00671	J01DD08
DB00672	A10BB02
DB00673	A04AD12
DB00674	N06DA04
DB00675	L02BA01
DB00676	P03AX01
DB00678	C09CA01
DB00678	C09DA01
DB00678	C09DB06
DB00679	N05AC02
DB00680	C01BG01
DB00681	G01AA03
DB00681	A07AA07
DB00681	A01AB04
DB00681	J02AA01
DB00682	B01AA03
DB00683	N05CD08
DB00684	S01AA12
DB00684	J01GB01
DB00685	J01MA13
DB00686	C05BA04
DB00686	G04BX15
DB00687	S02CA07
DB00687	S01CA06
DB00687	H02AA02
DB00687	S03CA05
DB00690	N05CD01
DB00691	C09AA13
DB00691	C09BA13
DB00692	V03AB36
DB00692	C04AB01
DB00693	S01JA01
DB00693	S01JA51
DB00694	L01DB02
DB00694	L01XY01
DB00695	C03EB01
DB00695	C03CA01
DB00695	G01AE10
DB00695	C03CB01
DB00696	N02CA02
DB00696	N02CA52
DB00696	N02CA72
DB00697	M03BX02
DB00698	J01XE01
DB00698	J01XE51
DB00699	C04AE02
DB00700	C03DA04
DB00701	J05AE05
DB00703	G01AE10
DB00703	S01EC05
DB00704	N02AA56
DB00704	N07BB04
DB00704	A08AA62
DB00705	J05AG02
DB00706	G04CA52
DB00706	G04CA02
DB00706	G01AE10
DB00706	G04CA54
DB00706	G04CA53
DB00707	L01XD01
DB00708	N01AH03
DB00709	J05AR27
DB00709	J05AR02
DB00709	J05AR25
DB00709	J05AR11
DB00709	J05AR07
DB00709	J05AR01
DB00709	J05AR13
DB00709	J05AR12
DB00709	J05AR24
DB00709	J05AR04
DB00709	J05AR16
DB00709	J05AR05
DB00709	J05AF05
DB00710	M05BA06
DB00710	M05BB09
DB00711	P02CB02
DB00712	M02AA19
DB00712	M01AE09
DB00712	R02AX01
DB00712	S01BC04
DB00713	J01CR50
DB00713	J01CF04
DB00714	G04BE07
DB00714	N04BC07
DB00715	N06AB05
DB00716	R03BC03
DB00716	R01AC07
DB00716	S01GX04
DB00717	G03AA05
DB00717	G03DC02
DB00717	G03AB04
DB00717	G03AC01
DB00717	G03FA01
DB00717	G03FB05
DB00718	J05AF08
DB00719	R06AX09
DB00720	M05BA02
DB00721	N01BA52
DB00721	C05AD05
DB00721	S01HA05
DB00721	N01BA02
DB00722	C09BA03
DB00722	C10BX07
DB00722	C09AA03
DB00722	C09BB03
DB00723	C01CA10
DB00724	D06BB10
DB00725	A03CB04
DB00725	A03BB06
DB00726	N06AA06
DB00727	C01DA02
DB00727	C01DA52
DB00727	C05AE01
DB00728	M03AC09
DB00730	D01AC06
DB00730	P02CA02
DB00731	A10BX03
DB00733	V03AB04
DB00734	N05AX08
DB00735	D01AE22
DB00736	A02BD06
DB00736	A02BC05
DB00736	M01AE52
DB00737	R06AE55
DB00737	R06AE05
DB00738	P01CX01
DB00739	J01CA18
DB00739	J01CR50
DB00740	N07XX02
DB00741	S01CB03
DB00741	A01AC03
DB00741	S01BA02
DB00741	S01CA03
DB00741	D07AA02
DB00741	S01BB01
DB00741	D07XA01
DB00741	D07BA04
DB00741	S02CA03
DB00741	A07EA02
DB00741	S02BA01
DB00741	R01AD60
DB00741	H02AB09
DB00741	D07CA01
DB00741	S03CA04
DB00741	C05AA01
DB00742	B05CX04
DB00742	A06AD16
DB00742	R05CB16
DB00742	B05BC01
DB00742	V04CX04
DB00743	V08CA08
DB00745	N06BA07
DB00746	V03AC01
DB00747	N05CM05
DB00747	S01FA02
DB00747	A04AD01
DB00747	A04AD51
DB00748	R06AA08
DB00749	M01AB08
DB00750	N01BB54
DB00750	N01BB04
DB00751	S01GX10
DB00751	R06AX24
DB00752	N06AF04
DB00753	N01AB06
DB00754	N03AB01
DB00755	D10AD51
DB00755	L01XX14
DB00755	D10AD01
DB00756	D08AE01
DB00757	A04AA04
DB00758	B01AC04
DB00759	S02AA08
DB00759	A02BD02
DB00759	A01AB13
DB00759	J01AA07
DB00759	S01AA09
DB00759	J01AA20
DB00759	J01RA08
DB00759	S03AA02
DB00759	D06AA04
DB00759	A02BD08
DB00760	J01DH02
DB00760	J01DH52
DB00761	A12BA51
DB00761	B05XA01
DB00761	A12BA01
DB00762	L01XX19
DB00763	H03BB52
DB00763	H03BB02
DB00764	R03AL12
DB00764	R03AK14
DB00765	C02KB01
DB00768	S01GX09
DB00768	R01AC08
DB00770	C01EA01
DB00770	G04BE01
DB00771	A03CA02
DB00772	P03AX03
DB00773	L01CB01
DB00774	C03AA02
DB00774	G01AE10
DB00774	C03AH02
DB00774	C03AB02
DB00775	B01AC17
DB00776	N03AF02
DB00777	N05CM06
DB00778	J01FA06
DB00779	J01MB02
DB00780	N06AF03
DB00782	A03AB05
DB00782	A03CA34
DB00783	G03FA16
DB00783	G03FA06
DB00783	G03FA09
DB00783	G03FA14
DB00783	G03CA53
DB00783	G03FA12
DB00783	G03FB12
DB00783	G03FB03
DB00783	G03FA15
DB00783	G03FB02
DB00783	G03FB10
DB00783	G03FA10
DB00783	G03EA01
DB00783	G03FA04
DB00783	G03FB11
DB00783	G03FA01
DB00783	G03FB09
DB00783	G03FB08
DB00783	G03EA03
DB00783	G03AA14
DB00783	G03AB08
DB00783	G03FB01
DB00783	G03FA03
DB00783	G03FA08
DB00783	G03FB06
DB00783	G03EA02
DB00783	G03FA11
DB00783	G03AA17
DB00783	G03FB07
DB00783	G03FA17
DB00783	G03FA07
DB00783	G03FA02
DB00783	G03HB01
DB00783	G03FB04
DB00783	G03FA13
DB00783	G02BB01
DB00783	G03CA03
DB00783	G03FA05
DB00783	G03FB05
DB00784	M01AG01
DB00787	J05AB01
DB00787	D06BB03
DB00787	S01AD03
DB00787	D06BB53
DB00788	G02CC02
DB00788	M02AA12
DB00788	M01AE56
DB00788	M01AE52
DB00788	M01AE02
DB00789	V08CA01
DB00790	C09BX01
DB00790	C09BA04
DB00790	C10BX11
DB00790	C10BX13
DB00790	C09AA04
DB00790	C09BX02
DB00790	C10BX12
DB00790	C09BB04
DB00790	C10BX15
DB00790	C10BX14
DB00790	C09BX04
DB00791	L01AD08
DB00792	R06AC04
DB00792	D04AA04
DB00793	D01AE11
DB00794	N05CB01
DB00794	N03AA03
DB00795	G01AE10
DB00795	A07EC01
DB00797	M02AX02
DB00797	C04AB02
DB00798	S01AA11
DB00798	S02AA14
DB00798	D06AX07
DB00798	S03AA06
DB00798	J01GB03
DB00799	D05AX05
DB00800	C01CA19
DB00801	N05BA13
DB00802	N01AH02
DB00803	J01XB01
DB00803	A07AA10
DB00804	A03AA07
DB00805	N06AX07
DB00806	C04AD03
DB00806	R03DA20
DB00807	S01HA04
DB00808	C03BA11
DB00808	C09BX01
DB00808	G01AE10
DB00808	C10BX13
DB00809	S01FA06
DB00809	S01FA56
DB00810	N04AA02
DB00811	J05AP01
DB00812	M01BA01
DB00812	M01AA01
DB00812	M02AA01
DB00813	N01AH01
DB00813	N02AB03
DB00813	N01AH51
DB00814	M01AC56
DB00814	M01AC06
DB00816	R03AB03
DB00816	R03CB03
DB00816	R03CB53
DB00817	J01MB01
DB00818	N01AX10
DB00819	G01AE10
DB00819	S01EC01
DB00820	G04BE08
DB00820	C02KX52
DB00820	G04CA54
DB00822	P03AA04
DB00822	P03AA54
DB00822	N07BB01
DB00826	G01AA02
DB00826	D01AA02
DB00826	A01AB10
DB00826	S01AA10
DB00826	A07AA03
DB00827	J01MB06
DB00828	J01XX01
DB00829	N05BA01
DB00831	N05AB06
DB00832	N03AD02
DB00833	J01DC04
DB00834	G03XB01
DB00834	G03XB51
DB00835	R06AB51
DB00835	R06AB01
DB00836	A07DA53
DB00836	A07DA03
DB00837	N03AG05
DB00838	D07AB21
DB00839	A10BB05
DB00841	C01CA07
DB00842	N05BA04
DB00843	N06DA52
DB00843	N06DA53
DB00843	N06DA02
DB00844	N02AF02
DB00845	J04BA01
DB00846	D07CC03
DB00846	D07AC07
DB00847	A16AA04
DB00847	S01XA21
DB00848	P02CE01
DB00849	N03AA01
DB00849	N05CB01
DB00850	N05AB03
DB00851	L01AX04
DB00852	R01BA52
DB00852	R01BA02
DB00853	L01AX03
DB00855	L01XD04
DB00856	D01AE07
DB00857	D01AE15
DB00857	D01BA02
DB00859	M01CC01
DB00860	D07AA03
DB00860	S01CA02
DB00860	D07XA02
DB00860	A01AC54
DB00860	R01AD02
DB00860	S01BB02
DB00860	R01AD52
DB00860	S01CB02
DB00860	V03AB05
DB00860	S03BA02
DB00860	D07BA01
DB00860	D07CA03
DB00860	S01BA04
DB00860	S02BA03
DB00860	A07EA01
DB00860	H02AB06
DB00860	S02CA01
DB00860	C05AA04
DB00860	S03CA02
DB00861	N02BA11
DB00862	G04BE09
DB00863	A02BA07
DB00863	A02BA02
DB00864	D11AH01
DB00864	L04AD02
DB00866	C07AA01
DB00867	G02CA01
DB00868	R05DB01
DB00869	G01AE10
DB00869	S01EC03
DB00870	M01AE07
DB00871	R03CC53
DB00871	R03CC03
DB00871	R03AC03
DB00872	C03XA02
DB00874	R05CA03
DB00875	N05AF01
DB00876	C09DA02
DB00876	C09CA02
DB00877	S01XA23
DB00877	L04AA10
DB00878	R02AA05
DB00878	S03AA04
DB00878	D08AC52
DB00878	D08AC02
DB00878	S01AX09
DB00878	D09AA12
DB00878	B05CA02
DB00878	A01AB03
DB00878	S02AA09
DB00879	J05AR19
DB00879	J05AR08
DB00879	J05AR17
DB00879	J05AF09
DB00879	J05AR09
DB00879	J05AR20
DB00879	J05AR06
DB00879	J05AR03
DB00879	J05AR22
DB00879	J05AR18
DB00880	C03AB04
DB00880	G01AE10
DB00880	C03AA04
DB00880	C03AH01
DB00881	C09AA06
DB00881	C09BA06
DB00882	G03GB02
DB00883	C01DA08
DB00883	C01DA58
DB00883	C05AE02
DB00884	M05BB07
DB00884	M05BB02
DB00884	M05BB04
DB00884	M05BA07
DB00887	G01AE10
DB00887	C03CB02
DB00887	C03EB02
DB00887	C03CA02
DB00888	L01AA05
DB00889	A04AA02
DB00890	G03CB01
DB00890	G03CC02
DB00891	G01AE10
DB00891	J01EB04
DB00892	S01HA02
DB00892	D04AB03
DB00895	J01CR50
DB00896	H02AB12
DB00896	S01BA13
DB00897	N05CD05
DB00898	V03AB16
DB00898	V03AZ01
DB00898	D08AX08
DB00899	N01AH06
DB00900	J05AF02
DB00901	R03AC17
DB00902	R06AD04
DB00903	C03CC01
DB00904	A04AA01
DB00905	S01EE03
DB00906	N03AG06
DB00907	S01HA01
DB00907	S02DA02
DB00907	N01BC01
DB00907	R02AD03
DB00908	C01BA01
DB00908	C01BA51
DB00908	C01BA71
DB00909	N03AX15
DB00909	G01AE10
DB00910	H05BX02
DB00911	J01RA11
DB00911	J01RA13
DB00911	A02BD09
DB00911	J01XD02
DB00911	G01AF20
DB00911	P01AB02
DB00912	A10BD14
DB00912	A10BX02
DB00913	N01AH05
DB00914	A10BA01
DB00914	A10BD01
DB00915	N04BB01
DB00916	A02BD11
DB00916	D06BX01
DB00916	A02BD03
DB00916	J01XD01
DB00916	J01RA04
DB00916	A02BD01
DB00916	A02BD15
DB00916	J01RA03
DB00916	A01AB17
DB00916	G01AF20
DB00916	J01RA10
DB00916	A02BD02
DB00916	A02BD13
DB00916	G01AF01
DB00916	P01AB51
DB00916	A02BD08
DB00916	P01AB01
DB00917	G02AD02
DB00918	N02CC05
DB00919	J01XX04
DB00920	S01GX08
DB00920	R06AX17
DB00921	N07BC01
DB00921	N07BC51
DB00921	N02AE01
DB00922	C01CX08
DB00923	J01DC11
DB00924	M03BX08
DB00925	C04AX02
DB00926	D05BB01
DB00927	A02BA03
DB00927	A02BA53
DB00928	L01BC07
DB00929	G02AD06
DB00929	A02BB01
DB00929	M01AE56
DB00930	C10AC04
DB00931	J01AA05
DB00931	J01AA20
DB00932	J05AE09
DB00933	N05AC03
DB00934	N06AA21
DB00935	S01GA04
DB00935	R01AB07
DB00935	R01AA05
DB00936	D01AE12
DB00936	N02BA04
DB00936	N02BA12
DB00936	S01BC08
DB00937	A08AA03
DB00938	R03AK06
DB00938	R03AK12
DB00938	R03AC12
DB00939	M01AG04
DB00939	M02AA18
DB00940	A03AB07
DB00941	M03AC05
DB00943	J05AF03
DB00944	S01EB04
DB00945	B01AC06
DB00945	C07FX04
DB00945	C10BX04
DB00945	M01BA03
DB00945	N02BA71
DB00945	C10BX02
DB00945	B01AC56
DB00945	N02AJ07
DB00945	N02AJ02
DB00945	N02BA01
DB00945	C10BX05
DB00945	N02BA51
DB00945	A01AD05
DB00945	C10BX01
DB00945	C07FX03
DB00945	N02AJ18
DB00945	C10BX12
DB00945	C10BX08
DB00945	C10BX06
DB00945	C07FX02
DB00946	B01AA04
DB00947	L02BA03
DB00948	J01CR50
DB00948	J01CA10
DB00949	N03AX10
DB00950	R06AX26
DB00951	J04AM04
DB00951	J04AM01
DB00951	J04AM03
DB00951	J04AM02
DB00951	J04AC01
DB00951	J04AM06
DB00951	J04AM05
DB00951	J04AM07
DB00951	J04AM08
DB00951	J04AC51
DB00952	N02CC02
DB00953	N02CC04
DB00954	J01FA13
DB00955	S01AA23
DB00955	J01GB07
DB00956	R05DA03
DB00957	G03AA11
DB00957	G03FA13
DB00957	G03AB09
DB00958	L01XA02
DB00959	D10AA02
DB00959	H02AB04
DB00959	H02BX01
DB00959	D07CA02
DB00959	S01CA08
DB00959	D07AA01
DB00960	C07CA03
DB00960	C07AA03
DB00961	N01BB53
DB00961	N01BB03
DB00962	N05CF03
DB00963	S01BC11
DB00964	S01EA03
DB00966	C09DB04
DB00966	C09CA07
DB00966	C09DA07
DB00967	R06AX27
DB00969	A03AE01
DB00970	L01DA01
DB00971	D01AE13
DB00972	R06AX19
DB00972	S01GX07
DB00972	R01AC03
DB00973	C10BA02
DB00973	C10BA05
DB00973	C10AX09
DB00973	C10BA06
DB00975	B01AC07
DB00976	J01FA15
DB00977	G03AA15
DB00977	G03AA11
DB00977	L02AA03
DB00977	G03AA12
DB00977	G03AA16
DB00977	G03AB02
DB00977	G03CA01
DB00977	G03AA03
DB00977	G03AA10
DB00977	G03AB04
DB00977	G03AB01
DB00977	G03AB07
DB00977	G03AA13
DB00977	G03AA06
DB00977	G03AA08
DB00977	G03AA02
DB00977	G03AA04
DB00977	G03AA09
DB00977	G03AB09
DB00977	G03AA07
DB00977	G03AB03
DB00977	G03AA05
DB00977	G03AB05
DB00977	G03AB06
DB00977	G03AA01
DB00978	S01AE04
DB00978	J01MA07
DB00979	S01FA54
DB00979	S01FA04
DB00980	N05CH02
DB00981	S01EB05
DB00981	V03AB19
DB00982	D10AD04
DB00982	D10AD54
DB00982	D10BA01
DB00983	R03AL09
DB00983	R03AL05
DB00983	R03AK09
DB00983	R03AL10
DB00983	R03AL11
DB00983	R03AL07
DB00983	R03AK08
DB00983	R03AC13
DB00983	R03AK07
DB00983	R03AK11
DB00986	R03AL09
DB00986	R03AL04
DB00986	R03BB06
DB00986	D11AA01
DB00986	A03AB02
DB00986	R03AL11
DB00986	R03AL07
DB00986	A03CA05
DB00986	R03AL12
DB00987	L01BC01
DB00987	L01XY01
DB00988	C01CA04
DB00989	N06DA03
DB00990	L02BG06
DB00991	M01AE12
DB00992	L01XD03
DB00993	L04AX01
DB00994	A07AA51
DB00994	R02AB01
DB00994	J01GB05
DB00994	D06AX04
DB00994	S03AA01
DB00994	A01AB08
DB00994	A07AA01
DB00994	S02AA07
DB00994	B05CA09
DB00994	S01AA03
DB00995	M01CB03
DB00996	N03AX12
DB00997	L01DB01
DB00998	N02CC07
DB00999	C09BX03
DB00999	C03AX01
DB00999	C03AB03
DB00999	C09DX03
DB00999	C03EA01
DB00999	C09DX06
DB00999	C09XA52
DB00999	G01AE10
DB00999	C09DX01
DB00999	C03AA03
DB00999	C09XA54
DB00999	C09DX07
DB01000	J01CR50
DB01001	R03AK04
DB01001	R03AC02
DB01001	R03CC02
DB01001	R03AK13
DB01001	R03AL02
DB01002	N01BB10
DB01003	R03AK05
DB01003	R03AK04
DB01003	R03BC01
DB01003	R01AC51
DB01003	S01GX51
DB01003	R01AC01
DB01003	S01GX01
DB01003	D11AH03
DB01003	A07EB01
DB01004	J05AB06
DB01004	S01AD09
DB01005	L01XX05
DB01006	L02BG04
DB01007	G01AF20
DB01007	D01AC07
DB01007	G01AF08
DB01008	L01AB01
DB01009	M01AE03
DB01009	M02AA10
DB01009	M01AE53
DB01010	V04CX07
DB01011	V04CD01
DB01012	H05BX01
DB01014	A07EC04
DB01015	J04AM08
DB01015	J01EE01
DB01015	G01AE10
DB01015	J01EC01
DB01016	A10BB01
DB01017	J01AA08
DB01017	J01AA20
DB01017	A01AB23
DB01018	C02AC02
DB01019	N07AB02
DB01020	C01DA14
DB01021	G01AE10
DB01021	C03AA06
DB01021	C03EA02
DB01021	C03AB06
DB01022	B02BA01
DB01023	C07FB02
DB01023	C08CA02
DB01023	C09BB05
DB01024	L04AA06
DB01025	A01AD07
DB01025	R03DX01
DB01026	G01AF11
DB01026	G01AF20
DB01026	J02AB02
DB01026	D01AC08
DB01028	N02BG09
DB01029	C09CA04
DB01029	C09DB05
DB01029	C09DA04
DB01029	C09DX07
DB01030	L01XX17
DB01032	M04AB01
DB01032	G01AE10
DB01033	L01BB02
DB01033	R03DA20
DB01035	C01BA02
DB01036	G04BD07
DB01037	N04BD01
DB01039	C10BA03
DB01039	C10AB05
DB01039	C10BA09
DB01039	C10BA04
DB01041	L04AX02
DB01042	L01AA03
DB01043	N06DA52
DB01043	N06DX01
DB01043	N06DA53
DB01044	S01AE06
DB01044	J01MA16
DB01045	J04AM02
DB01045	J04AB02
DB01045	J04AM06
DB01045	J04AM05
DB01045	J04AM07
DB01046	A06AX03
DB01047	C05AA11
DB01047	D07AC08
DB01047	D07CC05
DB01048	J05AR13
DB01048	J05AR02
DB01048	J05AR04
DB01048	J05AF06
DB01050	G02CC01
DB01050	C01EB16
DB01050	M01AE01
DB01050	M02AA13
DB01050	R02AX02
DB01050	N02AJ08
DB01050	N02AJ19
DB01050	M01AE51
DB01053	J01CR50
DB01053	J01CE01
DB01053	S01AA14
DB01053	J01CE08
DB01054	C08CA08
DB01054	C09BB06
DB01056	C01BB03
DB01057	S01EB03
DB01058	P02BA01
DB01059	J01RA13
DB01059	S01AE02
DB01059	J01MA06
DB01060	A02BD12
DB01060	A02BD14
DB01060	J01CR50
DB01060	A02BD04
DB01060	A02BD07
DB01060	A02BD13
[truncated: 3,116 more rows]

## Sheet: drug-enzyme associations
drug id	enzyme
DB00006	MPO
DB00008	CYP1A2
DB00011	CYP1A2
DB00013	MMP12
DB00018	CYP1A2
DB00019	ELANE
DB00022	CYP1A2
DB00022	CYP2D6
DB00022	CYP2C9
DB00025	F2
DB00025	PROC
DB00030	IDE
DB00030	PCSK2
DB00030	PCSK1
DB00030	CYP1A2
DB00033	CYP1A2
DB00034	CYP1A2
DB00035	PTGS1
DB00035	PTGS2
DB00041	PTGS2
DB00041	PLA2G4A
DB00041	CYP3A4
DB00041	XDH
DB00041	CYP2E1
DB00046	CYP1A2
DB00047	CYP1A2
DB00060	CYP1A2
DB00068	CYP1A2
DB00069	CYP1A2
DB00071	CYP1A2
DB00082	CYP27A1
DB00082	GLUL
DB00082	CYP2C18
DB00082	CYP3A4
DB00082	BCHE
DB00082	CYP4A11
DB00086	PLA2G4A
DB00091	CYP3A5
DB00091	CYP3A4
DB00091	CYP2C19
DB00091	CYP2D6
DB00104	MPO
DB00104	CYP3A4
DB00105	CYP1A2
DB00107	PREP
DB00109	CYP2C19
DB00109	CYP2E1
DB00115	MMAB
DB00118	CYP2E1
DB00118	SRM
DB00121	CYP1B1
DB00122	CEPT1
DB00122	CHKB
DB00122	CHAT
DB00122	CHKA
DB00122	CHDH
DB00126	TXNRD1
DB00127	XDH
DB00127	SAT1
DB00127	SAT2
DB00128	CAD
DB00130	F13A1
DB00130	GLS
DB00130	GLS2
DB00130	TGM2
DB00130	TGM5
DB00130	TGM6
DB00130	TGM1
DB00130	TGM4
DB00130	TGM3
DB00130	TGM7
DB00130	GMPS
DB00130	ASNS
DB00130	CCBL1
DB00130	PFAS
DB00130	GATB
DB00130	GFPT2
DB00130	CAD
DB00130	QARS
DB00130	NADSYN1
DB00131	AMPD1
DB00131	APRT
DB00134	GLUL
DB00134	MTHFR
DB00134	MAT2A
DB00134	MSRB2
DB00134	MAT1A
DB00134	MSRB1
DB00134	MSRA
DB00134	MARS
DB00134	MARS2
DB00134	MAT2B
DB00134	BHMT2
DB00136	CYP24A1
DB00136	CYP3A4
DB00139	SDHC
DB00139	SDHA
DB00139	SUCLG2
DB00139	PLOD3
DB00139	P3H1
DB00139	P3H2
DB00139	P3H3
DB00139	OXCT1
DB00139	ASPH
DB00140	MAOA
DB00140	MTHFR
DB00143	GSTA2
DB00143	GSTA1
DB00145	AMT
DB00145	GLDC
DB00145	DLD
DB00145	GCSH
DB00146	CYP27B1
DB00146	CYP24A1
DB00150	TDO2
DB00150	DDC
DB00150	WARS2
DB00150	TPH1
DB00150	TPH2
DB00150	WARS
DB00150	IDO1
DB00152	CYP4B1
DB00152	TPK1
DB00152	ENTPD5
DB00152	THTPA
DB00153	CYP24A1
DB00153	CYP27B1
DB00153	CYP27A1
DB00153	CYP2R1
DB00153	RPE
DB00153	CYP11A1
DB00157	XDH
DB00157	AOX1
DB00157	ADH6
DB00157	AKR1A1
DB00157	ADH1A
DB00157	ADH1B
DB00157	ADH4
DB00157	ADH5
DB00157	ADH7
DB00158	GGH
DB00158	MTHFR
DB00158	DHFR
DB00161	VARS
DB00161	PCCB
DB00161	BCAT1
DB00162	CYP26A1
DB00163	GSTA2
DB00163	GSTP1
DB00163	GSTO1
DB00163	GSTM3
DB00163	GCLC
DB00163	NQO1
DB00163	HMOX1
DB00163	SOD1
DB00163	CYP3A4
DB00165	CYP1A1
DB00165	PDXK
DB00165	PDXP
DB00165	ALPL
DB00166	POR
DB00169	CYP2R1
DB00169	CYP27A1
DB00169	CYP2J2
DB00169	CYP3A4
DB00169	CYP11A1
DB00169	CYP1A1
DB00169	CYP2C8
DB00170	XDH
DB00170	AOX1
DB00170	MTHFR
DB00170	CYP1A1
DB00170	CYP1A2
DB00170	CYP2A6
DB00171	ADK
DB00172	PRODH
DB00173	UGT1A1
DB00176	CYP2D6
DB00176	CYP1A2
DB00176	CYP1A1
DB00176	CYP3A4
DB00176	CYP2C9
DB00176	CYP2C19
DB00176	CYP2B6
DB00177	CYP2C9
DB00178	BCHE
DB00179	ALOX5
DB00180	CYP3A4
DB00182	CYP2D6
DB00182	CYP2A6
DB00183	BCHE
DB00184	CYP2A6
DB00184	CYP2E1
DB00184	CYP2A13
DB00184	CYP2B6
DB00184	CYP1A1
DB00184	CYP1A2
DB00184	CYP2C19
DB00184	CYP2C8
DB00184	CYP2C9
DB00184	CYP2D6
DB00184	CYP3A4
DB00184	MAOA
DB00184	MAOB
DB00185	CYP2D6
DB00185	CYP3A4
DB00185	FMO1
DB00186	UGT2B15
DB00186	CYP3A4
DB00187	CYP2D6
DB00188	CYP3A4
DB00188	CYP2C19
DB00188	CYP2D6
DB00188	CYP1A2
DB00188	CYP2C9
DB00191	CYP3A4
DB00193	CYP2D6
DB00193	CYP3A4
DB00193	CYP2B6
DB00193	UGT1A1
DB00194	ADA
DB00195	CYP1A2
DB00195	CYP2D6
DB00196	CYP3A4
DB00196	CYP2C9
DB00196	CYP2C19
DB00196	CYP3A5
DB00197	CYP3A4
DB00197	CYP2C8
DB00197	UGT1A1
DB00197	CYP2C19
DB00197	CYP19A1
DB00197	CYP1A1
DB00197	CYP2B6
DB00197	CYP2C9
DB00197	CYP3A5
DB00197	CYP3A7
DB00197	UGT1A3
DB00197	UGT1A4
DB00197	UGT1A6
DB00197	UGT1A7
DB00197	UGT1A8
DB00197	UGT1A9
DB00197	UGT1A10
DB00197	UGT2B7
DB00197	UGT2B15
DB00198	CES1
DB00199	CYP3A4
DB00199	CYP3A7
DB00199	CYP3A5
DB00201	CYP1A2
DB00201	CYP3A4
DB00201	CYP2E1
DB00201	CYP2C8
DB00201	CYP2C9
DB00201	CYP1A1
DB00201	CYP1B1
DB00201	CYP2D6
DB00202	BCHE
DB00203	CYP3A4
DB00203	CYP3A5
DB00203	CYP3A7
DB00203	CYP2C9
DB00203	CYP2C19
DB00203	CYP2D6
DB00203	CYP2E1
DB00204	CYP3A4
DB00205	CYP2C8
DB00206	CYP3A5
DB00207	CYP3A4
DB00208	CYP2C19
DB00208	CYP2D6
DB00208	MPO
DB00208	CYP2C9
DB00208	CYP2C8
DB00208	CYP1A2
DB00208	CYP2B6
DB00208	CYP2E1
DB00209	CYP2D6
DB00211	CYP2D6
DB00213	CYP2C19
DB00213	CYP3A4
DB00214	CYP2C8
DB00214	CYP2C9
DB00215	CYP3A4
DB00215	CYP2C19
DB00215	CYP2D6
DB00215	CYP1A2
DB00216	CYP3A4
DB00216	CYP2D6
DB00216	CYP2C9
DB00216	CYP2C19
DB00216	CYP2A6
DB00216	PTGS1
DB00218	CYP1A2
DB00220	CYP3A4
DB00220	CYP3A7
DB00220	CYP3A5
DB00220	CYP2B6
DB00220	CYP2C19
DB00220	UGT1A1
DB00220	CYP2C9
DB00220	CYP2D6
DB00222	CYP2C9
DB00224	CYP3A4
DB00224	CYP3A7
DB00224	CYP3A5
DB00224	CYP2D6
DB00224	UGT1A1
DB00227	CYP3A4
DB00227	PON3
DB00227	CYP2C8
DB00227	UGT1A1
DB00227	UGT1A3
DB00227	UGT2B7
DB00227	CYP2C19
DB00228	CYP2E1
DB00231	CYP3A4
DB00231	CYP2B6
DB00231	CYP2C9
DB00233	MPO
DB00234	CYP3A4
DB00234	CYP2D6
DB00238	CYP2B6
DB00238	CYP3A4
DB00238	CYP3A5
DB00238	CYP2C9
DB00238	CYP2A6
DB00238	CYP2D6
DB00238	CYP1A2
DB00238	CYP3A7
DB00239	CYP3A4
DB00239	CYP2C19
DB00240	CYP3A4
DB00242	DCK
DB00243	CYP3A4
DB00243	CYP2D6
DB00244	NAT1
DB00246	CYP3A4
DB00246	AOX1
DB00247	CYP3A4
DB00248	CYP3A4
DB00250	CYP3A5
DB00250	CYP3A4
DB00250	FMO3
DB00250	PTGS1
DB00250	PTGS2
DB00250	CYP2C8
DB00250	CYP2C19
DB00250	NAT2
DB00250	CYP2C9
DB00250	CYP3A7
DB00250	CYP2E1
DB00250	MPO
DB00250	CYP2C18
DB00252	CYP2C9
DB00252	CYP2C19
DB00252	CYP2C8
DB00252	CYP2B6
DB00252	CYP3A4
DB00252	CYP3A5
DB00252	CYP3A7
DB00252	CYP11B1
DB00252	UGT1A1
DB00252	UGT1A6
DB00252	UGT1A9
DB00252	CYP1A2
DB00252	CYP2A6
DB00252	CYP2D6
DB00252	CYP2E1
DB00252	EPHX1
DB00252	UGT1A4
DB00252	COMT
DB00252	NQO1
DB00252	CYP2C18
DB00253	CYP3A4
DB00253	CYP3A5
DB00254	CYP3A4
DB00255	COMT
DB00255	CYP19A1
DB00255	CYP3A4
DB00255	CYP2C8
DB00255	CYP2C9
DB00255	CYP2E1
DB00257	CYP2C8
DB00257	CYP3A4
DB00257	CYP2B6
DB00257	CYP2D6
DB00257	CYP2A6
DB00257	CYP2C9
DB00257	CYP2E1
DB00257	CYP3A7
DB00259	CYP2C19
DB00259	CYP2D6
DB00259	CYP2E1
DB00259	CYP3A4
DB00260	DDC
DB00261	CYP1A2
DB00263	CYP2C9
DB00264	CYP2D6
DB00264	CYP3A4
DB00266	CYP2C9
DB00268	CYP1A2
DB00269	CYP19A1
DB00270	CYP3A4
DB00273	CYP2C19
DB00273	CYP3A4
DB00277	CYP3A4
DB00277	CYP1A2
DB00277	ADA
DB00277	CYP2E1
DB00277	CYP1A1
DB00277	CYP1B1
DB00277	CYP2D6
DB00278	CYP3A4
DB00278	CYP3A5
DB00279	UGT1A1
DB00280	CYP3A4
DB00280	CYP1A2
DB00281	CYP3A4
DB00281	CYP2D6
DB00281	CYP3A5
DB00281	CYP3A7
DB00281	CYP1A2
DB00281	CYP2C9
DB00281	CYP2C8
DB00281	CYP2A6
DB00281	CYP2B6
DB00283	CYP2D6
DB00285	CYP2D6
DB00285	CYP3A4
DB00286	CYP3A4
DB00286	CYP1A2
DB00286	COMT
DB00288	CYP3A4
DB00288	CYP3A5
DB00289	CYP2D6
DB00289	CYP2C19
DB00290	BLMH
DB00291	GSTP1
DB00292	CYP11B1
DB00292	CYP11B2
DB00294	CYP3A4
DB00295	CYP2C8
DB00295	CYP3A4
DB00295	UGT2B7
DB00295	UGT1A1
DB00295	UGT1A8
DB00295	UGT2B15
DB00295	UGT2B4
DB00295	UGT1A3
DB00296	CYP1A2
DB00296	CYP2B6
DB00296	CYP3A4
DB00297	CYP3A4
DB00297	CYP2C19
DB00297	CYP2D6
DB00300	AK2
DB00300	AK4
DB00301	CYP3A4
DB00304	CYP3A4
DB00304	CYP2C9
DB00304	UGT1A1
DB00305	POR
DB00307	CYP3A4
DB00307	CYP2C8
DB00309	CYP3A4
DB00312	CYP3A4
DB00312	CYP2C19
DB00312	CYP2A6
DB00313	CYP2A6
DB00313	CYP2B6
DB00313	CYP2C9
DB00313	CYP3A5
DB00313	PTGS1
DB00313	CYP1A2
DB00313	CYP2C19
DB00313	CYP3A4
DB00313	UGT1A4
DB00313	UGT1A8
DB00313	UGT1A10
DB00313	UGT1A6
DB00313	UGT1A3
DB00313	UGT2B7
DB00313	UGT2B15
DB00313	UGT1A9
DB00313	UGT1A1
DB00315	CYP1A2
DB00315	MAOA
DB00316	CYP2E1
DB00316	CYP1A2
DB00316	CYP3A4
DB00316	CYP2D6
DB00316	CYP2A6
DB00316	UGT1A6
DB00316	UGT1A1
DB00316	UGT1A9
DB00316	UGT2B15
DB00316	SULT1A1
DB00316	SULT1A3
DB00316	NAT2
DB00316	FAAH
DB00316	GSTP1
DB00316	GSTM1
DB00317	CYP3A4
DB00317	CYP2D6
DB00317	CYP3A5
DB00317	CYP1A1
DB00317	CYP2C9
DB00317	CYP2C19
DB00318	CYP2D6
DB00318	CYP3A4
DB00318	UGT2B7
DB00318	UGT2B4
DB00320	CYP3A4
DB00321	CYP2D6
DB00321	CYP1A2
DB00321	CYP2C19
DB00321	CYP2C9
DB00321	CYP3A4
DB00321	CYP3A5
DB00321	CYP2B6
DB00321	CYP2C8
DB00321	UGT2B10
DB00321	UGT1A4
DB00322	TYMP
DB00322	CYP2C9
DB00323	CYP2C9
DB00324	CYP3A4
DB00324	CYP3A5
DB00325	CYP1A1
DB00327	CYP2C9
DB00327	UGT1A3
DB00327	UGT2B7
DB00328	CYP2C19
DB00328	CYP2C9
DB00328	CES1
DB00328	UGT1A9
DB00328	UGT1A1
DB00328	UGT2B7
DB00333	CYP3A4
DB00333	CYP2C19
DB00333	CYP3A7
DB00333	CYP2D6
DB00333	CYP2B6
DB00333	CYP2C8
DB00333	CYP19A1
DB00333	CYP1A2
DB00333	CYP2C18
DB00333	CYP2C9
DB00334	CYP1A2
DB00334	CYP2D6
DB00334	FMO3
DB00334	CYP2C19
DB00334	CYP2C9
DB00334	UGT1A4
DB00334	CYP3A4
DB00335	CYP2D6
DB00336	XDH
DB00337	CYP3A4
DB00338	CYP1A1
DB00338	CYP1A2
DB00338	CYP1B1
DB00338	CYP2C8
DB00338	CYP2C9
DB00338	CYP2C18
DB00338	CYP2D6
DB00338	CYP3A4
DB00338	CYP2C19
DB00339	XDH
DB00339	AOX1
DB00342	CYP3A4
DB00342	CYP3A7
DB00342	CYP2D6
DB00342	CYP3A5
DB00342	CYP2C8
DB00342	CYP2J2
DB00343	CYP3A4
DB00343	CYP3A5
DB00343	CYP3A7
DB00343	CYP2C19
DB00343	CYP2D6
DB00343	CYP2C8
DB00346	CYP3A4
DB00347	CYP2E1
DB00347	CYP3A4
DB00347	CYP2C8
DB00347	CYP2C9
DB00347	CYP2C19
DB00349	CYP3A4
DB00349	CYP2C19
DB00349	CYP2B6
DB00349	CYP2C18
DB00349	CYP2D6
DB00350	UGT1A1
DB00351	CYP3A4
DB00352	HPRT1
DB00353	CYP3A4
DB00356	CYP2E1
DB00356	CYP1A1
DB00356	CYP1A2
DB00356	CYP2A6
DB00356	CYP3A4
DB00356	CYP2D6
DB00357	CYP3A4
DB00357	CYP2C19
DB00358	CYP3A4
DB00358	BCHE
DB00358	CYP19A1
DB00358	ACHE
DB00359	CYP2C9
DB00359	CYP2C8
DB00359	CYP3A4
DB00360	PTGS2
DB00361	CYP3A4
DB00361	CYP2D6
DB00363	CYP1A2
DB00363	CYP2D6
DB00363	CYP2C9
DB00363	CYP3A4
DB00363	CYP2C19
DB00363	CYP2A6
DB00363	CYP2C8
DB00363	FMO3
DB00363	UGT1A4
DB00363	CYP1A1
DB00365	CYP1A2
DB00365	CYP3A4
DB00366	CYP2B
DB00367	CYP3A4
DB00367	CYP3A5
DB00369	TYMP
DB00370	CYP3A4
DB00370	CYP2D6
DB00370	CYP1A2
DB00373	CYP2D6
DB00373	CYP2C19
DB00374	CYP2C9
DB00377	CYP2D6
DB00377	CYP3A4
DB00377	CYP1A2
DB00378	CYP3A4
DB00379	CYP1A2
DB00379	CYP2D6
DB00379	CYP2B6
DB00379	CYP2E1
DB00379	CYP3A4
DB00381	CYP3A4
DB00381	CYP1A1
DB00381	CYP2B6
DB00381	CYP3A5
DB00381	CYP2C8
DB00381	CYP2D6
DB00382	CYP1A2
DB00384	CYP1A2
DB00388	MAOA
DB00388	MAOB
DB00388	SULT1A3
DB00388	CYP1A2
DB00389	CYP19A1
DB00390	CYP11A1
DB00391	BCHE
DB00392	BCHE
DB00393	CYP3A4
DB00394	CYP3A5
DB00394	CYP3A4
DB00395	CYP2C19
DB00396	CYP3A5
DB00396	CYP2C9
DB00396	CYP3A7
DB00396	CYP2C19
DB00396	CYP3A4
DB00396	CYP17A1
DB00396	CYP1A1
DB00396	CYP1B1
DB00396	CYP2A6
DB00396	CYP2D6
DB00397	MAOA
DB00398	CYP2C9
DB00398	CYP3A5
DB00398	CYP3A7
DB00398	CYP3A4
DB00398	CYP2B6
DB00398	CYP2C8
DB00398	CYP1A2
DB00398	CYP2C19
DB00398	CYP2D6
DB00398	UGT1A9
DB00398	UGT1A1
DB00400	CYP1A2
DB00400	CYP3A4
DB00401	CYP3A4
DB00401	CYP3A5
DB00401	CYP3A7
DB00402	CYP3A4
DB00402	CYP2C8
DB00404	CYP3A7
DB00404	CYP3A4
DB00404	CYP2C9
DB00404	CYP3A5
DB00409	CYP2D6
DB00409	CYP1A2
DB00411	PLA2G4A
DB00412	CYP2C8
DB00412	CYP2C9
DB00412	PTGS1
DB00412	CYP1A2
DB00412	CYP2A6
DB00412	CYP2D6
DB00412	CYP3A4
DB00414	CBR1
DB00414	CYP2C9
DB00418	CYP2C9
DB00418	CYP2C8
DB00418	CYP1A2
DB00418	CYP2C19
DB00420	CYP2C19
DB00420	CYP1A2
DB00420	CYP3A4
DB00420	CYP2C9
DB00420	CYP2D6
DB00421	CYP2C8
DB00421	CYP11B1
DB00422	CES1A1a
DB00425	CYP3A4
DB00425	CYP1A2
DB00425	CYP2C9
DB00425	CYP2C19
DB00425	CYP2D6
DB00426	AOX1
DB00428	CYP1A1
DB00428	CYP1A2
DB00428	CYP2E1
DB00432	TK1
DB00432	TYMP
DB00433	CYP2D6
DB00434	UGT1A3
DB00435	ALDH2
DB00435	CYP1A2
DB00435	CYP2B6
DB00435	CYP3A4
DB00436	TPMT
DB00437	AOX1
DB00437	XDH
DB00439	CYP3A4
DB00439	CYP3A5
DB00439	CYP3A7
DB00439	CYP2C8
DB00439	CYP2D6
DB00439	CYP2C9
DB00439	CYP2B6
DB00439	UGT1A1
DB00440	CYP2C9
DB00440	CYP3A4
DB00440	CYP1A2
DB00440	CYP2C8
DB00441	CDA
DB00441	DCK
DB00443	CYP3A4
DB00443	CYP19A1
DB00443	CYP3A5
DB00443	CYP3A7
DB00443	CYP2A6
DB00443	CYP1B1
DB00443	CYP2B6
DB00443	CYP2C8
DB00443	CYP2C9
DB00443	CYP2C19
DB00444	CYP3A4
DB00444	CYP2C9
DB00444	CYP2C19
DB00444	CYP3A5
DB00445	UGT2B7
DB00445	PLA2G4A
DB00446	CYP3A4
DB00446	CYP3A5
DB00446	CYP3A7
DB00446	CYP2C19
DB00448	CYP1A1
DB00448	CYP1B1
DB00448	CYP2C8
DB00448	CYP2C9
DB00448	CYP2C18
DB00448	CYP2D6
DB00448	CYP3A4
DB00448	CYP2C19
DB00451	CYP2C8
DB00451	UGT1A1
DB00451	ABCB1
DB00454	CYP3A4
DB00454	CYP2C19
DB00454	CYP2B6
DB00454	CYP2D6
DB00454	CYP1A2
DB00455	CYP3A4
DB00455	CYP2D6
DB00455	CYP1A1
DB00455	CYP2C19
DB00455	CYP2C8
DB00455	CYP1A2
DB00455	CYP2B6
DB00455	CYP2C9
DB00455	CYP3A5
DB00455	UGT2B10
DB00455	UGT1A1
DB00455	UGT1A3
DB00455	UGT2B15
DB00458	CYP2C19
DB00458	CYP2D6
DB00458	CYP1A2
DB00458	CYP3A4
DB00458	CYP3A7
DB00458	CYP2B6
DB00458	CYP2C18
DB00458	CYP2E1
DB00461	MPO
DB00461	CYP1A2
DB00461	CYP2C9
DB00461	HSD11B1
DB00461	AKR1C1
DB00461	AKR1C2
DB00461	AKR1C4
DB00465	UGT2B7
DB00465	CYP2C8
DB00465	CYP2C9
DB00466	CYP1A1
DB00466	GLUL
DB00467	CYP1A2
DB00468	CYP3A5
DB00468	CYP1A2
DB00468	CYP2C8
DB00468	CYP2C9
DB00468	CYP2C19
DB00468	CYP2E1
DB00468	CYP3A7
DB00468	CYP1A1
DB00468	CYP3A4
DB00468	CYP2D6
DB00469	CYP2C9
DB00470	CYP3A4
DB00470	CYP2C9
DB00470	PTGS1
DB00471	CYP2C8
DB00471	CYP3A4
DB00471	CYP2C9
DB00471	PTGS1
DB00471	CYP2A6
DB00472	CYP2C19
DB00472	CYP2D6
DB00472	CYP2C9
DB00472	CYP2B
DB00472	CYP1A2
DB00472	CYP3A4
DB00472	CYP2B6
DB00472	CYP3A5
DB00474	CYP2C19
DB00476	CYP1A2
DB00476	CYP2D6
DB00476	CYP2C9
DB00477	CYP2D6
DB00477	CYP1A2
DB00477	CYP2E1
DB00477	CYP3A4
DB00477	BCHE
DB00481	CYP2B6
DB00481	CYP2C8
DB00481	AOX1
DB00481	CYP19A1
DB00481	CYP3A4
DB00481	UGT1A1
DB00481	UGT1A10
DB00481	UGT1A8
DB00482	CYP3A4
DB00482	CYP2C9
DB00482	CYP2D6
DB00482	CYP2C8
DB00484	AOX1
DB00485	CYP3A4
DB00486	CYP2E1
DB00486	CYP2C8
DB00486	CYP2C9
DB00487	CYP1A2
DB00489	CYP2D6
DB00490	CYP3A4
DB00490	CYP3A5
DB00490	CYP3A7
DB00490	CYP2D6
DB00491	AMY2A
DB00494	COMT
DB00494	UGT1A9
DB00494	CYP2D6
DB00495	CYP2A6
DB00495	CYP2C9
DB00495	CYP3A4
DB00495	TK1
DB00495	UGT2B7
DB00495	UGT1A1
DB00496	CYP3A4
DB00496	CYP2D6
DB00497	CYP2D6
DB00497	CYP3A4
DB00497	CYP3A5
DB00499	CYP3A4
DB00499	CYP1A2
DB00499	CYP1A1
DB00499	CYP1B1
DB00499	CYP2C19
DB00499	CYP3A5
DB00500	TDO2
DB00500	MPO
DB00501	CYP1A2
DB00501	CYP2C19
DB00501	CYP3A4
DB00501	CYP3A5
DB00501	CYP2D6
DB00501	CYP11B1
DB00501	CYP2C8
DB00501	CYP2C9
DB00501	CYP2E1
DB00501	FMO3
DB00501	FMO1
DB00502	CYP3A5
DB00502	CYP3A7
DB00502	CYP1A2
DB00502	CYP2D6
DB00502	CYP3A4
DB00502	CBR1
DB00502	UGT1A9
DB00502	CYP2C19
DB00502	CYP2C9
DB00502	CYP1A1
DB00503	CYP3A4
DB00503	CYP2D6
DB00503	CYP2C9
DB00503	CYP2C19
DB00503	CYP2B6
DB00503	CYP2C8
DB00503	CYP1A2
DB00503	CYP3A5
DB00503	CYP3A7
DB00508	BCHE
DB00513	AOX1
DB00514	CYP2D6
DB00514	CYP3A4
DB00514	CYP3A7
DB00514	CYP2B6
DB00514	CYP2C19
DB00514	CYP2C9
DB00514	UGT2B4
DB00514	UGT2B7
DB00514	UGT2B15
DB00514	UGT2B17
DB00515	MPO
DB00515	XDH
DB00515	CYP4A11
DB00515	PTGS2
DB00515	CYP2C9
DB00515	CYP2B6
DB00515	BCHE
DB00515	GSTT1
DB00515	MT1A
DB00515	MT2A
DB00515	SOD1
DB00515	GSTP1
DB00515	NQO1
DB00515	GSTM1
DB00518	CYP1A1
DB00518	CYP1A2
DB00518	CYP3A4
DB00518	CYP2C19
DB00519	CES1
DB00520	CYP3A4
DB00521	CYP2D6
DB00526	GSTT1
DB00526	MT1A
DB00526	MT2A
DB00526	MPO
DB00526	SOD1
DB00526	GSTP1
DB00526	GSTM1
DB00526	NQO1
DB00527	BCHE
DB00528	CYP3A7
DB00528	CYP3A4
DB00528	CYP3A5
DB00528	CYP2D6
DB00530	CYP3A4
DB00530	CYP3A5
DB00530	CYP1A2
DB00530	CYP1A1
DB00530	CYP2D6
DB00530	CYP2C8
DB00530	CYP1B1
DB00530	UGT1A1
DB00531	CYP2C9
DB00531	CYP3A4
DB00531	CYP2B6
DB00531	CYP2C19
DB00531	CYP2A6
DB00531	CYP2C18
DB00531	CYP3A5
DB00531	CYP2C8
DB00532	CYP2C19
DB00532	CYP2B6
DB00532	CYP1A2
DB00532	CYP2D6
DB00532	CYP2C8
DB00532	CYP2C9
DB00533	CYP1A2
DB00533	CYP3A4
DB00533	PTGS1
DB00533	CYP2C8
DB00533	CYP2C9
DB00537	CYP1A2
DB00537	CYP3A4
DB00537	CYP3A5
DB00537	CYP3A7
DB00539	CYP3A4
DB00539	CYP1A1
DB00540	CYP2D6
DB00540	CYP3A4
DB00540	CYP1A2
DB00540	CYP2C19
DB00540	CYP3A5
DB00540	CYP2E1
DB00541	CYP3A5
DB00541	CYP3A7
DB00541	CYP3A4
DB00542	MTHFR
DB00543	CYP2D6
DB00544	CYP2C9
DB00544	CYP1A2
DB00544	TYMP
DB00544	DPYD
DB00544	UPP1
DB00544	UPP2
DB00544	CYP2A6
DB00544	CYP2C8
DB00544	MTHFR
DB00544	TYMS
DB00544	UMPS
DB00544	PPAT
DB00546	CYP2C19
DB00546	CYP3A4
DB00549	CYP2C9
DB00549	CYP2C8
DB00549	PTGS1
DB00549	CYP3A4
DB00549	CYP1A2
DB00549	CYP2C19
DB00549	CYP2E1
DB00550	MPO
DB00550	DBH
DB00550	CYP1A1
DB00553	CYP1A2
DB00553	CYP2A6
DB00553	CYP1A1
DB00553	CYP2A13
DB00554	CYP2C9
DB00554	CYP2C8
DB00555	DHFR
DB00557	CYP2D6
DB00557	CYP3A4
DB00557	CYP3A5
DB00559	CYP3A4
DB00559	CYP2C9
DB00563	DHFR
DB00563	AOX1
DB00563	MTHFR
DB00563	PGD
DB00563	FPGS
DB00563	TYMS
DB00563	ATIC
DB00563	GGH
DB00563	CYP3A4
DB00564	CYP3A4
DB00564	CYP2C8
DB00564	CYP1A2
DB00564	CYP2C9
DB00564	CYP2C19
DB00564	CYP2B6
DB00564	CYP3A5
DB00564	UGT2B7
DB00564	UGT1A1
DB00564	UGT1A6
DB00564	UGT1A7
DB00568	CYP2D6
DB00568	CYP2C9
DB00568	CYP1A2
DB00568	CYP2B6
DB00568	CYP2A6
DB00568	CYP1A1
DB00568	CYP3A4
DB00570	CYP3A4
DB00570	CYP2D6
DB00571	CYP3A5
DB00571	CYP2D6
DB00571	CYP3A7
DB00571	CYP1A2
DB00571	CYP2C19
DB00571	CYP3A4
DB00571	CYP1A1
DB00571	MAOA
DB00574	CYP2D6
DB00574	CYP1A2
DB00574	CYP2B6
DB00574	CYP2C9
DB00574	CYP2C19
DB00574	CYP3A4
DB00574	CYP3A5
DB00575	CYP2D6
DB00575	CYP1A2
DB00575	CYP3A4
DB00575	CYP1A1
DB00575	CYP3A5
DB00576	CYP2C9
DB00577	GUK1
DB00578	PLA2G4A
DB00580	CYP3A4
DB00580	CYP2C9
DB00580	UGT1A9
DB00582	FMO1
DB00582	FMO3
DB00582	CYP3A5
DB00582	CYP3A7
DB00582	CYP2C19
DB00582	CYP3A4
DB00582	CYP2C9
DB00582	PTGS1
DB00582	CYP2B6
DB00585	BCHE
DB00586	CYP2C9
DB00586	CYP2C19
DB00586	CYP1A2
DB00586	CYP2C8
DB00586	UGT2B7
DB00586	CYP3A4
DB00586	CYP2B6
DB00586	CYP2C18
DB00586	CYP2E1
DB00586	UGT1A3
DB00586	UGT1A9
DB00586	UGT2B4
DB00586	ALOX5
DB00586	PLA2G2A
DB00588	CYP3A4
DB00588	CYP3A5
DB00588	CYP3A7
DB00588	CYP2C8
DB00589	CYP3A4
DB00590	CYP2C19
DB00590	CYP2D6
DB00590	CYP3A4
DB00590	CYP2C9
DB00591	CYP3A4
DB00592	CYP2D6
DB00593	CYP2E1
DB00593	CYP3A4
DB00594	AOC1
DB00598	CYP2D6
DB00598	CYP2C19
DB00598	UGT1A1
DB00598	UGT2B7
DB00598	UGT1A9
DB00599	CYP2C19
DB00601	MAOA
DB00601	MAOB
DB00602	CYP3A4
DB00603	CYP3A4
DB00603	CYP2C8
DB00603	HSD3B2
DB00603	CYP2C9
DB00604	CYP3A7
DB00604	CYP3A4
DB00604	CYP3A5
DB00604	CYP2A6
DB00604	CYP2B6
DB00604	CYP2C19
DB00604	CYP2C8
DB00604	CYP2C9
DB00604	CYP2D6
DB00605	CYP1A1
DB00607	CYP3A4
DB00607	CYP1A2
DB00608	CYP2C8
DB00608	CYP3A4
DB00608	CYP3A5
DB00608	CYP2D6
DB00608	CYP1A1
DB00612	CYP3A4
DB00613	CYP2C8
DB00613	CYP1A1
DB00613	CYP1B1
DB00613	CYP2D6
DB00613	CYP2C9
DB00614	MAOB
DB00614	MAOA
DB00615	CYP3A4
DB00615	CYP2C19
DB00615	CYP2B6
DB00615	CYP2C8
DB00615	CYP2C9
DB00617	CYP2E1
DB00617	CYP3A4
DB00617	CYP2C9
DB00617	CYP2C8
DB00619	CYP3A4
DB00619	CYP3A5
DB00619	CYP3A7
DB00619	CYP1A2
DB00619	CYP2C9
DB00619	CYP2D6
DB00619	CYP2C19
DB00619	PTGS1
DB00619	CYP2C8
DB00620	CYP3A4
DB00620	PTGS2
DB00620	BCHE
DB00620	CYP3A5
DB00620	CYP3A7
DB00621	CYP2C9
DB00622	CYP3A4
DB00622	CYP2D6
DB00622	CYP2C19
DB00622	CYP2C8
DB00622	CYP2B6
DB00622	CYP2E1
DB00622	CYP3A5
DB00622	CYP2C9
DB00623	CYP2D6
DB00623	CYP2E1
DB00624	CYP3A4
DB00624	CYP3A5
DB00624	CYP3A7
DB00624	CYP3A43
DB00624	CYP19A1
DB00624	MAOA
DB00624	CYP11A1
DB00624	CYP1A1
DB00624	CYP1B1
DB00624	CYP2A13
DB00624	CYP2B6
DB00624	CYP2C19
DB00624	CYP2C9
DB00624	CYP2C8
DB00625	CYP2C19
DB00625	CYP2C9
DB00625	CYP2B6
DB00625	CYP3A4
DB00625	CYP3A5
DB00625	CYP3A7
DB00625	CYP1A2
DB00625	CYP2D6
DB00625	CYP2C8
DB00625	UGT1A1
DB00627	CYP2D6
DB00627	CYP3A4
DB00627	CYP2E1
DB00628	CYP3A4
DB00629	CYP1A2
DB00631	DCK
DB00633	CYP2E1
DB00633	CYP1A2
DB00633	CYP1A1
DB00633	CYP2D6
DB00635	CYP3A4
DB00635	CYP2C19
DB00635	CYP3A5
DB00635	CYP2A6
DB00635	CYP1B1
DB00635	CYP2B6
DB00635	CYP2C8
DB00635	CYP2C9
DB00635	HSD11B1
DB00636	CYP2E1
DB00636	GSTA2
DB00636	CYP3A4
DB00636	CYP1A1
DB00636	CYP4A11
DB00637	CYP3A4
DB00637	CYP3A5
DB00637	CYP3A7
DB00637	CYP2D6
DB00637	CYP2J2
DB00640	ADA
DB00640	ADK
DB00641	CYP3A4
DB00641	CYP3A5
DB00641	CYP2C8
DB00641	CYP2C9
DB00641	CYP2D6
DB00641	CYP2B6
DB00641	UGT1A1
DB00641	UGT1A3
DB00641	UGT2B7
DB00641	CYP2C19
DB00642	DCK
DB00642	SLC29A1
DB00643	CYP1A1
DB00647	CYP3A4
DB00647	CYP2D6
DB00648	CYP3A4
DB00655	CYP1A1
DB00655	CYP1A2
DB00655	CYP3A4
DB00655	CYP1B1
DB00655	CYP2B6
DB00655	CYP2C9
DB00655	CYP2E1
DB00655	CYP3A5
DB00656	CYP3A4
DB00656	CYP3A5
DB00656	CYP3A7
DB00656	CYP2D6
DB00661	CYP3A4
DB00661	CYP2C8
DB00661	CYP2C9
DB00661	CYP3A5
DB00661	CYP2C18
DB00661	CYP2B6
DB00661	CYP2C19
DB00661	CYP1A2
DB00661	CYP2E1
DB00661	CYP2D6
DB00663	CYP3A4
DB00665	POR
DB00665	CYP2C19
DB00668	CYP2C9
DB00668	CYP3A4
DB00668	COMT
DB00669	MAOA
DB00672	CYP2C9
DB00672	CYP2C19
DB00672	PTGS1
DB00673	CYP3A4
DB00673	CYP2C19
DB00673	CYP2C9
DB00674	CYP3A4
DB00674	CYP2D6
DB00675	CYP2D6
DB00675	CYP3A4
DB00675	CYP3A5
DB00675	CYP3A7
DB00675	CYP2C9
DB00675	CYP2C19
DB00675	CYP2B6
DB00675	CYP1A1
DB00675	CYP1B1
DB00675	FMO1
DB00675	FMO3
DB00675	CYP2C8
DB00675	CES1
DB00675	CYP19A1
DB00675	CYP2A6
DB00675	CYP2E1
DB00675	UGT1A10
DB00675	SULT1A1
DB00675	SULT2A1
DB00675	CYP1A2
DB00675	UGT2B7
DB00675	UGT2B17
DB00675	SULT1E1
DB00677	BCHE
DB00678	CYP2C9
DB00678	CYP3A4
DB00678	CYP2C19
DB00678	UGT1A1
DB00678	UGT1A3
DB00678	UGT1A10
DB00678	UGT2B7
DB00678	UGT2B17
DB00678	CYP2C8
DB00679	CYP2D6
DB00679	CYP2C19
DB00679	CYP2E1
DB00681	CYP3A4
DB00682	CYP2C9
DB00682	CYP1A2
DB00682	CYP2C19
DB00682	CYP3A4
DB00682	CYP2C8
DB00682	CYP2C18
DB00683	CYP3A4
DB00683	UGT1A4
DB00683	CYP3A5
DB00683	CYP3A7
DB00685	CYP1A2
DB00687	CYP3A4
DB00687	HSD11B2
DB00687	HSD11B1
DB00688	UGT1A1
DB00688	UGT1A7
DB00688	UGT1A6
DB00688	UGT1A9
DB00688	UGT2B7
DB00688	UGT1A8
DB00688	UGT1A10
DB00688	CES1
DB00688	CYP3A4
DB00688	CYP3A5
DB00688	CYP2C8
DB00688	CES2
DB00690	CYP3A4
DB00690	CYP2E1
DB00690	CYP2A6
DB00694	CYP3A4
DB00694	CYP3A5
DB00694	CYP1A1
DB00694	CYP1B1
DB00694	XDH
DB00694	POR
DB00695	PGD
DB00695	UGT1A1
DB00696	CYP3A4
DB00697	CYP1A2
DB00698	POR
DB00699	CYP2D6
DB00700	CYP3A4
DB00700	CYP3A5
DB00700	CYP11B2
DB00701	CYP3A4
DB00701	CYP2B6
DB00701	CYP2C19
DB00701	CYP2C9
DB00701	CYP2D6
DB00701	CYP3A5
DB00702	AMY2A
DB00704	UGT1A1
DB00705	CYP3A4
DB00705	CYP2D6
DB00705	CYP3A5
DB00705	CYP3A7
DB00705	CYP2C9
DB00705	CYP2C19
DB00706	CYP3A4
DB00706	CYP2D6
DB00708	CYP3A4
DB00709	DCK
DB00709	CMPK1
DB00709	PGK1
DB00709	NME1
DB00709	NME2
DB00709	PCYT1A
DB00709	PCYT2
DB00709	NT5C
DB00711	BCHE
DB00712	CYP2C9
DB00712	UGT2B7
DB00712	UGT1A1
DB00712	UGT1A3
DB00712	UGT1A9
DB00712	UGT2B4
DB00714	COMT
DB00714	SULT1A1
DB00714	SULT1A2
DB00714	SULT1A3
DB00714	SULT1E1
DB00714	SULT1B1
DB00714	CYP2B6
DB00714	CYP2C8
DB00714	CYP3A4
DB00714	CYP3A5
DB00715	CYP2D6
DB00715	CYP2C9
DB00715	CYP2B6
DB00715	CYP1A2
DB00715	CYP3A4
DB00715	CYP2C19
DB00717	CYP3A4
DB00717	AKR1C4
DB00717	HSD3B2
DB00717	AKR1D1
DB00717	CYP2C19
DB00717	CYP1A2
DB00717	CYP2A6
DB00718	AK2
DB00718	AK4
DB00718	NME1
DB00718	NME2
DB00719	CYP3A4
DB00720	PTGS2
DB00721	BCHE
DB00724	CYP3A4
DB00726	CYP2D6
DB00726	CYP2C19
DB00726	CYP2C9
DB00727	ALDH2
DB00730	CYP1A2
DB00730	CYP1A1
DB00731	CYP2C9
DB00731	CYP3A4
DB00731	CYP3A5
DB00731	CYP3A7
DB00731	PTGS1
DB00731	UGT1A9
DB00731	CYP2D6
DB00734	CYP2D6
DB00734	CYP3A4
DB00736	CYP2C19
DB00736	CYP3A4
DB00737	CYP2D6
DB00738	CYP2C19
DB00738	CYP1A1
DB00738	CYP2D6
DB00738	CYP3A5
DB00738	CYP4A11
DB00740	CYP1A2
DB00740	CYP1A1
DB00741	CYP3A4
DB00741	CYP3A5
DB00741	CYP3A7
DB00741	CYP11B1
DB00741	CYP11B2
DB00741	CYP2C8
DB00741	AKR1D1
DB00741	SRD5A2
DB00741	HSD11B2
DB00741	HSD11B1
DB00741	CYP2A6
DB00741	CYP1B1
DB00741	CYP2B6
DB00741	CYP2C9
DB00741	CYP2C19
DB00744	CYP2C9
DB00744	CYP1A2
DB00744	CYP3A4
DB00744	PTGS1
DB00744	UGT1A9
DB00745	CYP2C19
DB00745	CYP3A4
DB00745	CYP1A2
DB00745	CYP2B6
DB00745	CYP2C9
DB00745	CYP3A5
DB00746	XDH
DB00749	CYP2C9
DB00749	UGT1A9
DB00749	UGT1A3
DB00749	UGT1A10
DB00749	UGT2B7
DB00751	CYP2B6
DB00751	CYP2D6
DB00751	CYP3A4
DB00752	CYP2D6
DB00752	CYP2C9
DB00752	CYP2C19
DB00752	CYP1A2
DB00752	CYP2E1
DB00752	CYP2A6
DB00753	CYP2E1
DB00753	CYP2B6
DB00753	MT-ND1
DB00755	CYP3A7
DB00755	CYP2B6
DB00755	CYP2C8
DB00755	CYP2C9
DB00755	CYP3A4
DB00755	CYP3A5
DB00755	CYP2A6
DB00755	CYP2C18
DB00755	CYP1A1
DB00755	CYP4A11
DB00757	CYP3A4
DB00757	CYP2D6
DB00757	CYP2C9
DB00758	CYP3A4
DB00758	CYP2B6
DB00758	CYP3A5
DB00758	CYP2C19
DB00758	CYP2C9
DB00758	CYP1A2
DB00758	CYP2C8
DB00758	CES1
DB00759	CYP3A4
DB00762	CYP3A4
DB00762	CYP3A5
DB00762	CYP2B6
DB00762	CYP3A7
DB00762	UGT1A1
DB00762	UGT1A9
DB00762	CES1
DB00762	CES2
DB00762	BCHE
DB00763	CYP1A2
DB00763	CYP2A6
DB00763	CYP2B6
DB00763	CYP2C19
DB00763	CYP2C9
DB00763	CYP2D6
DB00763	CYP2E1
DB00763	CYP3A4
DB00763	FMO3
DB00764	CYP2C8
DB00764	CYP3A4
DB00764	CYP3A5
DB00768	CYP3A4
DB00768	FMO1
DB00768	FMO3
DB00769	CYP3A4
DB00772	CYP1A2
DB00772	CYP2B6
DB00773	CYP3A4
DB00773	CYP1A2
DB00773	CYP2E1
DB00773	CYP3A5
DB00773	UGT1A1
DB00773	GSTT1
DB00773	GSTP1
DB00773	PTGS2
DB00773	PTGS1
DB00776	AKR1C1
DB00776	AKR1C2
DB00776	AKR1C3
DB00776	AKR1C4
DB00776	CBR1
DB00776	CBR3
DB00776	CYP2C19
DB00776	CYP3A4
DB00776	CYP3A5
DB00778	CYP3A4
DB00778	CYP2B6
DB00779	TDO2
DB00779	CYP1A2
DB00780	MAOA
DB00780	CYP2E1
DB00780	MAOB
DB00780	CYP2C19
DB00780	CYP2C8
DB00780	CYP3A4
DB00780	CYP3A5
DB00780	CYP3A7
DB00780	CYP2D6
DB00783	CYP3A4
DB00783	CYP1A2
DB00783	CYP3A5
DB00783	CYP3A7
DB00783	UGT1A1
DB00783	CYP1A1
DB00783	CYP1B1
DB00783	CYP2C19
DB00783	CYP2C8
DB00783	CYP2C9
DB00783	UGT2B15
DB00783	COMT
DB00784	CYP2C9
DB00784	CYP2C8
DB00784	UGT1A9
DB00787	GUK1
DB00788	CYP2C9
DB00788	CYP1A2
DB00788	CYP2C8
DB00788	UGT2B7
DB00788	UGT1A3
DB00788	UGT1A6
DB00788	UGT1A7
DB00788	UGT1A8
DB00788	UGT1A9
DB00788	UGT1A10
DB00790	BCHE
DB00792	CYP2D6
DB00794	CYP2C9
DB00794	CYP2C19
DB00794	CYP2E1
DB00794	CYP3A4
DB00794	CYP1A2
DB00796	CYP2C9
DB00796	CYP2C8
DB00796	UGT1A3
DB00796	PTGS1
DB00799	CYP2C8
DB00802	CYP3A4
DB00802	CYP3A7
DB00802	CYP3A5
DB00805	CYP2D6
DB00806	CYP1A2
DB00808	CYP3A4
DB00808	EPHX1
DB00810	CYP2D6
DB00811	ADK
DB00811	NT5C2
DB00812	CYP2C9
DB00812	CYP3A4
DB00813	CYP3A4
DB00813	CYP3A7
DB00814	CYP2C9
DB00814	CYP3A4
DB00814	PGD
DB00814	CYP2C8
DB00817	CYP1A2
DB00818	CYP2C9
DB00818	CYP2B6
DB00818	UGT1A8
DB00818	UGT1A9
DB00818	UGT1A1
DB00818	FAAH
DB00818	CYP2E1
DB00818	CYP1B1
DB00818	CYP1A1
DB00818	CYP1A2
DB00818	CYP2C18
DB00818	CYP2C19
DB00818	CYP2C8
DB00818	UGT1A6
DB00819	CYP3A4
DB00820	CYP3A4
DB00820	CYP3A5
DB00822	CYP2E1
DB00822	CYP3A4
DB00822	CYP3A5
DB00823	CYP3A4
DB00825	CYP3A4
DB00826	CYP3A4
DB00827	CYP1A2
DB00829	CYP2C9
DB00829	CYP3A7
DB00829	CYP3A4
DB00829	CYP2C19
DB00829	CYP3A5
DB00829	CYP2B6
DB00829	PTGS1
DB00829	CYP2C18
DB00829	CYP2C8
DB00829	CYP2E1
DB00831	XDH
DB00831	UGT1A4
DB00831	CYP1A2
DB00833	MPO
DB00834	CYP3A4
DB00834	CYP3A5
DB00834	CYP2D6
DB00834	CYP2C8
DB00834	CYP2C9
DB00836	CYP3A4
DB00836	CYP2C8
DB00836	CYP2B6
DB00836	CYP2D6
DB00839	CYP2C9
DB00841	COMT
DB00842	UGT2B15
DB00842	UGT2B7
DB00842	UGT1A9
DB00843	CYP2D6
DB00843	CYP3A4
DB00843	CYP2C9
DB00845	CYP3A4
DB00845	CYP3A5
DB00845	CYP2C8
DB00845	CYP2D6
DB00846	CYP3A4
DB00847	MPO
DB00849	CYP2C19
DB00849	CYP2B6
DB00850	CYP2D6
DB00850	CYP1A2
DB00850	CYP2C18
DB00850	CYP2C19
DB00850	CYP2C8
DB00850	CYP2C9
DB00850	CYP3A4
DB00851	CYP1A1
DB00851	CYP1A2
DB00851	CYP2E1
DB00852	MAOA
DB00856	CYP19A1
DB00856	CYP3A4
DB00856	XDH
DB00856	PTGS2
DB00856	BCHE
DB00857	CYP2C9
DB00857	CYP1A2
DB00857	CYP3A4
DB00857	CYP2C8
DB00857	CYP2C19
DB00857	CYP2D6
DB00857	PTGS1
DB00858	CYP19A1
DB00860	CYP3A4
DB00861	UGT1A8
DB00861	UGT1A9
DB00862	CYP3A4
DB00862	CYP3A5
DB00863	CYP1A2
DB00863	CYP2D6
DB00863	CYP3A4
DB00863	ACHE
DB00864	CYP3A5
DB00864	CYP3A4
DB00865	CYP3A4
DB00865	CYP2B6
DB00865	POR
DB00866	CYP2D6
DB00867	PGD
DB00868	BCHE
DB00869	CYP2C9
DB00869	CYP2E1
DB00870	UGT1A1
DB00870	UGT2B7
DB00871	BCHE
DB00872	CYP3A4
DB14596	CYP3A4
DB14596	PON1
DB00875	DDC
DB00877	CYP3A4
DB00877	CYP3A5
DB00877	CYP3A7
DB00879	DCK
DB00881	CES1
DB00882	CYP17A1
DB00883	CYP2E1
DB00884	PTGS2
DB00887	PTGS2
DB00888	BCHE
DB00889	CYP3A4
DB00889	CYP1A1
DB00891	CYP2C9
DB00892	BCHE
DB00896	CYP3A4
DB00896	CYP3A5
DB00897	CYP3A7
DB00897	CYP3A4
DB00897	CYP2C8
DB00897	CYP3A5
DB00898	CYP1A1
DB00898	CYP1A2
DB00898	CYP2B6
DB00898	CYP2C9
DB00898	CYP2C19
DB00898	CYP2E1
DB00898	CYP3A4
DB00898	CYP4A11
DB00898	ADH1A
DB00898	ADH1B
DB00898	ADH1C
DB00898	ADH5
DB00898	ADH4
DB00898	ADH7
DB00898	ADH6
DB00898	AKR1A1
DB00903	GSTA2
DB00904	CYP3A4
DB00904	CYP1A2
DB00904	CYP2D6
DB00904	CYP3A5
DB00904	CYP3A7
DB00904	CYP2C9
DB00904	CYP2E1
DB00905	CYP3A4
DB00905	CYP3A5
DB00906	CYP3A4
DB00906	UGT1A1
DB00907	CYP3A4
DB00907	CYP2D6
DB00907	CYP2C8
DB00907	BCHE
DB00907	CES1
DB00908	CYP3A4
DB00908	CYP3A7
DB00908	CYP2D6
DB00908	CYP1A2
DB00908	CYP2E1
DB00908	CYP1A1
DB00908	CYP2B6
DB00908	CYP2C9
DB00908	CYP2C8
DB00909	CYP3A4
DB00909	AOX1
DB00909	CYP2C19
DB00909	UGT1A1
DB00909	CYP3A5
DB00910	CYP24A1
DB00910	CYP3A4
DB00910	UGT1A4
DB00911	CYP3A4
DB00912	CYP3A4
DB00912	CYP2C8
DB00914	CYP2D6
DB00915	DDC
DB00915	MAOB
DB00916	CYP2C9
DB00916	CYP3A4
DB00916	CYP2C8
DB00916	UGT1A1
DB00916	CYP2A6
DB00916	CYP3A5
DB00916	CYP3A7
DB00918	CYP3A4
DB00918	CYP2D6
DB00918	MAOA
DB00918	FMO3
DB00918	CYP2C19
DB00918	CYP2E1
DB00918	CYP2C8
DB00921	CYP3A4
DB00921	CYP3A5
DB00921	CYP2C9
DB00921	CYP2C8
DB00921	CYP3A7
DB00921	CYP2D6
DB00921	CYP2C18
DB00921	CYP2C19
DB00924	CYP3A4
DB00924	CYP1A2
DB00924	CYP2D6
DB00924	UGT1A4
DB00924	UGT2B10
DB00926	CYP19A1
DB00927	CYP1A2
DB00928	CDA
DB00932	CYP3A4
DB00932	CYP2D6
DB00932	CYP2C19
DB00932	UGT1A1
DB00933	CYP2D6
DB00934	CYP2D6
DB00934	CYP1A2
DB00936	CYP2C9
DB00938	CYP3A4
DB00938	CYP3A5
DB00938	CYP3A7
DB00938	CYP2C8
DB00940	ACHE
DB00943	DCK
DB00945	CYP2C19
DB00945	CYP2C9
DB00945	UGT1A6
DB00945	NAT2
DB00946	CYP2C8
DB00946	CYP2C9
DB00946	CYP3A4
DB00947	CYP3A4
DB00947	UGT1A1
DB00949	CYP3A4
DB00949	CYP2C19
DB00949	CYP2E1
DB00949	CYP2C9
DB00951	CYP2E1
DB00951	CYP2C9
DB00951	CYP1A2
DB00951	CYP2D6
DB00951	CYP2C19
DB00951	NAT2
DB00951	CYP2A6
DB00951	CYP2C8
DB00952	MAOA
DB00953	MAOA
DB00954	CYP3A4
DB00956	CYP2D6
DB00956	CYP3A4
DB00956	CYP2B6
DB00956	CYP2C19
DB00957	CYP3A4
DB00957	CYP2B6
DB00957	CYP2C9
DB00957	UGT1A1
DB00958	XDH
DB00958	MPO
DB00958	GSTT1
DB00958	MT1A
DB00958	MT2A
DB00958	SOD1
DB00958	GSTP1
DB00958	GSTM1
DB00958	NQO1
DB00959	CYP3A4
DB00959	CYP2A6
DB00959	CYP1B1
DB00959	CYP2B6
DB00959	CYP2C8
DB00959	CYP2C19
DB00959	CYP2C9
DB00960	CYP2D6
DB00962	CYP3A4
DB00962	CYP3A5
DB00962	CYP3A7
DB00962	AOX1
DB00963	PTGS2
DB00966	CYP2C19
DB00966	UGT1A3
DB00968	COMT
DB00969	CYP1A2
DB00969	CYP3A4
DB00969	CYP2C9
DB00969	CYP2E1
DB00972	CYP3A4
DB00972	CYP2D6
DB00972	CYP1A2
DB00972	CYP2C19
DB00972	CYP1A1
DB00972	CYP3A5
DB00972	CYP2C9
DB00972	CYP2C8
DB00972	CYP2A6
DB00972	CYP2E1
DB00972	CYP2B6
DB00973	UGT1A1
DB00973	UGT1A3
DB00973	UGT2B15
DB00973	UGT2B7
DB00973	CYP3A4
[truncated: 3,081 more rows]

## Sheet: drug-target associations
drug id	target
DB09130	1433B_HUMAN
DB12695	1433B_HUMAN
DB01780	1433E_HUMAN
DB12695	1433E_HUMAN
DB12695	1433F_HUMAN
DB12695	1433T_HUMAN
DB12695	1433Z_HUMAN
DB03214	1A1L1_HUMAN
DB02506	2A5G_HUMAN
DB06905	2A5G_HUMAN
DB02506	2AAA_HUMAN
DB06905	2AAA_HUMAN
DB02506	2ABA_HUMAN
DB00157	3BHS1_HUMAN
DB01108	3BHS1_HUMAN
DB01536	3BHS1_HUMAN
DB14538	3BHS1_HUMAN
DB14539	3BHS1_HUMAN
DB14540	3BHS1_HUMAN
DB14541	3BHS1_HUMAN
DB14542	3BHS1_HUMAN
DB14543	3BHS1_HUMAN
DB14544	3BHS1_HUMAN
DB00157	3BHS2_HUMAN
DB01108	3BHS2_HUMAN
DB00157	3HIDH_HUMAN
DB00515	3MG_HUMAN
DB01593	3MG_HUMAN
DB14487	3MG_HUMAN
DB14533	3MG_HUMAN
DB14548	3MG_HUMAN
DB00216	5HT1A_HUMAN
DB00246	5HT1A_HUMAN
DB00247	5HT1A_HUMAN
DB00248	5HT1A_HUMAN
DB00315	5HT1A_HUMAN
DB00321	5HT1A_HUMAN
DB00334	5HT1A_HUMAN
DB00363	5HT1A_HUMAN
DB00408	5HT1A_HUMAN
DB00413	5HT1A_HUMAN
DB00422	5HT1A_HUMAN
DB00458	5HT1A_HUMAN
DB00477	5HT1A_HUMAN
DB00490	5HT1A_HUMAN
DB00502	5HT1A_HUMAN
DB00540	5HT1A_HUMAN
DB00543	5HT1A_HUMAN
DB00571	5HT1A_HUMAN
DB00574	5HT1A_HUMAN
DB00589	5HT1A_HUMAN
DB00656	5HT1A_HUMAN
DB00669	5HT1A_HUMAN
DB00696	5HT1A_HUMAN
DB00714	5HT1A_HUMAN
DB00715	5HT1A_HUMAN
DB00726	5HT1A_HUMAN
DB00734	5HT1A_HUMAN
DB00866	5HT1A_HUMAN
DB00904	5HT1A_HUMAN
DB00952	5HT1A_HUMAN
DB00960	5HT1A_HUMAN
DB00988	5HT1A_HUMAN
DB01049	5HT1A_HUMAN
DB01142	5HT1A_HUMAN
DB01149	5HT1A_HUMAN
DB01151	5HT1A_HUMAN
DB01175	5HT1A_HUMAN
DB01186	5HT1A_HUMAN
DB01200	5HT1A_HUMAN
DB01221	5HT1A_HUMAN
DB01224	5HT1A_HUMAN
DB01238	5HT1A_HUMAN
DB01239	5HT1A_HUMAN
DB01267	5HT1A_HUMAN
DB01359	5HT1A_HUMAN
DB01392	5HT1A_HUMAN
DB01614	5HT1A_HUMAN
DB01616	5HT1A_HUMAN
DB01618	5HT1A_HUMAN
DB01621	5HT1A_HUMAN
DB01622	5HT1A_HUMAN
DB04829	5HT1A_HUMAN
DB04884	5HT1A_HUMAN
DB04888	5HT1A_HUMAN
DB04908	5HT1A_HUMAN
DB04946	5HT1A_HUMAN
DB04948	5HT1A_HUMAN
DB04970	5HT1A_HUMAN
DB05271	5HT1A_HUMAN
DB05339	5HT1A_HUMAN
DB05509	5HT1A_HUMAN
DB05562	5HT1A_HUMAN
DB06016	5HT1A_HUMAN
DB06148	5HT1A_HUMAN
DB06153	5HT1A_HUMAN
DB06216	5HT1A_HUMAN
DB06393	5HT1A_HUMAN
DB06446	5HT1A_HUMAN
DB06454	5HT1A_HUMAN
DB06506	5HT1A_HUMAN
DB06538	5HT1A_HUMAN
DB06684	5HT1A_HUMAN
DB08807	5HT1A_HUMAN
DB08810	5HT1A_HUMAN
DB08815	5HT1A_HUMAN
DB08922	5HT1A_HUMAN
DB09061	5HT1A_HUMAN
DB09068	5HT1A_HUMAN
DB09128	5HT1A_HUMAN
DB09167	5HT1A_HUMAN
DB09244	5HT1A_HUMAN
DB09289	5HT1A_HUMAN
DB09304	5HT1A_HUMAN
DB11273	5HT1A_HUMAN
DB11755	5HT1A_HUMAN
DB12061	5HT1A_HUMAN
DB12141	5HT1A_HUMAN
DB13025	5HT1A_HUMAN
DB13345	5HT1A_HUMAN
DB14009	5HT1A_HUMAN
DB14010	5HT1A_HUMAN
DB14011	5HT1A_HUMAN
DB14185	5HT1A_HUMAN
DB15665	5HT1A_HUMAN
DB00216	5HT1B_HUMAN
DB00246	5HT1B_HUMAN
DB00247	5HT1B_HUMAN
DB00248	5HT1B_HUMAN
DB00315	5HT1B_HUMAN
DB00320	5HT1B_HUMAN
DB00321	5HT1B_HUMAN
DB00334	5HT1B_HUMAN
DB00363	5HT1B_HUMAN
DB00408	5HT1B_HUMAN
DB00543	5HT1B_HUMAN
DB00571	5HT1B_HUMAN
DB00589	5HT1B_HUMAN
DB00669	5HT1B_HUMAN
DB00696	5HT1B_HUMAN
DB00714	5HT1B_HUMAN
DB00715	5HT1B_HUMAN
DB00904	5HT1B_HUMAN
DB00918	5HT1B_HUMAN
DB00952	5HT1B_HUMAN
DB00953	5HT1B_HUMAN
DB00960	5HT1B_HUMAN
DB00998	5HT1B_HUMAN
DB01049	5HT1B_HUMAN
DB01186	5HT1B_HUMAN
DB01200	5HT1B_HUMAN
DB01221	5HT1B_HUMAN
DB01224	5HT1B_HUMAN
DB01238	5HT1B_HUMAN
DB01239	5HT1B_HUMAN
DB01359	5HT1B_HUMAN
DB01392	5HT1B_HUMAN
DB04884	5HT1B_HUMAN
DB06096	5HT1B_HUMAN
DB06153	5HT1B_HUMAN
DB06216	5HT1B_HUMAN
DB08807	5HT1B_HUMAN
DB09068	5HT1B_HUMAN
DB09304	5HT1B_HUMAN
DB11273	5HT1B_HUMAN
DB12141	5HT1B_HUMAN
DB13025	5HT1B_HUMAN
DB13345	5HT1B_HUMAN
DB14185	5HT1B_HUMAN
DB00216	5HT1D_HUMAN
DB00246	5HT1D_HUMAN
DB00248	5HT1D_HUMAN
DB00315	5HT1D_HUMAN
DB00320	5HT1D_HUMAN
DB00321	5HT1D_HUMAN
DB00334	5HT1D_HUMAN
DB00363	5HT1D_HUMAN
DB00408	5HT1D_HUMAN
DB00574	5HT1D_HUMAN
DB00589	5HT1D_HUMAN
DB00669	5HT1D_HUMAN
DB00696	5HT1D_HUMAN
DB00714	5HT1D_HUMAN
DB00715	5HT1D_HUMAN
DB00726	5HT1D_HUMAN
DB00734	5HT1D_HUMAN
DB00918	5HT1D_HUMAN
DB00952	5HT1D_HUMAN
DB00953	5HT1D_HUMAN
DB00998	5HT1D_HUMAN
DB01049	5HT1D_HUMAN
DB01186	5HT1D_HUMAN
DB01200	5HT1D_HUMAN
DB01221	5HT1D_HUMAN
DB01224	5HT1D_HUMAN
DB01238	5HT1D_HUMAN
DB01239	5HT1D_HUMAN
DB01267	5HT1D_HUMAN
DB01392	5HT1D_HUMAN
DB04948	5HT1D_HUMAN
DB06096	5HT1D_HUMAN
DB06153	5HT1D_HUMAN
DB09304	5HT1D_HUMAN
DB11273	5HT1D_HUMAN
DB12141	5HT1D_HUMAN
DB13025	5HT1D_HUMAN
DB13345	5HT1D_HUMAN
DB14185	5HT1D_HUMAN
DB00246	5HT1E_HUMAN
DB00247	5HT1E_HUMAN
DB00315	5HT1E_HUMAN
DB00334	5HT1E_HUMAN
DB00363	5HT1E_HUMAN
DB00408	5HT1E_HUMAN
DB00715	5HT1E_HUMAN
DB01049	5HT1E_HUMAN
DB01221	5HT1E_HUMAN
DB01224	5HT1E_HUMAN
DB01238	5HT1E_HUMAN
DB01239	5HT1E_HUMAN
DB09304	5HT1E_HUMAN
DB11273	5HT1E_HUMAN
DB12141	5HT1E_HUMAN
DB13025	5HT1E_HUMAN
DB13345	5HT1E_HUMAN
DB14185	5HT1E_HUMAN
DB00216	5HT1F_HUMAN
DB00247	5HT1F_HUMAN
DB00315	5HT1F_HUMAN
DB00334	5HT1F_HUMAN
DB00669	5HT1F_HUMAN
DB00696	5HT1F_HUMAN
DB00715	5HT1F_HUMAN
DB00952	5HT1F_HUMAN
DB00953	5HT1F_HUMAN
DB01049	5HT1F_HUMAN
DB01221	5HT1F_HUMAN
DB01239	5HT1F_HUMAN
DB06148	5HT1F_HUMAN
DB09304	5HT1F_HUMAN
DB11273	5HT1F_HUMAN
DB11732	5HT1F_HUMAN
DB12141	5HT1F_HUMAN
DB13025	5HT1F_HUMAN
DB13345	5HT1F_HUMAN
DB00246	5HT2A_HUMAN
DB00247	5HT2A_HUMAN
DB00248	5HT2A_HUMAN
DB00315	5HT2A_HUMAN
DB00321	5HT2A_HUMAN
DB00334	5HT2A_HUMAN
DB00363	5HT2A_HUMAN
DB00370	5HT2A_HUMAN
DB00408	5HT2A_HUMAN
DB00409	5HT2A_HUMAN
DB00420	5HT2A_HUMAN
DB00434	5HT2A_HUMAN
DB00458	5HT2A_HUMAN
DB00477	5HT2A_HUMAN
DB00477	5HT2A_HUMAN
DB00502	5HT2A_HUMAN
DB00540	5HT2A_HUMAN
DB00543	5HT2A_HUMAN
DB00555	5HT2A_HUMAN
DB00574	5HT2A_HUMAN
DB00589	5HT2A_HUMAN
DB00604	5HT2A_HUMAN
DB00623	5HT2A_HUMAN
DB00656	5HT2A_HUMAN
DB00679	5HT2A_HUMAN
DB00696	5HT2A_HUMAN
DB00714	5HT2A_HUMAN
DB00715	5HT2A_HUMAN
DB00715	5HT2A_HUMAN
DB00726	5HT2A_HUMAN
DB00734	5HT2A_HUMAN
DB00751	5HT2A_HUMAN
DB00777	5HT2A_HUMAN
DB00805	5HT2A_HUMAN
DB00843	5HT2A_HUMAN
DB00875	5HT2A_HUMAN
DB00924	5HT2A_HUMAN
DB00933	5HT2A_HUMAN
DB00934	5HT2A_HUMAN
DB01049	5HT2A_HUMAN
DB01079	5HT2A_HUMAN
DB01142	5HT2A_HUMAN
DB01149	5HT2A_HUMAN
DB01151	5HT2A_HUMAN
DB01175	5HT2A_HUMAN
DB01186	5HT2A_HUMAN
DB01200	5HT2A_HUMAN
DB01221	5HT2A_HUMAN
DB01224	5HT2A_HUMAN
DB01238	5HT2A_HUMAN
DB01239	5HT2A_HUMAN
DB01239	5HT2A_HUMAN
DB01242	5HT2A_HUMAN
DB01267	5HT2A_HUMAN
DB01392	5HT2A_HUMAN
DB01403	5HT2A_HUMAN
DB01442	5HT2A_HUMAN
DB01454	5HT2A_HUMAN
DB01488	5HT2A_HUMAN
DB01537	5HT2A_HUMAN
DB01614	5HT2A_HUMAN
DB01618	5HT2A_HUMAN
DB01621	5HT2A_HUMAN
DB01622	5HT2A_HUMAN
DB01623	5HT2A_HUMAN
DB01624	5HT2A_HUMAN
DB04599	5HT2A_HUMAN
DB04842	5HT2A_HUMAN
DB04908	5HT2A_HUMAN
DB04946	5HT2A_HUMAN
DB05079	5HT2A_HUMAN
DB05227	5HT2A_HUMAN
DB05316	5HT2A_HUMAN
DB05492	5HT2A_HUMAN
DB05687	5HT2A_HUMAN
DB06016	5HT2A_HUMAN
DB06077	5HT2A_HUMAN
DB06109	5HT2A_HUMAN
DB06144	5HT2A_HUMAN
DB06148	5HT2A_HUMAN
DB06153	5HT2A_HUMAN
DB06216	5HT2A_HUMAN
DB06229	5HT2A_HUMAN
DB06288	5HT2A_HUMAN
DB06446	5HT2A_HUMAN
DB06512	5HT2A_HUMAN
DB06678	5HT2A_HUMAN
DB08810	5HT2A_HUMAN
DB08815	5HT2A_HUMAN
DB08839	5HT2A_HUMAN
DB08922	5HT2A_HUMAN
DB08927	5HT2A_HUMAN
DB09016	5HT2A_HUMAN
DB09061	5HT2A_HUMAN
DB09128	5HT2A_HUMAN
DB09167	5HT2A_HUMAN
DB09194	5HT2A_HUMAN
DB09195	5HT2A_HUMAN
DB09223	5HT2A_HUMAN
DB09225	5HT2A_HUMAN
DB09286	5HT2A_HUMAN
DB09304	5HT2A_HUMAN
DB11273	5HT2A_HUMAN
DB12141	5HT2A_HUMAN
DB12163	5HT2A_HUMAN
DB12177	5HT2A_HUMAN
DB12465	5HT2A_HUMAN
DB12555	5HT2A_HUMAN
DB12693	5HT2A_HUMAN
DB13025	5HT2A_HUMAN
DB13345	5HT2A_HUMAN
DB13940	5HT2A_HUMAN
DB13948	5HT2A_HUMAN
DB14009	5HT2A_HUMAN
DB14010	5HT2A_HUMAN
DB14011	5HT2A_HUMAN
DB14185	5HT2A_HUMAN
DB00247	5HT2B_HUMAN
DB00248	5HT2B_HUMAN
DB00315	5HT2B_HUMAN
DB00320	5HT2B_HUMAN
DB00353	5HT2B_HUMAN
DB00477	5HT2B_HUMAN
DB00508	5HT2B_HUMAN
DB00543	5HT2B_HUMAN
DB00574	5HT2B_HUMAN
DB00589	5HT2B_HUMAN
DB00696	5HT2B_HUMAN
DB00714	5HT2B_HUMAN
DB00715	5HT2B_HUMAN
DB00715	5HT2B_HUMAN
DB00805	5HT2B_HUMAN
DB00924	5HT2B_HUMAN
DB01049	5HT2B_HUMAN
DB01079	5HT2B_HUMAN
DB01142	5HT2B_HUMAN
DB01186	5HT2B_HUMAN
DB01200	5HT2B_HUMAN
DB01221	5HT2B_HUMAN
DB01238	5HT2B_HUMAN
DB01239	5HT2B_HUMAN
DB01242	5HT2B_HUMAN
DB01392	5HT2B_HUMAN
DB01454	5HT2B_HUMAN
DB04829	5HT2B_HUMAN
DB05461	5HT2B_HUMAN
DB05492	5HT2B_HUMAN
DB05607	5HT2B_HUMAN
DB06016	5HT2B_HUMAN
DB06148	5HT2B_HUMAN
DB06153	5HT2B_HUMAN
DB06216	5HT2B_HUMAN
DB06229	5HT2B_HUMAN
DB06678	5HT2B_HUMAN
DB09286	5HT2B_HUMAN
DB09304	5HT2B_HUMAN
DB11273	5HT2B_HUMAN
DB12141	5HT2B_HUMAN
DB13025	5HT2B_HUMAN
DB13345	5HT2B_HUMAN
DB00193	5HT2C_HUMAN
DB00246	5HT2C_HUMAN
DB00247	5HT2C_HUMAN
DB00248	5HT2C_HUMAN
DB00321	5HT2C_HUMAN
DB00334	5HT2C_HUMAN
DB00363	5HT2C_HUMAN
DB00370	5HT2C_HUMAN
DB00408	5HT2C_HUMAN
DB00420	5HT2C_HUMAN
DB00434	5HT2C_HUMAN
DB00458	5HT2C_HUMAN
DB00472	5HT2C_HUMAN
DB00477	5HT2C_HUMAN
DB00477	5HT2C_HUMAN
DB00502	5HT2C_HUMAN
DB00540	5HT2C_HUMAN
DB00543	5HT2C_HUMAN
DB00574	5HT2C_HUMAN
DB00589	5HT2C_HUMAN
DB00623	5HT2C_HUMAN
DB00656	5HT2C_HUMAN
DB00696	5HT2C_HUMAN
DB00714	5HT2C_HUMAN
DB00715	5HT2C_HUMAN
DB00726	5HT2C_HUMAN
DB00734	5HT2C_HUMAN
DB00777	5HT2C_HUMAN
DB00805	5HT2C_HUMAN
DB00924	5HT2C_HUMAN
DB00934	5HT2C_HUMAN
DB01049	5HT2C_HUMAN
DB01079	5HT2C_HUMAN
DB01142	5HT2C_HUMAN
DB01149	5HT2C_HUMAN
DB01151	5HT2C_HUMAN
DB01175	5HT2C_HUMAN
DB01186	5HT2C_HUMAN
DB01191	5HT2C_HUMAN
DB01200	5HT2C_HUMAN
DB01221	5HT2C_HUMAN
DB01224	5HT2C_HUMAN
DB01238	5HT2C_HUMAN
DB01239	5HT2C_HUMAN
DB01242	5HT2C_HUMAN
DB01267	5HT2C_HUMAN
DB01392	5HT2C_HUMAN
DB01403	5HT2C_HUMAN
DB01454	5HT2C_HUMAN
DB01537	5HT2C_HUMAN
DB04871	5HT2C_HUMAN
DB04884	5HT2C_HUMAN
DB04948	5HT2C_HUMAN
DB05492	5HT2C_HUMAN
DB06144	5HT2C_HUMAN
DB06148	5HT2C_HUMAN
DB06153	5HT2C_HUMAN
DB06216	5HT2C_HUMAN
DB06229	5HT2C_HUMAN
DB06446	5HT2C_HUMAN
DB06512	5HT2C_HUMAN
DB06594	5HT2C_HUMAN
DB06678	5HT2C_HUMAN
DB09014	5HT2C_HUMAN
DB09194	5HT2C_HUMAN
DB09195	5HT2C_HUMAN
DB09304	5HT2C_HUMAN
DB11273	5HT2C_HUMAN
DB12110	5HT2C_HUMAN
DB12141	5HT2C_HUMAN
DB12163	5HT2C_HUMAN
DB12177	5HT2C_HUMAN
DB13025	5HT2C_HUMAN
DB13345	5HT2C_HUMAN
DB13940	5HT2C_HUMAN
DB14185	5HT2C_HUMAN
DB00246	5HT3A_HUMAN
DB00333	5HT3A_HUMAN
DB00334	5HT3A_HUMAN
DB00363	5HT3A_HUMAN
DB00377	5HT3A_HUMAN
DB00408	5HT3A_HUMAN
DB00543	5HT3A_HUMAN
DB00555	5HT3A_HUMAN
DB00604	5HT3A_HUMAN
DB00715	5HT3A_HUMAN
DB00721	5HT3A_HUMAN
DB00726	5HT3A_HUMAN
DB00728	5HT3A_HUMAN
DB00757	5HT3A_HUMAN
DB00889	5HT3A_HUMAN
DB00898	5HT3A_HUMAN
DB00904	5HT3A_HUMAN
DB00969	5HT3A_HUMAN
DB00988	5HT3A_HUMAN
DB01043	5HT3A_HUMAN
DB01049	5HT3A_HUMAN
DB01156	5HT3A_HUMAN
DB01199	5HT3A_HUMAN
DB01221	5HT3A_HUMAN
DB01224	5HT3A_HUMAN
DB01233	5HT3A_HUMAN
DB01238	5HT3A_HUMAN
DB01239	5HT3A_HUMAN
DB04885	5HT3A_HUMAN
DB04917	5HT3A_HUMAN
DB05049	5HT3A_HUMAN
DB05642	5HT3A_HUMAN
DB06204	5HT3A_HUMAN
DB06422	5HT3A_HUMAN
DB08839	5HT3A_HUMAN
DB09061	5HT3A_HUMAN
DB09068	5HT3A_HUMAN
DB09290	5HT3A_HUMAN
DB09304	5HT3A_HUMAN
DB11273	5HT3A_HUMAN
DB11699	5HT3A_HUMAN
DB12141	5HT3A_HUMAN
DB13025	5HT3A_HUMAN
DB13345	5HT3A_HUMAN
DB14185	5HT3A_HUMAN
DB00246	5HT3B_HUMAN
DB00715	5HT3B_HUMAN
DB00898	5HT3B_HUMAN
DB00988	5HT3B_HUMAN
DB01049	5HT3B_HUMAN
DB01239	5HT3B_HUMAN
DB08839	5HT3B_HUMAN
DB09304	5HT3B_HUMAN
DB11273	5HT3B_HUMAN
DB12141	5HT3B_HUMAN
DB13025	5HT3B_HUMAN
DB13345	5HT3B_HUMAN
DB00246	5HT3C_HUMAN
DB00715	5HT3C_HUMAN
DB00898	5HT3C_HUMAN
DB01049	5HT3C_HUMAN
DB01239	5HT3C_HUMAN
DB09304	5HT3C_HUMAN
DB11273	5HT3C_HUMAN
DB12141	5HT3C_HUMAN
DB13025	5HT3C_HUMAN
DB13345	5HT3C_HUMAN
DB00246	5HT3D_HUMAN
DB00715	5HT3D_HUMAN
DB00898	5HT3D_HUMAN
DB01049	5HT3D_HUMAN
DB01239	5HT3D_HUMAN
DB09304	5HT3D_HUMAN
DB11273	5HT3D_HUMAN
DB12141	5HT3D_HUMAN
DB13025	5HT3D_HUMAN
DB13345	5HT3D_HUMAN
DB00246	5HT3E_HUMAN
DB00715	5HT3E_HUMAN
DB00898	5HT3E_HUMAN
DB01049	5HT3E_HUMAN
DB01239	5HT3E_HUMAN
DB09304	5HT3E_HUMAN
DB11273	5HT3E_HUMAN
DB12141	5HT3E_HUMAN
DB13025	5HT3E_HUMAN
DB13345	5HT3E_HUMAN
DB00604	5HT4R_HUMAN
DB00715	5HT4R_HUMAN
DB00904	5HT4R_HUMAN
DB01049	5HT4R_HUMAN
DB01079	5HT4R_HUMAN
DB01233	5HT4R_HUMAN
DB01239	5HT4R_HUMAN
DB04873	5HT4R_HUMAN
DB04917	5HT4R_HUMAN
DB05542	5HT4R_HUMAN
DB05905	5HT4R_HUMAN
DB06422	5HT4R_HUMAN
DB06480	5HT4R_HUMAN
DB08810	5HT4R_HUMAN
DB09304	5HT4R_HUMAN
DB11273	5HT4R_HUMAN
DB12141	5HT4R_HUMAN
DB12702	5HT4R_HUMAN
DB13025	5HT4R_HUMAN
DB13345	5HT4R_HUMAN
DB00246	5HT5A_HUMAN
DB00408	5HT5A_HUMAN
DB01238	5HT5A_HUMAN
DB06216	5HT5A_HUMAN
DB00246	5HT6R_HUMAN
DB00321	5HT6R_HUMAN
DB00334	5HT6R_HUMAN
DB00363	5HT6R_HUMAN
DB00408	5HT6R_HUMAN
DB00458	5HT6R_HUMAN
DB00477	5HT6R_HUMAN
DB00502	5HT6R_HUMAN
DB00543	5HT6R_HUMAN
DB00715	5HT6R_HUMAN
DB00924	5HT6R_HUMAN
DB01049	5HT6R_HUMAN
DB01142	5HT6R_HUMAN
DB01224	5HT6R_HUMAN
DB01238	5HT6R_HUMAN
DB01239	5HT6R_HUMAN
DB01488	5HT6R_HUMAN
DB04829	5HT6R_HUMAN
DB04946	5HT6R_HUMAN
DB05042	5HT6R_HUMAN
DB05993	5HT6R_HUMAN
DB06140	5HT6R_HUMAN
DB06144	5HT6R_HUMAN
DB06148	5HT6R_HUMAN
DB06216	5HT6R_HUMAN
DB09225	5HT6R_HUMAN
DB09304	5HT6R_HUMAN
DB11273	5HT6R_HUMAN
DB12141	5HT6R_HUMAN
DB13025	5HT6R_HUMAN
DB13345	5HT6R_HUMAN
DB14185	5HT6R_HUMAN
DB00246	5HT7R_HUMAN
DB00247	5HT7R_HUMAN
DB00248	5HT7R_HUMAN
DB00315	5HT7R_HUMAN
DB00321	5HT7R_HUMAN
DB00363	5HT7R_HUMAN
DB00408	5HT7R_HUMAN
DB00434	5HT7R_HUMAN
DB00458	5HT7R_HUMAN
DB00477	5HT7R_HUMAN
DB00502	5HT7R_HUMAN
DB00543	5HT7R_HUMAN
DB00589	5HT7R_HUMAN
DB00715	5HT7R_HUMAN
DB00734	5HT7R_HUMAN
DB00751	5HT7R_HUMAN
DB00924	5HT7R_HUMAN
DB00934	5HT7R_HUMAN
DB00988	5HT7R_HUMAN
DB01049	5HT7R_HUMAN
DB01200	5HT7R_HUMAN
DB01224	5HT7R_HUMAN
DB01238	5HT7R_HUMAN
DB01239	5HT7R_HUMAN
DB01267	5HT7R_HUMAN
DB04946	5HT7R_HUMAN
DB04948	5HT7R_HUMAN
DB06148	5HT7R_HUMAN
DB06216	5HT7R_HUMAN
DB06288	5HT7R_HUMAN
DB08815	5HT7R_HUMAN
DB09068	5HT7R_HUMAN
DB09225	5HT7R_HUMAN
DB09304	5HT7R_HUMAN
DB11273	5HT7R_HUMAN
DB12141	5HT7R_HUMAN
DB13025	5HT7R_HUMAN
DB13345	5HT7R_HUMAN
DB13988	5HT7R_HUMAN
DB14185	5HT7R_HUMAN
DB00171	5NTC_HUMAN
DB06408	5NTC_HUMAN
DB00806	5NTD_HUMAN
DB00789	6PGD_HUMAN
DB00851	6PGD_HUMAN
DB00920	6PGD_HUMAN
DB02076	6PGD_HUMAN
DB03962	6PGD_HUMAN
DB00276	A1AG1_HUMAN
DB00281	A1AG1_HUMAN
DB00396	A1AG1_HUMAN
DB00477	A1AG1_HUMAN
DB00975	A1AG1_HUMAN
DB01041	A1AG1_HUMAN
DB00280	A1AG2_HUMAN
DB00281	A1AG2_HUMAN
DB00458	A1AG2_HUMAN
DB00477	A1AG2_HUMAN
DB01041	A1AG2_HUMAN
DB01593	A1AG2_HUMAN
DB14487	A1AG2_HUMAN
DB14533	A1AG2_HUMAN
DB14548	A1AG2_HUMAN
DB01593	A1AT_HUMAN
DB01998	A1AT_HUMAN
DB03345	A1AT_HUMAN
DB05481	A1AT_HUMAN
DB05961	A1AT_HUMAN
DB09130	A1AT_HUMAN
DB14487	A1AT_HUMAN
DB14533	A1AT_HUMAN
DB14548	A1AT_HUMAN
DB01593	A1BG_HUMAN
DB09130	A1BG_HUMAN
DB14487	A1BG_HUMAN
DB08888	A2AP_HUMAN
DB09130	A2AP_HUMAN
DB09130	A2GL_HUMAN
DB00102	A2MG_HUMAN
DB00515	A2MG_HUMAN
DB00626	A2MG_HUMAN
DB01593	A2MG_HUMAN
DB08888	A2MG_HUMAN
DB12965	A2MG_HUMAN
DB14487	A2MG_HUMAN
DB14533	A2MG_HUMAN
DB14548	A2MG_HUMAN
DB00746	A4_HUMAN
DB01370	A4_HUMAN
DB01593	A4_HUMAN
DB02235	A4_HUMAN
DB02709	A4_HUMAN
DB03754	A4_HUMAN
DB04892	A4_HUMAN
DB05088	A4_HUMAN
DB05150	A4_HUMAN
DB05846	A4_HUMAN
DB05938	A4_HUMAN
DB06782	A4_HUMAN
DB09130	A4_HUMAN
DB09148	A4_HUMAN
DB09149	A4_HUMAN
DB09151	A4_HUMAN
DB14487	A4_HUMAN
DB14517	A4_HUMAN
DB14518	A4_HUMAN
DB14533	A4_HUMAN
DB14548	A4_HUMAN
DB00193	AA1R_HUMAN
DB00201	AA1R_HUMAN
DB00277	AA1R_HUMAN
DB00555	AA1R_HUMAN
DB00640	AA1R_HUMAN
DB00651	AA1R_HUMAN
DB00806	AA1R_HUMAN
DB00824	AA1R_HUMAN
DB00996	AA1R_HUMAN
DB01223	AA1R_HUMAN
DB01303	AA1R_HUMAN
DB01412	AA1R_HUMAN
DB04932	AA1R_HUMAN
DB04954	AA1R_HUMAN
DB06471	AA1R_HUMAN
DB09061	AA1R_HUMAN
DB11757	AA1R_HUMAN
DB12569	AA1R_HUMAN
DB12670	AA1R_HUMAN
DB00201	AA2AR_HUMAN
DB00277	AA2AR_HUMAN
DB00358	AA2AR_HUMAN
DB00555	AA2AR_HUMAN
DB00640	AA2AR_HUMAN
DB00651	AA2AR_HUMAN
DB00806	AA2AR_HUMAN
DB00824	AA2AR_HUMAN
DB01303	AA2AR_HUMAN
DB01412	AA2AR_HUMAN
DB04853	AA2AR_HUMAN
DB04932	AA2AR_HUMAN
DB05009	AA2AR_HUMAN
DB05191	AA2AR_HUMAN
DB06213	AA2AR_HUMAN
DB08770	AA2AR_HUMAN
DB09273	AA2AR_HUMAN
DB11757	AA2AR_HUMAN
DB14132	AA2AR_HUMAN
DB00201	AA2BR_HUMAN
DB00277	AA2BR_HUMAN
DB00640	AA2BR_HUMAN
DB00824	AA2BR_HUMAN
DB04932	AA2BR_HUMAN
DB05936	AA2BR_HUMAN
DB00201	AA3R_HUMAN
DB00640	AA3R_HUMAN
DB00824	AA3R_HUMAN
DB01223	AA3R_HUMAN
DB05511	AA3R_HUMAN
DB12010	AA3R_HUMAN
DB00174	AAAT_HUMAN
DB13146	AAAT_HUMAN
DB01593	AACT_HUMAN
DB14487	AACT_HUMAN
DB14533	AACT_HUMAN
DB14548	AACT_HUMAN
DB00114	AADAT_HUMAN
DB00142	AADAT_HUMAN
DB12010	AAK1_HUMAN
DB00131	AAKB1_HUMAN
DB00131	AAKB1_HUMAN
DB00331	AAKB1_HUMAN
DB00945	AAKB1_HUMAN
DB12010	AAKB1_HUMAN
DB00131	AAKB2_HUMAN
DB00945	AAKB2_HUMAN
DB12010	AAKB2_HUMAN
DB00131	AAKG1_HUMAN
DB00945	AAKG1_HUMAN
DB12010	AAKG1_HUMAN
DB00131	AAKG2_HUMAN
DB00945	AAKG2_HUMAN
DB12010	AAKG2_HUMAN
DB00131	AAKG3_HUMAN
DB00945	AAKG3_HUMAN
DB12010	AAKG3_HUMAN
DB00131	AAPK1_HUMAN
DB00131	AAPK1_HUMAN
DB00171	AAPK1_HUMAN
DB00914	AAPK1_HUMAN
DB00945	AAPK1_HUMAN
DB12010	AAPK1_HUMAN
DB12010	AAPK1_HUMAN
DB00131	AAPK2_HUMAN
DB00945	AAPK2_HUMAN
DB12010	AAPK2_HUMAN
DB00142	AASS_HUMAN
DB00157	AASS_HUMAN
DB02338	AASS_HUMAN
DB04207	AASS_HUMAN
DB00114	AATC_HUMAN
DB00128	AATC_HUMAN
DB00142	AATC_HUMAN
DB00151	AATC_HUMAN
DB00210	AATC_HUMAN
DB04299	AATC_HUMAN
DB09130	AATC_HUMAN
DB00114	AATM_HUMAN
DB00128	AATM_HUMAN
DB00142	AATM_HUMAN
DB00151	AATM_HUMAN
DB02783	AATM_HUMAN
DB00171	ABCA1_HUMAN
DB01016	ABCA1_HUMAN
DB01599	ABCA1_HUMAN
DB04851	ABCB5_HUMAN
DB14067	ABCB5_HUMAN
DB00171	ABCBB_HUMAN
DB01016	ABCBB_HUMAN
DB00171	ABCC8_HUMAN
DB00222	ABCC8_HUMAN
DB00672	ABCC8_HUMAN
DB00731	ABCC8_HUMAN
DB00839	ABCC8_HUMAN
DB00912	ABCC8_HUMAN
DB01016	ABCC8_HUMAN
DB01067	ABCC8_HUMAN
DB01120	ABCC8_HUMAN
DB01124	ABCC8_HUMAN
DB01251	ABCC8_HUMAN
DB01252	ABCC8_HUMAN
DB01382	ABCC8_HUMAN
DB00171	ABCC9_HUMAN
DB01016	ABCC9_HUMAN
DB09220	ABCC9_HUMAN
DB00171	ABCG1_HUMAN
DB04851	ABCG2_HUMAN
DB11995	ABCG2_HUMAN
DB14533	ABEC1_HUMAN
DB14548	ABEC1_HUMAN
DB00171	ABL1_HUMAN
DB00619	ABL1_HUMAN
DB01254	ABL1_HUMAN
DB03878	ABL1_HUMAN
DB04868	ABL1_HUMAN
DB05184	ABL1_HUMAN
DB06616	ABL1_HUMAN
DB07831	ABL1_HUMAN
DB08043	ABL1_HUMAN
DB08231	ABL1_HUMAN
DB08339	ABL1_HUMAN
DB08350	ABL1_HUMAN
DB08583	ABL1_HUMAN
DB08896	ABL1_HUMAN
DB08901	ABL1_HUMAN
DB12010	ABL1_HUMAN
DB12267	ABL1_HUMAN
DB12323	ABL1_HUMAN
DB00171	ABL2_HUMAN
DB01254	ABL2_HUMAN
DB05184	ABL2_HUMAN
DB07664	ABL2_HUMAN
DB12010	ABL2_HUMAN
DB00121	ACACA_HUMAN
DB00121	ACACB_HUMAN
DB00173	ACACB_HUMAN
DB02859	ACACB_HUMAN
DB03781	ACACB_HUMAN
DB07870	ACACB_HUMAN
DB01675	ACAD8_HUMAN
DB03147	ACAD8_HUMAN
DB02910	ACADM_HUMAN
DB03147	ACADM_HUMAN
DB03415	ACADM_HUMAN
DB00157	ACADS_HUMAN
DB03059	ACADS_HUMAN
DB03147	ACADS_HUMAN
DB08326	ACBG1_HUMAN
DB01992	ACBP_HUMAN
DB03381	ACBP_HUMAN
DB00167	ACDSB_HUMAN
DB00313	ACDSB_HUMAN
DB00608	ACE2_HUMAN
DB01611	ACE2_HUMAN
DB05203	ACE2_HUMAN
DB15643	ACE2_HUMAN
DB00122	ACES_HUMAN
DB00382	ACES_HUMAN
DB00411	ACES_HUMAN
DB00449	ACES_HUMAN
DB00483	ACES_HUMAN
DB00545	ACES_HUMAN
DB00674	ACES_HUMAN
DB00677	ACES_HUMAN
DB00733	ACES_HUMAN
DB00805	ACES_HUMAN
DB00843	ACES_HUMAN
DB00863	ACES_HUMAN
DB00944	ACES_HUMAN
DB00981	ACES_HUMAN
DB00989	ACES_HUMAN
DB01010	ACES_HUMAN
DB01122	ACES_HUMAN
DB01199	ACES_HUMAN
DB01245	ACES_HUMAN
DB01400	ACES_HUMAN
DB01805	ACES_HUMAN
DB02166	ACES_HUMAN
DB02226	ACES_HUMAN
DB02343	ACES_HUMAN
DB02404	ACES_HUMAN
DB02673	ACES_HUMAN
DB02825	ACES_HUMAN
DB02845	ACES_HUMAN
DB03005	ACES_HUMAN
DB03128	ACES_HUMAN
DB03283	ACES_HUMAN
DB03348	ACES_HUMAN
DB03359	ACES_HUMAN
DB03740	ACES_HUMAN
DB03814	ACES_HUMAN
DB04021	ACES_HUMAN
DB04114	ACES_HUMAN
DB04556	ACES_HUMAN
DB04614	ACES_HUMAN
DB04615	ACES_HUMAN
DB04616	ACES_HUMAN
DB04617	ACES_HUMAN
DB04859	ACES_HUMAN
DB04864	ACES_HUMAN
DB04892	ACES_HUMAN
DB04924	ACES_HUMAN
DB06525	ACES_HUMAN
DB07555	ACES_HUMAN
DB07701	ACES_HUMAN
DB07756	ACES_HUMAN
DB07846	ACES_HUMAN
DB08167	ACES_HUMAN
DB08357	ACES_HUMAN
DB08615	ACES_HUMAN
DB08996	ACES_HUMAN
DB13503	ACES_HUMAN
DB14006	ACES_HUMAN
DB00178	ACE_HUMAN
DB00492	ACE_HUMAN
DB00519	ACE_HUMAN
DB00542	ACE_HUMAN
DB00584	ACE_HUMAN
DB00616	ACE_HUMAN
DB00691	ACE_HUMAN
DB00722	ACE_HUMAN
DB00790	ACE_HUMAN
DB00881	ACE_HUMAN
DB00886	ACE_HUMAN
DB01180	ACE_HUMAN
DB01197	ACE_HUMAN
DB01340	ACE_HUMAN
DB01348	ACE_HUMAN
DB02032	ACE_HUMAN
DB03740	ACE_HUMAN
DB08836	ACE_HUMAN
DB09477	ACE_HUMAN
DB13166	ACE_HUMAN
DB15565	ACE_HUMAN
DB00184	ACH10_HUMAN
DB00202	ACH10_HUMAN
DB00237	ACH10_HUMAN
DB00898	ACH10_HUMAN
DB01090	ACH10_HUMAN
DB01116	ACH10_HUMAN
DB05069	ACH10_HUMAN
DB05137	ACH10_HUMAN
DB05740	ACH10_HUMAN
DB14783	ACH10_HUMAN
DB00184	ACHA2_HUMAN
DB00237	ACHA2_HUMAN
DB00411	ACHA2_HUMAN
DB00416	ACHA2_HUMAN
DB00472	ACHA2_HUMAN
DB00483	ACHA2_HUMAN
DB00514	ACHA2_HUMAN
DB00565	ACHA2_HUMAN
DB00657	ACHA2_HUMAN
DB00721	ACHA2_HUMAN
DB00728	ACHA2_HUMAN
DB00732	ACHA2_HUMAN
DB00898	ACHA2_HUMAN
DB01135	ACHA2_HUMAN
DB01199	ACHA2_HUMAN
DB01226	ACHA2_HUMAN
DB01245	ACHA2_HUMAN
DB01336	ACHA2_HUMAN
DB01337	ACHA2_HUMAN
DB01338	ACHA2_HUMAN
DB01339	ACHA2_HUMAN
DB05740	ACHA2_HUMAN
DB07720	ACHA2_HUMAN
DB08960	ACHA2_HUMAN
DB00184	ACHA3_HUMAN
DB00237	ACHA3_HUMAN
DB00333	ACHA3_HUMAN
DB00472	ACHA3_HUMAN
DB00514	ACHA3_HUMAN
DB00848	ACHA3_HUMAN
DB00898	ACHA3_HUMAN
DB00915	ACHA3_HUMAN
DB01090	ACHA3_HUMAN
DB01156	ACHA3_HUMAN
DB01227	ACHA3_HUMAN
DB01273	ACHA3_HUMAN
DB05710	ACHA3_HUMAN
DB07720	ACHA3_HUMAN
DB09028	ACHA3_HUMAN
DB00184	ACHA4_HUMAN
DB00237	ACHA4_HUMAN
DB00241	ACHA4_HUMAN
DB00306	ACHA4_HUMAN
DB00312	ACHA4_HUMAN
DB00333	ACHA4_HUMAN
DB00418	ACHA4_HUMAN
DB00463	ACHA4_HUMAN
DB00514	ACHA4_HUMAN
DB00564	ACHA4_HUMAN
DB00572	ACHA4_HUMAN
DB00599	ACHA4_HUMAN
DB00657	ACHA4_HUMAN
DB00747	ACHA4_HUMAN
DB00753	ACHA4_HUMAN
DB00783	ACHA4_HUMAN
DB00794	ACHA4_HUMAN
DB00849	ACHA4_HUMAN
DB00898	ACHA4_HUMAN
DB00915	ACHA4_HUMAN
DB00981	ACHA4_HUMAN
DB01174	ACHA4_HUMAN
DB01245	ACHA4_HUMAN
DB01273	ACHA4_HUMAN
DB01351	ACHA4_HUMAN
DB01352	ACHA4_HUMAN
DB01353	ACHA4_HUMAN
DB01354	ACHA4_HUMAN
DB01355	ACHA4_HUMAN
DB01483	ACHA4_HUMAN
DB01496	ACHA4_HUMAN
DB05458	ACHA4_HUMAN
DB05740	ACHA4_HUMAN
DB07720	ACHA4_HUMAN
DB09028	ACHA4_HUMAN
DB13952	ACHA4_HUMAN
DB13953	ACHA4_HUMAN
DB13954	ACHA4_HUMAN
DB13955	ACHA4_HUMAN
DB13956	ACHA4_HUMAN
DB00184	ACHA5_HUMAN
DB00237	ACHA5_HUMAN
DB00898	ACHA5_HUMAN
DB00184	ACHA6_HUMAN
DB00237	ACHA6_HUMAN
DB00898	ACHA6_HUMAN
DB01273	ACHA6_HUMAN
DB09028	ACHA6_HUMAN
DB00122	ACHA7_HUMAN
DB00184	ACHA7_HUMAN
DB00237	ACHA7_HUMAN
DB00241	ACHA7_HUMAN
DB00306	ACHA7_HUMAN
DB00312	ACHA7_HUMAN
DB00333	ACHA7_HUMAN
DB00418	ACHA7_HUMAN
DB00463	ACHA7_HUMAN
DB00514	ACHA7_HUMAN
DB00599	ACHA7_HUMAN
DB00657	ACHA7_HUMAN
DB00674	ACHA7_HUMAN
DB00794	ACHA7_HUMAN
DB00849	ACHA7_HUMAN
DB00898	ACHA7_HUMAN
DB00915	ACHA7_HUMAN
DB01174	ACHA7_HUMAN
DB01199	ACHA7_HUMAN
DB01273	ACHA7_HUMAN
DB01351	ACHA7_HUMAN
DB01352	ACHA7_HUMAN
DB01353	ACHA7_HUMAN
DB01354	ACHA7_HUMAN
DB01355	ACHA7_HUMAN
DB01483	ACHA7_HUMAN
DB01496	ACHA7_HUMAN
DB03128	ACHA7_HUMAN
DB05137	ACHA7_HUMAN
DB05708	ACHA7_HUMAN
DB05740	ACHA7_HUMAN
DB07720	ACHA7_HUMAN
DB09028	ACHA7_HUMAN
DB09061	ACHA7_HUMAN
DB11726	ACHA7_HUMAN
DB14006	ACHA7_HUMAN
DB14009	ACHA7_HUMAN
DB14011	ACHA7_HUMAN
DB00184	ACHA9_HUMAN
DB00237	ACHA9_HUMAN
DB00898	ACHA9_HUMAN
DB05069	ACHA9_HUMAN
DB05137	ACHA9_HUMAN
DB05740	ACHA9_HUMAN
DB08837	ACHA9_HUMAN
DB00555	ACHA_HUMAN
DB08838	ACHA_HUMAN
DB00184	ACHB2_HUMAN
DB00237	ACHB2_HUMAN
DB00333	ACHB2_HUMAN
DB00514	ACHB2_HUMAN
DB00572	ACHB2_HUMAN
DB00657	ACHB2_HUMAN
DB00747	ACHB2_HUMAN
DB00753	ACHB2_HUMAN
DB00898	ACHB2_HUMAN
DB00981	ACHB2_HUMAN
DB01245	ACHB2_HUMAN
DB01273	ACHB2_HUMAN
DB05458	ACHB2_HUMAN
DB05740	ACHB2_HUMAN
DB05855	ACHB2_HUMAN
DB07720	ACHB2_HUMAN
DB09028	ACHB2_HUMAN
DB00184	ACHB3_HUMAN
DB00237	ACHB3_HUMAN
DB00898	ACHB3_HUMAN
DB00184	ACHB4_HUMAN
DB00237	ACHB4_HUMAN
DB00472	ACHB4_HUMAN
DB00514	ACHB4_HUMAN
DB00898	ACHB4_HUMAN
DB01090	ACHB4_HUMAN
DB01227	ACHB4_HUMAN
DB07720	ACHB4_HUMAN
DB00171	ACK1_HUMAN
DB04367	ACK1_HUMAN
DB11986	ACK1_HUMAN
DB12010	ACK1_HUMAN
DB11936	ACLY_HUMAN
DB00185	ACM1_HUMAN
DB00193	ACM1_HUMAN
DB00202	ACM1_HUMAN
DB00209	ACM1_HUMAN
DB00219	ACM1_HUMAN
DB00245	ACM1_HUMAN
DB00246	ACM1_HUMAN
DB00280	ACM1_HUMAN
DB00321	ACM1_HUMAN
DB00332	ACM1_HUMAN
DB00334	ACM1_HUMAN
DB00340	ACM1_HUMAN
DB00342	ACM1_HUMAN
DB00354	ACM1_HUMAN
DB00363	ACM1_HUMAN
DB00366	ACM1_HUMAN
DB00376	ACM1_HUMAN
DB00383	ACM1_HUMAN
DB00387	ACM1_HUMAN
DB00392	ACM1_HUMAN
DB00408	ACM1_HUMAN
DB00411	ACM1_HUMAN
DB00420	ACM1_HUMAN
DB00424	ACM1_HUMAN
DB00434	ACM1_HUMAN
DB00454	ACM1_HUMAN
DB00458	ACM1_HUMAN
DB00462	ACM1_HUMAN
DB00477	ACM1_HUMAN
DB00483	ACM1_HUMAN
DB00496	ACM1_HUMAN
DB00505	ACM1_HUMAN
DB00508	ACM1_HUMAN
DB00517	ACM1_HUMAN
DB00540	ACM1_HUMAN
DB00543	ACM1_HUMAN
DB00543	ACM1_HUMAN
DB00568	ACM1_HUMAN
DB00572	ACM1_HUMAN
DB00622	ACM1_HUMAN
DB00670	ACM1_HUMAN
DB00715	ACM1_HUMAN
DB00725	ACM1_HUMAN
DB00726	ACM1_HUMAN
DB00747	ACM1_HUMAN
DB00767	ACM1_HUMAN
DB00771	ACM1_HUMAN
DB00777	ACM1_HUMAN
DB00782	ACM1_HUMAN
DB00804	ACM1_HUMAN
DB00805	ACM1_HUMAN
DB00809	ACM1_HUMAN
DB00810	ACM1_HUMAN
DB00835	ACM1_HUMAN
DB00875	ACM1_HUMAN
DB00907	ACM1_HUMAN
DB00934	ACM1_HUMAN
DB00940	ACM1_HUMAN
DB00942	ACM1_HUMAN
DB00979	ACM1_HUMAN
DB00986	ACM1_HUMAN
DB01019	ACM1_HUMAN
DB01036	ACM1_HUMAN
DB01062	ACM1_HUMAN
DB01069	ACM1_HUMAN
DB01085	ACM1_HUMAN
DB01142	ACM1_HUMAN
DB01148	ACM1_HUMAN
DB01151	ACM1_HUMAN
DB01175	ACM1_HUMAN
DB01221	ACM1_HUMAN
DB01224	ACM1_HUMAN
DB01231	ACM1_HUMAN
DB01233	ACM1_HUMAN
DB01238	ACM1_HUMAN
DB01239	ACM1_HUMAN
DB01403	ACM1_HUMAN
DB01409	ACM1_HUMAN
DB01591	ACM1_HUMAN
DB01618	ACM1_HUMAN
DB02010	ACM1_HUMAN
DB03128	ACM1_HUMAN
DB04365	ACM1_HUMAN
DB04843	ACM1_HUMAN
DB05152	ACM1_HUMAN
DB05752	ACM1_HUMAN
DB05766	ACM1_HUMAN
DB06153	ACM1_HUMAN
DB06702	ACM1_HUMAN
DB06787	ACM1_HUMAN
DB08897	ACM1_HUMAN
DB09076	ACM1_HUMAN
DB09089	ACM1_HUMAN
DB09167	ACM1_HUMAN
DB09194	ACM1_HUMAN
DB09262	ACM1_HUMAN
DB11156	ACM1_HUMAN
DB11181	ACM1_HUMAN
DB11235	ACM1_HUMAN
DB11855	ACM1_HUMAN
DB12278	ACM1_HUMAN
DB13581	ACM1_HUMAN
DB14185	ACM1_HUMAN
DB00202	ACM2_HUMAN
DB00246	ACM2_HUMAN
DB00280	ACM2_HUMAN
DB00321	ACM2_HUMAN
DB00332	ACM2_HUMAN
DB00334	ACM2_HUMAN
DB00340	ACM2_HUMAN
DB00342	ACM2_HUMAN
DB00363	ACM2_HUMAN
DB00366	ACM2_HUMAN
DB00376	ACM2_HUMAN
DB00383	ACM2_HUMAN
DB00387	ACM2_HUMAN
DB00392	ACM2_HUMAN
DB00408	ACM2_HUMAN
DB00411	ACM2_HUMAN
DB00424	ACM2_HUMAN
DB00434	ACM2_HUMAN
DB00454	ACM2_HUMAN
DB00458	ACM2_HUMAN
DB00462	ACM2_HUMAN
DB00483	ACM2_HUMAN
DB00496	ACM2_HUMAN
DB00505	ACM2_HUMAN
DB00508	ACM2_HUMAN
DB00517	ACM2_HUMAN
DB00540	ACM2_HUMAN
DB00543	ACM2_HUMAN
DB00568	ACM2_HUMAN
DB00572	ACM2_HUMAN
DB00622	ACM2_HUMAN
DB00715	ACM2_HUMAN
DB00725	ACM2_HUMAN
DB00726	ACM2_HUMAN
DB00728	ACM2_HUMAN
DB00747	ACM2_HUMAN
DB00767	ACM2_HUMAN
DB00777	ACM2_HUMAN
DB00785	ACM2_HUMAN
DB00804	ACM2_HUMAN
DB00809	ACM2_HUMAN
DB00835	ACM2_HUMAN
DB00907	ACM2_HUMAN
DB00934	ACM2_HUMAN
DB00940	ACM2_HUMAN
DB00986	ACM2_HUMAN
DB01019	ACM2_HUMAN
DB01036	ACM2_HUMAN
DB01062	ACM2_HUMAN
DB01069	ACM2_HUMAN
DB01075	ACM2_HUMAN
DB01085	ACM2_HUMAN
DB01135	ACM2_HUMAN
DB01142	ACM2_HUMAN
DB01148	ACM2_HUMAN
DB01151	ACM2_HUMAN
DB01221	ACM2_HUMAN
DB01224	ACM2_HUMAN
DB01226	ACM2_HUMAN
DB01231	ACM2_HUMAN
DB01238	ACM2_HUMAN
DB01239	ACM2_HUMAN
DB01336	ACM2_HUMAN
DB01337	ACM2_HUMAN
DB01338	ACM2_HUMAN
DB01403	ACM2_HUMAN
DB01409	ACM2_HUMAN
DB01591	ACM2_HUMAN
DB03128	ACM2_HUMAN
DB04834	ACM2_HUMAN
DB05752	ACM2_HUMAN
DB06153	ACM2_HUMAN
DB06702	ACM2_HUMAN
DB06787	ACM2_HUMAN
DB08801	ACM2_HUMAN
DB08897	ACM2_HUMAN
DB09076	ACM2_HUMAN
DB09089	ACM2_HUMAN
DB09167	ACM2_HUMAN
DB09194	ACM2_HUMAN
DB09262	ACM2_HUMAN
DB09300	ACM2_HUMAN
DB11181	ACM2_HUMAN
DB11235	ACM2_HUMAN
DB11855	ACM2_HUMAN
DB12278	ACM2_HUMAN
DB13581	ACM2_HUMAN
DB14185	ACM2_HUMAN
DB00185	ACM3_HUMAN
DB00193	ACM3_HUMAN
DB00202	ACM3_HUMAN
DB00209	ACM3_HUMAN
DB00246	ACM3_HUMAN
DB00280	ACM3_HUMAN
DB00321	ACM3_HUMAN
DB00332	ACM3_HUMAN
DB00334	ACM3_HUMAN
DB00340	ACM3_HUMAN
DB00342	ACM3_HUMAN
DB00363	ACM3_HUMAN
DB00366	ACM3_HUMAN
DB00376	ACM3_HUMAN
DB00383	ACM3_HUMAN
DB00387	ACM3_HUMAN
DB00408	ACM3_HUMAN
DB00411	ACM3_HUMAN
DB00424	ACM3_HUMAN
DB00434	ACM3_HUMAN
DB00454	ACM3_HUMAN
DB00458	ACM3_HUMAN
DB00462	ACM3_HUMAN
DB00477	ACM3_HUMAN
DB00496	ACM3_HUMAN
DB00502	ACM3_HUMAN
DB00505	ACM3_HUMAN
DB00517	ACM3_HUMAN
DB00540	ACM3_HUMAN
DB00543	ACM3_HUMAN
DB00568	ACM3_HUMAN
DB00572	ACM3_HUMAN
DB00599	ACM3_HUMAN
DB00622	ACM3_HUMAN
DB00715	ACM3_HUMAN
DB00725	ACM3_HUMAN
DB00726	ACM3_HUMAN
DB00747	ACM3_HUMAN
DB00767	ACM3_HUMAN
DB00777	ACM3_HUMAN
DB00809	ACM3_HUMAN
DB00835	ACM3_HUMAN
DB00934	ACM3_HUMAN
DB00940	ACM3_HUMAN
DB00986	ACM3_HUMAN
DB01019	ACM3_HUMAN
DB01036	ACM3_HUMAN
DB01062	ACM3_HUMAN
DB01069	ACM3_HUMAN
DB01085	ACM3_HUMAN
DB01142	ACM3_HUMAN
DB01151	ACM3_HUMAN
DB01221	ACM3_HUMAN
DB01224	ACM3_HUMAN
DB01226	ACM3_HUMAN
DB01231	ACM3_HUMAN
DB01238	ACM3_HUMAN
DB01239	ACM3_HUMAN
DB01337	ACM3_HUMAN
DB01338	ACM3_HUMAN
DB01403	ACM3_HUMAN
DB01409	ACM3_HUMAN
DB01591	ACM3_HUMAN
DB01625	ACM3_HUMAN
DB03128	ACM3_HUMAN
DB04365	ACM3_HUMAN
DB04843	ACM3_HUMAN
DB05752	ACM3_HUMAN
DB06153	ACM3_HUMAN
DB06702	ACM3_HUMAN
DB06709	ACM3_HUMAN
DB06787	ACM3_HUMAN
DB08897	ACM3_HUMAN
DB09076	ACM3_HUMAN
DB09089	ACM3_HUMAN
DB09167	ACM3_HUMAN
DB09194	ACM3_HUMAN
DB09262	ACM3_HUMAN
DB09300	ACM3_HUMAN
DB11181	ACM3_HUMAN
DB11235	ACM3_HUMAN
DB11855	ACM3_HUMAN
DB12278	ACM3_HUMAN
DB13581	ACM3_HUMAN
DB13720	ACM3_HUMAN
DB14185	ACM3_HUMAN
DB00246	ACM4_HUMAN
DB00321	ACM4_HUMAN
DB00334	ACM4_HUMAN
DB00340	ACM4_HUMAN
DB00342	ACM4_HUMAN
DB00363	ACM4_HUMAN
DB00366	ACM4_HUMAN
DB00376	ACM4_HUMAN
DB00387	ACM4_HUMAN
DB00408	ACM4_HUMAN
DB00411	ACM4_HUMAN
DB00424	ACM4_HUMAN
DB00454	ACM4_HUMAN
DB00458	ACM4_HUMAN
DB00496	ACM4_HUMAN
DB00540	ACM4_HUMAN
DB00543	ACM4_HUMAN
DB00568	ACM4_HUMAN
DB00572	ACM4_HUMAN
DB00622	ACM4_HUMAN
DB00715	ACM4_HUMAN
DB00725	ACM4_HUMAN
DB00726	ACM4_HUMAN
DB00747	ACM4_HUMAN
DB00767	ACM4_HUMAN
DB00777	ACM4_HUMAN
DB00809	ACM4_HUMAN
DB00835	ACM4_HUMAN
DB00934	ACM4_HUMAN
DB00940	ACM4_HUMAN
DB01019	ACM4_HUMAN
DB01036	ACM4_HUMAN
DB01069	ACM4_HUMAN
DB01085	ACM4_HUMAN
DB01142	ACM4_HUMAN
DB01151	ACM4_HUMAN
DB01221	ACM4_HUMAN
DB01224	ACM4_HUMAN
DB01238	ACM4_HUMAN
DB01239	ACM4_HUMAN
DB01403	ACM4_HUMAN
DB01409	ACM4_HUMAN
DB01591	ACM4_HUMAN
DB01625	ACM4_HUMAN
DB03128	ACM4_HUMAN
DB05752	ACM4_HUMAN
DB06702	ACM4_HUMAN
DB06787	ACM4_HUMAN
DB08897	ACM4_HUMAN
DB09076	ACM4_HUMAN
DB09089	ACM4_HUMAN
DB09167	ACM4_HUMAN
DB09194	ACM4_HUMAN
DB11181	ACM4_HUMAN
DB11235	ACM4_HUMAN
DB11855	ACM4_HUMAN
DB12278	ACM4_HUMAN
DB13581	ACM4_HUMAN
DB14185	ACM4_HUMAN
DB00246	ACM5_HUMAN
DB00321	ACM5_HUMAN
DB00340	ACM5_HUMAN
DB00342	ACM5_HUMAN
DB00363	ACM5_HUMAN
DB00366	ACM5_HUMAN
DB00376	ACM5_HUMAN
DB00408	ACM5_HUMAN
DB00454	ACM5_HUMAN
DB00458	ACM5_HUMAN
DB00483	ACM5_HUMAN
DB00496	ACM5_HUMAN
DB00540	ACM5_HUMAN
DB00543	ACM5_HUMAN
DB00568	ACM5_HUMAN
DB00572	ACM5_HUMAN
DB00622	ACM5_HUMAN
DB00715	ACM5_HUMAN
DB00725	ACM5_HUMAN
DB00726	ACM5_HUMAN
DB00747	ACM5_HUMAN
DB00767	ACM5_HUMAN
DB00777	ACM5_HUMAN
DB00835	ACM5_HUMAN
DB00934	ACM5_HUMAN
DB00940	ACM5_HUMAN
DB01036	ACM5_HUMAN
DB01069	ACM5_HUMAN
DB01142	ACM5_HUMAN
DB01151	ACM5_HUMAN
DB01221	ACM5_HUMAN
DB01224	ACM5_HUMAN
DB01238	ACM5_HUMAN
DB01239	ACM5_HUMAN
DB01403	ACM5_HUMAN
DB01409	ACM5_HUMAN
DB01591	ACM5_HUMAN
DB05752	ACM5_HUMAN
DB06702	ACM5_HUMAN
DB08897	ACM5_HUMAN
DB09076	ACM5_HUMAN
DB09167	ACM5_HUMAN
DB09194	ACM5_HUMAN
DB11181	ACM5_HUMAN
DB11235	ACM5_HUMAN
DB11855	ACM5_HUMAN
DB12278	ACM5_HUMAN
DB13581	ACM5_HUMAN
DB14185	ACM5_HUMAN
DB08688	ACO13_HUMAN
DB01727	ACON_HUMAN
DB03964	ACON_HUMAN
DB04072	ACON_HUMAN
DB04351	ACON_HUMAN
DB04562	ACON_HUMAN
DB03147	ACOX1_HUMAN
DB07930	ACOX1_HUMAN
DB00157	ACPM_HUMAN
DB00171	ACS2L_HUMAN
DB00131	ACSA_HUMAN
DB00171	ACSA_HUMAN
DB00131	ACSL1_HUMAN
DB00171	ACSL1_HUMAN
DB00159	ACSL4_HUMAN
DB00197	ACSL4_HUMAN
DB00412	ACSL4_HUMAN
DB12695	ACTA_HUMAN
DB04216	ACTB_HUMAN
DB12695	ACTB_HUMAN
DB09130	ACTG_HUMAN
DB11638	ACTG_HUMAN
DB01284	ACTHR_HUMAN
DB01285	ACTHR_HUMAN
DB09334	ACTHR_HUMAN
DB11653	ACTHR_HUMAN
DB06773	ACTN1_HUMAN
DB09130	ACTN1_HUMAN
DB02621	ACTS_HUMAN
DB02772	ACTS_HUMAN
DB03021	ACTS_HUMAN
DB03616	ACTS_HUMAN
DB03850	ACTS_HUMAN
DB03903	ACTS_HUMAN
DB04151	ACTS_HUMAN
DB04395	ACTS_HUMAN
DB04629	ACTS_HUMAN
DB04774	ACTS_HUMAN
DB04775	ACTS_HUMAN
DB04783	ACTS_HUMAN
DB08080	ACTS_HUMAN
DB00171	ACV1B_HUMAN
DB12010	ACV1B_HUMAN
DB00171	ACVL1_HUMAN
DB00171	ACVR1_HUMAN
DB08597	ACVR1_HUMAN
DB12010	ACVR1_HUMAN
DB00128	ACY1_HUMAN
DB06151	ACY1_HUMAN
DB09130	ACY1_HUMAN
DB00128	ACY2_HUMAN
DB01593	ACY2_HUMAN
DB14487	ACY2_HUMAN
DB14533	ACY2_HUMAN
DB14548	ACY2_HUMAN
DB01942	ACYP2_HUMAN
DB04991	ADA10_HUMAN
DB06943	ADA17_HUMAN
DB07079	ADA17_HUMAN
DB07121	ADA17_HUMAN
DB07145	ADA17_HUMAN
DB07147	ADA17_HUMAN
DB07189	ADA17_HUMAN
DB07233	ADA17_HUMAN
DB07964	ADA17_HUMAN
DB00182	ADA1A_HUMAN
DB00211	ADA1A_HUMAN
DB00243	ADA1A_HUMAN
DB00246	ADA1A_HUMAN
DB00248	ADA1A_HUMAN
DB00268	ADA1A_HUMAN
DB00298	ADA1A_HUMAN
DB00321	ADA1A_HUMAN
DB00334	ADA1A_HUMAN
DB00346	ADA1A_HUMAN
DB00363	ADA1A_HUMAN
DB00368	ADA1A_HUMAN
DB00370	ADA1A_HUMAN
DB00388	ADA1A_HUMAN
DB00408	ADA1A_HUMAN
DB00420	ADA1A_HUMAN
DB00433	ADA1A_HUMAN
DB00449	ADA1A_HUMAN
DB00450	ADA1A_HUMAN
DB00457	ADA1A_HUMAN
DB00457	ADA1A_HUMAN
DB00458	ADA1A_HUMAN
DB00477	ADA1A_HUMAN
DB00477	ADA1A_HUMAN
DB00490	ADA1A_HUMAN
DB00502	ADA1A_HUMAN
DB00540	ADA1A_HUMAN
DB00543	ADA1A_HUMAN
DB00543	ADA1A_HUMAN
DB00555	ADA1A_HUMAN
DB00575	ADA1A_HUMAN
DB00590	ADA1A_HUMAN
DB00598	ADA1A_HUMAN
DB00610	ADA1A_HUMAN
DB00622	ADA1A_HUMAN
DB00656	ADA1A_HUMAN
DB00661	ADA1A_HUMAN
DB00668	ADA1A_HUMAN
DB00679	ADA1A_HUMAN
DB00692	ADA1A_HUMAN
DB00696	ADA1A_HUMAN
DB00697	ADA1A_HUMAN
DB00699	ADA1A_HUMAN
DB00706	ADA1A_HUMAN
DB00715	ADA1A_HUMAN
DB00723	ADA1A_HUMAN
DB00726	ADA1A_HUMAN
DB00734	ADA1A_HUMAN
DB00751	ADA1A_HUMAN
DB00777	ADA1A_HUMAN
DB00797	ADA1A_HUMAN
DB00800	ADA1A_HUMAN
DB00831	ADA1A_HUMAN
DB00841	ADA1A_HUMAN
DB00852	ADA1A_HUMAN
DB00865	ADA1A_HUMAN
DB00875	ADA1A_HUMAN
DB00908	ADA1A_HUMAN
DB00925	ADA1A_HUMAN
DB00934	ADA1A_HUMAN
DB00935	ADA1A_HUMAN
DB00964	ADA1A_HUMAN
DB01049	ADA1A_HUMAN
DB01069	ADA1A_HUMAN
DB01136	ADA1A_HUMAN
DB01136	ADA1A_HUMAN
DB01142	ADA1A_HUMAN
DB01149	ADA1A_HUMAN
DB01151	ADA1A_HUMAN
DB01162	ADA1A_HUMAN
DB01175	ADA1A_HUMAN
DB01186	ADA1A_HUMAN
DB01200	ADA1A_HUMAN
DB01224	ADA1A_HUMAN
DB01238	ADA1A_HUMAN
DB01253	ADA1A_HUMAN
DB01267	ADA1A_HUMAN
DB01295	ADA1A_HUMAN
DB01364	ADA1A_HUMAN
DB01365	ADA1A_HUMAN
DB01403	ADA1A_HUMAN
DB01472	ADA1A_HUMAN
DB01576	ADA1A_HUMAN
DB01579	ADA1A_HUMAN
DB01614	ADA1A_HUMAN
DB01622	ADA1A_HUMAN
DB01624	ADA1A_HUMAN
DB04855	ADA1A_HUMAN
DB04946	ADA1A_HUMAN
DB04948	ADA1A_HUMAN
DB05469	ADA1A_HUMAN
DB05492	ADA1A_HUMAN
DB06144	ADA1A_HUMAN
DB06148	ADA1A_HUMAN
DB06153	ADA1A_HUMAN
DB06207	ADA1A_HUMAN
DB06216	ADA1A_HUMAN
DB06229	ADA1A_HUMAN
DB06262	ADA1A_HUMAN
DB06694	ADA1A_HUMAN
DB06706	ADA1A_HUMAN
DB06711	ADA1A_HUMAN
DB06764	ADA1A_HUMAN
DB08922	ADA1A_HUMAN
DB08950	ADA1A_HUMAN
DB09167	ADA1A_HUMAN
DB09194	ADA1A_HUMAN
DB09195	ADA1A_HUMAN
DB09202	ADA1A_HUMAN
DB09203	ADA1A_HUMAN
DB09204	ADA1A_HUMAN
DB09205	ADA1A_HUMAN
DB09229	ADA1A_HUMAN
DB09239	ADA1A_HUMAN
DB09286	ADA1A_HUMAN
DB11124	ADA1A_HUMAN
DB11273	ADA1A_HUMAN
DB11278	ADA1A_HUMAN
DB11577	ADA1A_HUMAN
DB12278	ADA1A_HUMAN
DB13025	ADA1A_HUMAN
DB13345	ADA1A_HUMAN
DB14185	ADA1A_HUMAN
DB00182	ADA1B_HUMAN
DB00211	ADA1B_HUMAN
DB00243	ADA1B_HUMAN
DB00246	ADA1B_HUMAN
DB00248	ADA1B_HUMAN
DB00268	ADA1B_HUMAN
DB00298	ADA1B_HUMAN
DB00321	ADA1B_HUMAN
DB00334	ADA1B_HUMAN
DB00346	ADA1B_HUMAN
DB00363	ADA1B_HUMAN
DB00368	ADA1B_HUMAN
DB00370	ADA1B_HUMAN
DB00388	ADA1B_HUMAN
DB00408	ADA1B_HUMAN
DB00433	ADA1B_HUMAN
DB00457	ADA1B_HUMAN
DB00457	ADA1B_HUMAN
DB00458	ADA1B_HUMAN
DB00477	ADA1B_HUMAN
DB00477	ADA1B_HUMAN
DB00490	ADA1B_HUMAN
DB00540	ADA1B_HUMAN
DB00543	ADA1B_HUMAN
DB00575	ADA1B_HUMAN
DB00590	ADA1B_HUMAN
DB00598	ADA1B_HUMAN
DB00622	ADA1B_HUMAN
DB00661	ADA1B_HUMAN
DB00668	ADA1B_HUMAN
DB00679	ADA1B_HUMAN
DB00692	ADA1B_HUMAN
DB00696	ADA1B_HUMAN
DB00697	ADA1B_HUMAN
DB00706	ADA1B_HUMAN
DB00715	ADA1B_HUMAN
DB00723	ADA1B_HUMAN
DB00726	ADA1B_HUMAN
DB00734	ADA1B_HUMAN
DB00745	ADA1B_HUMAN
DB00800	ADA1B_HUMAN
DB00841	ADA1B_HUMAN
DB00908	ADA1B_HUMAN
DB00925	ADA1B_HUMAN
DB00934	ADA1B_HUMAN
DB00935	ADA1B_HUMAN
DB01049	ADA1B_HUMAN
DB01069	ADA1B_HUMAN
DB01136	ADA1B_HUMAN
DB01136	ADA1B_HUMAN
DB01142	ADA1B_HUMAN
DB01149	ADA1B_HUMAN
DB01151	ADA1B_HUMAN
DB01162	ADA1B_HUMAN
DB01175	ADA1B_HUMAN
DB01186	ADA1B_HUMAN
DB01200	ADA1B_HUMAN
DB01224	ADA1B_HUMAN
DB01238	ADA1B_HUMAN
DB01267	ADA1B_HUMAN
DB01365	ADA1B_HUMAN
DB01403	ADA1B_HUMAN
DB01576	ADA1B_HUMAN
DB01576	ADA1B_HUMAN
DB01579	ADA1B_HUMAN
DB01608	ADA1B_HUMAN
DB01614	ADA1B_HUMAN
DB01622	ADA1B_HUMAN
DB04855	ADA1B_HUMAN
DB05469	ADA1B_HUMAN
DB05492	ADA1B_HUMAN
DB06144	ADA1B_HUMAN
DB06148	ADA1B_HUMAN
DB06153	ADA1B_HUMAN
DB06207	ADA1B_HUMAN
DB06229	ADA1B_HUMAN
DB06262	ADA1B_HUMAN
DB06694	ADA1B_HUMAN
DB08922	ADA1B_HUMAN
DB09128	ADA1B_HUMAN
DB09167	ADA1B_HUMAN
DB09194	ADA1B_HUMAN
DB09195	ADA1B_HUMAN
DB09202	ADA1B_HUMAN
DB09203	ADA1B_HUMAN
DB09204	ADA1B_HUMAN
DB09205	ADA1B_HUMAN
DB09229	ADA1B_HUMAN
DB09286	ADA1B_HUMAN
DB11124	ADA1B_HUMAN
DB11273	ADA1B_HUMAN
DB11278	ADA1B_HUMAN
DB11577	ADA1B_HUMAN
DB13025	ADA1B_HUMAN
DB13345	ADA1B_HUMAN
DB14185	ADA1B_HUMAN
DB00182	ADA1D_HUMAN
DB00211	ADA1D_HUMAN
DB00243	ADA1D_HUMAN
DB00248	ADA1D_HUMAN
DB00268	ADA1D_HUMAN
DB00298	ADA1D_HUMAN
DB00321	ADA1D_HUMAN
DB00346	ADA1D_HUMAN
DB00368	ADA1D_HUMAN
DB00370	ADA1D_HUMAN
DB00388	ADA1D_HUMAN
DB00433	ADA1D_HUMAN
DB00457	ADA1D_HUMAN
DB00457	ADA1D_HUMAN
DB00458	ADA1D_HUMAN
DB00477	ADA1D_HUMAN
DB00490	ADA1D_HUMAN
DB00540	ADA1D_HUMAN
DB00543	ADA1D_HUMAN
DB00575	ADA1D_HUMAN
DB00590	ADA1D_HUMAN
DB00598	ADA1D_HUMAN
DB00622	ADA1D_HUMAN
DB00661	ADA1D_HUMAN
DB00668	ADA1D_HUMAN
DB00692	ADA1D_HUMAN
DB00696	ADA1D_HUMAN
DB00697	ADA1D_HUMAN
DB00706	ADA1D_HUMAN
DB00715	ADA1D_HUMAN
DB00723	ADA1D_HUMAN
DB00800	ADA1D_HUMAN
DB00841	ADA1D_HUMAN
DB00908	ADA1D_HUMAN
DB00925	ADA1D_HUMAN
DB00934	ADA1D_HUMAN
DB00935	ADA1D_HUMAN
DB01049	ADA1D_HUMAN
DB01069	ADA1D_HUMAN
DB01136	ADA1D_HUMAN
DB01136	ADA1D_HUMAN
DB01142	ADA1D_HUMAN
DB01151	ADA1D_HUMAN
DB01162	ADA1D_HUMAN
DB01175	ADA1D_HUMAN
DB01186	ADA1D_HUMAN
DB01200	ADA1D_HUMAN
DB01224	ADA1D_HUMAN
DB01365	ADA1D_HUMAN
DB01403	ADA1D_HUMAN
DB01576	ADA1D_HUMAN
DB04855	ADA1D_HUMAN
DB05469	ADA1D_HUMAN
DB05492	ADA1D_HUMAN
DB06144	ADA1D_HUMAN
DB06148	ADA1D_HUMAN
DB06153	ADA1D_HUMAN
DB06207	ADA1D_HUMAN
DB06229	ADA1D_HUMAN
DB06262	ADA1D_HUMAN
DB06694	ADA1D_HUMAN
DB08922	ADA1D_HUMAN
DB09167	ADA1D_HUMAN
DB09194	ADA1D_HUMAN
DB09195	ADA1D_HUMAN
DB09202	ADA1D_HUMAN
DB09203	ADA1D_HUMAN
DB09204	ADA1D_HUMAN
DB09205	ADA1D_HUMAN
DB09229	ADA1D_HUMAN
DB09286	ADA1D_HUMAN
DB11124	ADA1D_HUMAN
DB11273	ADA1D_HUMAN
DB11278	ADA1D_HUMAN
DB11577	ADA1D_HUMAN
DB13025	ADA1D_HUMAN
DB13345	ADA1D_HUMAN
DB02046	ADA28_HUMAN
DB02215	ADA28_HUMAN
DB02255	ADA28_HUMAN
DB02996	ADA28_HUMAN
DB03088	ADA28_HUMAN
DB03880	ADA28_HUMAN
DB08733	ADA28_HUMAN
DB00182	ADA2A_HUMAN
DB00193	ADA2A_HUMAN
DB00217	ADA2A_HUMAN
DB00246	ADA2A_HUMAN
DB00248	ADA2A_HUMAN
DB00268	ADA2A_HUMAN
DB00320	ADA2A_HUMAN
DB00321	ADA2A_HUMAN
DB00363	ADA2A_HUMAN
DB00368	ADA2A_HUMAN
DB00370	ADA2A_HUMAN
DB00397	ADA2A_HUMAN
DB00408	ADA2A_HUMAN
DB00413	ADA2A_HUMAN
DB00433	ADA2A_HUMAN
DB00449	ADA2A_HUMAN
DB00457	ADA2A_HUMAN
DB00477	ADA2A_HUMAN
DB00484	ADA2A_HUMAN
DB00502	ADA2A_HUMAN
DB00540	ADA2A_HUMAN
DB00543	ADA2A_HUMAN
DB00543	ADA2A_HUMAN
DB00555	ADA2A_HUMAN
DB00575	ADA2A_HUMAN
DB00589	ADA2A_HUMAN
DB00629	ADA2A_HUMAN
DB00633	ADA2A_HUMAN
DB00656	ADA2A_HUMAN
DB00668	ADA2A_HUMAN
DB00692	ADA2A_HUMAN
DB00696	ADA2A_HUMAN
DB00697	ADA2A_HUMAN
DB00714	ADA2A_HUMAN
DB00715	ADA2A_HUMAN
DB00726	ADA2A_HUMAN
DB00751	ADA2A_HUMAN
DB00797	ADA2A_HUMAN
DB00800	ADA2A_HUMAN
DB00852	ADA2A_HUMAN
DB00865	ADA2A_HUMAN
DB00925	ADA2A_HUMAN
DB00934	ADA2A_HUMAN
DB00935	ADA2A_HUMAN
DB00964	ADA2A_HUMAN
DB00968	ADA2A_HUMAN
DB01018	ADA2A_HUMAN
DB01049	ADA2A_HUMAN
DB01069	ADA2A_HUMAN
DB01136	ADA2A_HUMAN
DB01149	ADA2A_HUMAN
DB01151	ADA2A_HUMAN
DB01175	ADA2A_HUMAN
DB01186	ADA2A_HUMAN
DB01200	ADA2A_HUMAN
DB01224	ADA2A_HUMAN
DB01238	ADA2A_HUMAN
DB01267	ADA2A_HUMAN
DB01363	ADA2A_HUMAN
DB01365	ADA2A_HUMAN
DB01392	ADA2A_HUMAN
DB01403	ADA2A_HUMAN
DB01472	ADA2A_HUMAN
DB01576	ADA2A_HUMAN
DB01577	ADA2A_HUMAN
DB01608	ADA2A_HUMAN
DB01624	ADA2A_HUMAN
DB04846	ADA2A_HUMAN
DB04855	ADA2A_HUMAN
DB04948	ADA2A_HUMAN
DB05492	ADA2A_HUMAN
DB06148	ADA2A_HUMAN
DB06153	ADA2A_HUMAN
DB06216	ADA2A_HUMAN
DB06229	ADA2A_HUMAN
DB06262	ADA2A_HUMAN
DB06623	ADA2A_HUMAN
DB06678	ADA2A_HUMAN
DB06694	ADA2A_HUMAN
DB06707	ADA2A_HUMAN
DB06711	ADA2A_HUMAN
DB08815	ADA2A_HUMAN
DB09167	ADA2A_HUMAN
[truncated: 15,017 more rows]

## Sheet: drug-side effect associations
drug id	side effect
DB00583	ABDOMINAL CRAMPS
DB00583	ABDOMINAL CRAMP
DB00583	CRAMP ABDOMINAL
DB00583	ABDOMINAL CRAMPY PAINS
DB00583	GRIPING ABDOMINAL
DB00583	GRIPING ABDOMEN
DB00583	PAIN ABDOMINAL
DB00583	ABDOMINAL PAIN
DB00583	ABDOMINAL PAIN NOS
DB00583	ABD. PAIN
DB00583	ABDO PAIN
DB00583	PAIN ABDO
DB00583	GUT PAIN
DB00583	GASTROINTESTINAL PAIN
DB00583	GASTROINTESTINAL PAIN NOS
DB00583	GI PAIN
DB00583	AMBLYOPIA
DB00583	AMBLYOPIA NOS
DB00583	AMBLYOPIA, UNSPECIFIED
DB00583	ANEMIA
DB00583	ANAEMIA
DB00583	ANAEMIA NOS
DB00583	ANEMIA, UNSPECIFIED
DB00583	UNSPECIFIED ANEMIA
DB00583	ANAEMIA, UNSPECIFIED
DB00583	UNSPECIFIED ANAEMIA
DB00583	ANOREXIA
DB00583	ANORECTIC
DB00583	ANOREXIC
DB00583	APPETITE DECREASED NOS
DB00583	DECREASED APPETITE
DB00583	INAPPETENCE
DB00583	ANXIETY
DB00583	ANXIETY REACTION
DB00583	REACTION ANXIETY
DB00583	FEELING ANXIOUS
DB00583	CARDIAC ARRHYTHMIA
DB00583	CARDIAC ARRHYTHMIAS
DB00583	ARRHYTHMIA CARDIAC (NOS)
DB00583	CARDIAC ARRHYTHMIA (NOS)
DB00583	CARDIAC ARRHYTHMIA NOS
DB00583	ARRHYTHMIA
DB00583	ARRHYTHMIA (NOS)
DB00583	ARRHYTHMIA NOS
DB00583	CARDIAC DYSRHYTHMIAS
DB00583	DYSRHYTHMIAS
DB00583	CARDIAC DYSRHYTHMIA, UNSPECIFIED
DB00583	ASTHENIA
DB00583	WEAKNESS
DB00583	DEBILITY
DB00583	WEAKNESS GENERALISED
DB00583	WEAKNESS GENERALIZED
DB00583	STRENGTH LOSS OF
DB00583	DEBILITY, UNSPECIFIED
DB00583	GENERAL DEBILITY
DB00583	FEELINGS OF WEAKNESS
DB00583	FIBRILLATION ATRIAL
DB00583	ATRIAL FIBRILLATION
DB00583	AURICULAR FIBRILLATION
DB00583	AFIB
DB00583	AF
DB00583	PAIN BACK
DB00583	BACK PAIN
DB00583	BACKACHE
DB00583	BACK ACHE
DB00583	PAIN DORSAL
DB00583	DORSAL PAIN
DB00583	DORSALGIA
DB00583	BACKACHE, UNSPECIFIED
DB00583	PAIN OVER THE BACK
DB00583	BRONCHITIS
DB00583	BRONCHITIS NOS
DB00583	BRONCHITIS, NOT SPECIFIED AS ACUTE OR CHRONIC
DB00583	CARDIOVASCULAR DISORDER
DB00583	CARDIOVASCULAR DISORDER (NOS)
DB00583	CARDIOVASCULAR DISORDER NOS
DB00583	DISORDER CARDIOVASCULAR (NOS)
DB00583	CARDIOVASCULAR DISEASE, UNSPECIFIED
DB00583	PAIN CHEST
DB00583	CHEST PAIN
DB00583	UNSPECIFIED CHEST PAIN
DB00583	THORACIC PAIN
DB00583	THORAX PAIN
DB00583	NONSPECIFIC CHEST PAIN
DB00583	THORACALGIA
DB00583	INFECTION
DB00583	INFECTION NOS
DB00583	INFECTIONS AND INFESTATIONS
DB00583	CONSTIPATION
DB00583	COUGHING
DB00583	COUGH
DB00583	DEPRESSION MENTAL
DB00583	DEPRESSION
DB00583	DEPRESSION NOS
DB00583	DEPRESSED STATE
DB00583	DEPRESSION PSYCHIC
DB00583	DEPRESSIVE STATE
DB00583	DIARRHEA
DB00583	DIARRHOEA
DB00583	DIARRHEA NOS
DB00583	DIARRHOEA NOS
DB00583	DIZZINESS
DB00583	DIZZY
DB00583	WOOZY
DB00583	DYSGEUSIA
DB00583	TASTE PERVERSION
DB00583	TASTE PERVERSION OF
DB00583	TASTE ALTERATION
DB00583	PARAGEUSIA
DB00583	DYSGENSIA
DB00583	TASTE ABNORMALITY
DB00583	TASTE CHANGED
DB00583	TASTE DISTURBANCE
DB00583	DYSPEPSIA
DB00583	INDIGESTION
DB00583	DYSPNEA
DB00583	DYSPNOEA
DB00583	DYSPNEA NOS
DB00583	DYSPNOEAS
DB00583	BREATHLESSNESS
DB00583	SHORT OF BREATH
DB00583	SHORTNESS OF BREATH
DB00583	BREATH SHORTNESS
DB00583	SOB (SHORTNESS OF BREATH)
DB00583	BREATHING DIFFICULT
DB00583	DIFFICULTY BREATHING
DB00583	SOB
DB00583	EXANTHEMA
DB00583	EXANTHEM
DB00583	RASH
DB00583	RASH NOS
DB00583	RASH AND OTHER NONSPECIFIC SKIN ERUPTION
DB00583	SKIN ERUPTION
DB00583	SKIN RASH
DB00583	RASH (NONSPECIFIC)
DB00583	EFFLORESCENCE
DB00583	DERMATITIS
DB00583	DERMATITIS NOS
DB00583	DERMATITIS (NOS)
DB00583	SKIN INFLAMMATION NOS
DB00583	SKIN INFLAMMATION
DB00583	EYE DISORDER
DB00583	DISORDER EYE
DB00583	EYE DISORDER (NOS)
DB00583	EYE DISORDER NOS
DB00583	EYE DISORDERS
DB00583	DISORDER OF GLOBE
DB00583	DISORDERS OF THE GLOBE
DB00583	UNSPECIFIED DISORDER OF GLOBE
DB00583	UNSPECIFIED DISORDER OF EYE
DB00583	DISORDER OF EYE, UNSPECIFIED
DB00583	OPHTHALMOPATHY NOS
DB00583	FEVER
DB00583	BODY TEMPERATURE INCREASED
DB00583	HYPERTHERMIA
DB00583	PYREXIA
DB00583	PYREXIA NOS
DB00583	TEMPERATURE ELEVATION
DB00583	FEVERISH
DB00583	HIGH TEMPERATURE
DB00583	PYREXIAL
DB00583	GASTRITIS
DB00583	GASTRITIS NOS
DB00583	GASTRIC INFLAMMATION
DB00583	STOMACH INFLAMMATION
DB00583	INFLAMMATION STOMACH
DB00583	GASTROINTESTINAL DISORDER
DB00583	DISORDER GASTROINTESTINAL
DB00583	GASTROINTESTINAL DISORDER (NOS)
DB00583	GASTROINTESTINAL DISORDER NOS
DB00583	GASTROINTESTINAL DISORDERS
DB00583	GASTROENTEROPATHY NOS
DB00583	GASTRO-INTESTINAL DISORDER NOS
DB00583	HEADACHE
DB00583	HEADACHES
DB00583	HEADACHE NOS
DB00583	CEPHALALGIA
DB00583	CEPHALGIA
DB00583	PAIN HEAD
DB00583	HEAD PAIN
DB00583	HEMORRHAGE
DB00583	HAEMORRHAGE
DB00583	HAEMORRHAGE NOS
DB00583	HEMORRHAGE (NOS)
DB00583	BLEEDING
DB00583	EXTRAVASATION BLOOD
DB00583	BLOOD LOSS OF (NOS)
DB00583	HEM
DB00583	HEMORRHAGE TERM
DB00583	HAEMORRHAGE, UNSPECIFIED
DB00583	HEMORRHAGE, UNSPECIFIED
DB00583	HAEM
DB00583	HAEMOGLOBIN
DB00583	HEMOGLOBIN
DB00583	HYPERCALCEMIA
DB00583	HYPERCALCAEMIA
DB00583	BLOOD CALCIUM INCREASED
DB00583	CALCIUM BLOOD INCREASED
DB00583	HYPERKALEMIA
DB00583	HYPERKALAEMIA
DB00583	HYPERPOTASSEMIA
DB00583	HYPERPOTASSAEMIA
DB00583	HYPERSENSITIVITY
DB00583	HYPERSENSITIVITY NOS
DB00583	ALLERGY
DB00583	ALLERGY NOS
DB00583	HYPERSENSITIVITY REACTION
DB00583	HYPERSENSITIVITY REACTION (NOS)
DB00583	REACTION HYPERSENSITIVITY (NOS)
DB00583	ALLERGIC REACTION
DB00583	ALLERGIC REACTION NOS
DB00583	ALLERGIC REACTION (NOS)
DB00583	REACTION ALLERGIC (NOS)
DB00583	HYSN
DB00583	HYPERSENSITIVITY SYMPTOM
DB00583	BLOOD PRESSURE HIGH
DB00583	HYPERTENSION
DB00583	HYPERTENSION NOS
DB00583	HYPERTENSION ARTERIAL
DB00583	HBP
DB00583	HT
DB00583	HYPOTENSION
DB00583	HYPOTENSION NOS
DB00583	LOW BLOOD PRESSURE
DB00583	BLOOD PRESSURE LOW
DB00583	LOWERED BLOOD PRESSURE
DB00583	ARTERIAL BLOOD PRESSURE DECREASED
DB00583	BLOOD PRESSURE DROP ARTERIAL
DB00583	PRESSURE ARTERIAL DECREASED
DB00583	ARTERIAL PRESSURE NOS DECREASED
DB00583	ARTERIAL HYPOTENSION
DB00583	BLOOD PRESSURE DECREASED
DB00583	HYPOTENSION, UNSPECIFIED
DB00583	BP FELL
DB00583	DROP OF BLOOD PRESSURE
DB00583	BLOOD PRESSURE DROPPED
DB00583	DROP IN BLOOD PRESSURE
DB00583	FALL IN BLOOD PRESSURE
DB00583	LOW BP
DB00583	BP LOWERED
DB00583	INFLUENZA
DB00583	FLU
DB00583	SYNDROME FLU
DB00583	FLU SYNDROME
DB00583	CRAMPS OF LOWER EXTREMITIES
DB00583	LEG CRAMPS
DB00583	CRAMPS LEG
DB00583	CRAMP LEGS
DB00583	CRAMPS IN LEGS
DB00583	CRAMPS LEGS
DB00583	SPASMS
DB00583	SPASM MUSCLE
DB00583	MUSCLE SPASM
DB00583	SPASM OF MUSCLE
DB00583	MUSCLE SPASMS
DB00583	MUSCULAR SPASM
DB00583	MELENA
DB00583	MELAENA
DB00583	HYPERTONIA
DB00583	HYPERTONUS
DB00583	MUSCULAR TONE EXCESSIVE
DB00583	INCREASED MUSCLE TONE
DB00583	MUSCULAR TONE INCREASED
DB00583	MUSCULAR TONUS INCREASED
DB00583	TONE INCREASED
DB00583	NAUSEA
DB00583	FEELING QUEASY
DB00583	NAUSEATED
DB00583	NAUSEOUS
DB00583	QUEASY
DB00583	PAIN
DB00583	PAIN NOS
DB00583	PALPITATIONS
DB00583	PALPITATION
DB00583	HEART THROBBING
DB00583	UNSPECIFIED DISORDER OF PARATHYROID GLAND
DB00583	PARATHYROID DISORDER NOS
DB00583	DISORDER PARATHYROID
DB00583	PARATHYROID DISORDER
DB00583	PARATHYROID GLAND DISORDERS
DB00583	DISORDERS OF PARATHYROID GLAND
DB00583	PARATHYOID DISORDER
DB00583	DYSFUNCTION PARATHYROID
DB00583	PARATHYROID DYSFUNCTIUON
DB00583	PARESTHESIA
DB00583	PARAESTHESIA
DB00583	PARASTHESIA
DB00583	PHARYNGITIS
DB00583	PHARYNGITIS NOS
DB00583	PHARYNGEAL INFLAMMATION
DB00583	PRURITUS
DB00583	PRURITUS NOS
DB00583	ITCHING
DB00583	ITCH
DB00583	UNSPECIFIED PRURITIC DISORDER
DB00583	PRURITIS
DB00583	ITCHY
DB00583	PRURITUS CUTANEOUS
DB00583	ITCHY SKIN
DB00583	FAILURE KIDNEY
DB00583	KIDNEY FAILURE
DB00583	RENAL FAILURE
DB00583	RENAL FAILURE NOS
DB00583	RENAL FAILURE UNSPECIFIED
DB00583	RENAL FAILURE, UNSPECIFIED
DB00583	RHINITIS
DB00583	RHINITIS NOS
DB00583	SEIZURES
DB00583	SEIZURE
DB00583	CONVULSIONS
DB00583	CONVULSION
DB00583	CONVULSION (NOS)
DB00583	CONVULSIONS NOS
DB00583	FIT
DB00583	FITTING
DB00583	FITS NOS
DB00583	SINUSITIS
DB00583	SINUSITIS NOS
DB00583	SINUS INFECTION
DB00583	TACHYCARDIA
DB00583	TACHYCARDIA NOS
DB00583	HEART RATE INCREASED
DB00583	PULSE RATE INCREASED
DB00583	PULSE RAPID
DB00583	TACHYCARDIA, UNSPECIFIED
DB00583	HEARTBEATS INCREASED
DB00583	HEART RATE HIGH
DB00583	HIGH PULSE RATE
DB00583	PULSE INCREASED
DB00583	QUICK PULSE
DB00583	URINARY TRACT INFECTION
DB00583	INFECTION URINARY TRACT
DB00583	URINARY TRACT INFECTIONS
DB00583	URINARY TRACT INFECTION NOS
DB00583	URINARY TRACT INFECTION, SITE NOT SPECIFIED
DB00583	UTI
DB00583	URINARY INFECTION
DB00583	VASCULAR DISORDERS
DB00583	DISORDER VASCULAR
DB00583	VASCULAR DISORDER
DB00583	VASCULAR DISORDER NOS
DB00583	ANGIOPATHY
DB00583	VERTIGO
DB00583	HEAD REVOLVING ROUND
DB00583	HEAD SPINNING
DB00583	SPINNING SENSATION
DB00583	VERTIGO SUBJECTIVE
DB00583	ROTATORY VERTIGO
DB00583	HEAD REVOLVING AROUND
DB00583	SPINNING
DB00583	VOMITING
DB00583	VOMITING NOS
DB00583	VOMITED
DB00583	EMESIS
DB00583	WEIGHT GAIN
DB00583	WEIGHT INCREASED
DB00583	WEIGHT INCREASE
DB00583	WT GAIN
DB00583	PONDERAL INCREASED
DB00583	WEIGHT LOSS
DB00583	LOSS OF WEIGHT
DB00583	WEIGHT DECREASED
DB00583	WEIGHT DECREASE
DB00583	LOST WEIGHT
DB00583	LOSING WT
DB00583	WT LOSS
DB00583	BODY ODOR
DB00583	ODOR BODY
DB00583	BODY ODOUR
DB00583	ODOUR BODY
DB00583	SKIN ODOUR ABNORMAL
DB00583	SKIN ODOR ABNORMAL
DB00583	BODY SMELL ALTERED
DB00583	PERIPHERAL EDEMA
DB00583	EDEMA PERIPHERAL
DB00583	PERIPHERAL OEDEMA
DB00583	OEDEMA PERIPHERAL
DB00583	OEDEMA EXTREMITIES
DB00583	EDEMA EXTREMITIES
DB00583	EDEMA OF EXTREMITIES
DB00583	OEDEMA OF EXTREMITIES
DB00583	OEDEMA LIMBS
DB00583	EDEMA LIMBS
DB00583	INJECTION SITE REACTION
DB00583	INJECTION SITE REACTION (NOS)
DB00583	INJECTION SITE REACTION NOS
DB00583	INJECTION SITE REACTIONS
DB00583	REACTION INJECTION SITE (NOS)
DB00583	ACCIDENTAL INJURY
DB00583	TRAUMATIC INJURY
DB00583	INJURY
DB00583	INJURY NOS
DB00583	GASTROPARESIS
DB00583	STOMACH ATONY
DB00583	ATONY STOMACH
DB00583	ATONY OF STOMACH
DB00583	GASTRIC ATONY
DB00583	GASTRIC STASIS
DB00583	PARALYSIS GASTRIC
DB00583	IMPAIRED GASTRIC EMPTYING
DB00583	MYALGIA
DB00583	MUSCLE ACHE
DB00583	MUSCLE DISCOMFORT
DB00583	PAIN MUSCLE
DB00583	MUSCLE PAIN
DB00583	MUSCLE PAINS
DB00583	MUSCULAR PAINS
DB00583	MUSCULAR PAIN
DB00583	MUSCLE SORENESS
DB00583	GENERALIZED MUSCLE ACHES
DB00583	GENERALISED MUSCLE ACHES
DB00583	MUSCULOSKELETAL DISCOMFORT
DB00583	GASTROINTESTINAL SYMPTOM NOS
DB00583	ELECTROCARDIOGRAM ABNORMAL
DB00583	ABNORMAL ELECTROCARDIOGRAM
DB00583	ELECTROCARDIOGRAM ABNORMAL (NOS)
DB00583	ELECTROCARDIOGRAM ABNORMAL NOS
DB00583	ECG ABNORMAL
DB00583	ECG ABNORMAL NOS
DB00583	ECG EKG ABNORMAL (NOS)
DB00583	DISORDER ECG/EKG (NOS)
DB00583	ABNORMAL EKG
DB00583	EKG ABNORMAL
DB00583	FLUID OVERLOAD
DB00583	HYPERVOLAEMIA
DB00583	HYPERVOLEMIA
DB00583	HYPERHYDRATION
DB00583	VOLUME OVERLOAD
DB00583	SLEEPLESSNESS
DB00583	INSOMNIA
DB00583	INSOMNIA NOS
DB00583	MYASTHENIA
DB00583	WEAKNESS MUSCLE
DB00583	MUSCLE WEAKNESS
DB00583	MUSCLE WEAKNESS NOS
DB00583	MUSCULAR WEAKNESS
DB00583	DRUG DEPENDENCE
DB00583	DRUG DEPENDENCE NOS
DB00583	DEPENDENCE DRUG (NOS)
DB00583	DRUG ADDICTION
DB00583	ADDICTION TO DRUGS
DB00583	DRUG DEPENDENCE, UNSPECIFIED
DB00583	UNSPECIFIED DRUG DEPENDENCE
DB00583	ADDICTION ANY DRUG
DB02530	ANAPHYLAXIS
DB02530	ANAPHYLACTIC SHOCK
DB02530	ANAPHYLACTIC REACTION
DB02530	ALLERGIC SHOCK
DB02530	SYSTEMIC ANAPHYLAXIS
DB02530	SYSTEMIC ANAPHYLACTIC REACTION
DB02530	ANGIOEDEMA
DB02530	ANGIOEDEMAS
DB02530	EDEMA ANGIONEUROTIC
DB02530	ANGIONEUROTIC EDEMA
DB02530	ANGIONEUROTIC OEDEMA
DB02530	OEDEMA ANGIONEUROTIC
DB02530	QUINCKE'S EDEMA
DB02530	QUINCKE'S OEDEMA
DB02530	OEDEMA QUINCKE'S
DB02530	EDEMA QUINCKE'S
DB02530	GIANT URTICARIA
DB02530	URTICARIA GIANT
DB02530	HIVES GIANT
DB02530	GIANT HIVES
DB02530	ANGIOEDEMA AND URTICARIA
DB02530	ANGIO-EDEMA
DB02530	ANGIO-OEDEMA
DB02530	PAIN
DB02530	PAIN NOS
DB02530	URTICARIA
DB02530	URTICARIAS
DB02530	URTICARIA NOS
DB02530	HIVES
DB02530	URTICARIA, UNSPECIFIED
DB02530	UNSPECIFIED URTICARIA
DB02530	URTICARIAL RASH
DB02530	RASH URTICARIAL
DB02530	URTICATED RASH
DB02530	URTICARIAL
DB02530	URTICATION
DB02530	INJECTION SITE TENDERNESS
DB02530	INJECTION SITE PAIN
DB02530	PAIN INJECTION SITE
DB02530	ALLODYNIA INJECTION SITE
DB00855	ANEMIA
DB00855	ANAEMIA
DB00855	ANAEMIA NOS
DB00855	ANEMIA, UNSPECIFIED
DB00855	UNSPECIFIED ANEMIA
DB00855	ANAEMIA, UNSPECIFIED
DB00855	UNSPECIFIED ANAEMIA
DB00855	APHASIA
DB00855	MENTAL DISORDER NOS
DB00855	MENTAL DISORDER
DB00855	PSYCHIATRIC DISORDERS
DB00855	PSYCHIATRIC DISORDER NOS
DB00855	PSYCHOLOGICAL DISORDER NOS
DB00855	BRAIN NEOPLASM NOS
DB00855	BRAIN NEOPLASM
DB00855	NEOPLASM OF UNSPECIFIED NATURE OF BRAIN
DB00855	BRAIN TUMOR
DB00855	BRAIN TUMOUR
DB00855	BRAIN TUMOR NOS
DB00855	BRAIN TUMOUR NOS
DB00855	BRAIN TUMOR NOS [REF.20909]
DB00855	INFECTION
DB00855	INFECTION NOS
DB00855	INFECTIONS AND INFESTATIONS
DB00855	DIARRHEA
DB00855	DIARRHOEA
DB00855	DIARRHEA NOS
DB00855	DIARRHOEA NOS
DB00855	EDEMA
DB00855	EDEMA NOS
DB00855	OEDEMA
DB00855	OEDEMA NOS
DB00855	EDEMA (NOS)
DB00855	EXANTHEMA
DB00855	EXANTHEM
DB00855	RASH
DB00855	RASH NOS
DB00855	RASH AND OTHER NONSPECIFIC SKIN ERUPTION
DB00855	SKIN ERUPTION
DB00855	SKIN RASH
DB00855	RASH (NONSPECIFIC)
DB00855	EFFLORESCENCE
DB00855	DERMATITIS
DB00855	DERMATITIS NOS
DB00855	DERMATITIS (NOS)
DB00855	SKIN INFLAMMATION NOS
DB00855	SKIN INFLAMMATION
DB00855	EXCORIATION
DB00855	EYE DISORDER
DB00855	DISORDER EYE
DB00855	EYE DISORDER (NOS)
DB00855	EYE DISORDER NOS
DB00855	EYE DISORDERS
DB00855	DISORDER OF GLOBE
DB00855	DISORDERS OF THE GLOBE
DB00855	UNSPECIFIED DISORDER OF GLOBE
DB00855	UNSPECIFIED DISORDER OF EYE
DB00855	DISORDER OF EYE, UNSPECIFIED
DB00855	OPHTHALMOPATHY NOS
DB00855	FEVER
DB00855	BODY TEMPERATURE INCREASED
DB00855	HYPERTHERMIA
DB00855	PYREXIA
DB00855	PYREXIA NOS
DB00855	TEMPERATURE ELEVATION
DB00855	FEVERISH
DB00855	HIGH TEMPERATURE
DB00855	PYREXIAL
DB00855	GASTROINTESTINAL DISORDER
DB00855	DISORDER GASTROINTESTINAL
DB00855	GASTROINTESTINAL DISORDER (NOS)
DB00855	GASTROINTESTINAL DISORDER NOS
DB00855	GASTROINTESTINAL DISORDERS
DB00855	GASTROENTEROPATHY NOS
DB00855	GASTRO-INTESTINAL DISORDER NOS
DB00855	GLIOMA
DB00855	HEADACHE
DB00855	HEADACHES
DB00855	HEADACHE NOS
DB00855	CEPHALALGIA
DB00855	CEPHALGIA
DB00855	PAIN HEAD
DB00855	HEAD PAIN
DB00855	HEART DISORDER
DB00855	CARDIAC DISORDER
DB00855	CARDIAC DISORDER NOS
DB00855	CARDIAC DISORDERS
DB00855	DISORDER CARDIAC (NOS)
DB00855	HEART DISEASE, UNSPECIFIED
DB00855	HEMIANOPSIA
DB00855	HEMIANOPIA
DB00855	HEMIANOPIA NOS
DB00855	HEMIANOPIA HEMIANOPSIA
DB00855	HEMIPARESIS
DB00855	HEMORRHAGE
DB00855	HAEMORRHAGE
DB00855	HAEMORRHAGE NOS
DB00855	HEMORRHAGE (NOS)
DB00855	BLEEDING
DB00855	EXTRAVASATION BLOOD
DB00855	BLOOD LOSS OF (NOS)
DB00855	HEM
DB00855	HEMORRHAGE TERM
DB00855	HAEMORRHAGE, UNSPECIFIED
DB00855	HEMORRHAGE, UNSPECIFIED
DB00855	HAEM
DB00855	HAEMOGLOBIN
DB00855	HEMOGLOBIN
DB00855	HERPES SIMPLEX
DB00855	HERPES SIMPLEX NOS
DB00855	HSV INFECTION
DB00855	HYPERALGESIA
DB00855	HYPERPATHIA
DB00855	HYPERESTHESIA
DB00855	HYPERAESTHESIA
DB00855	HYPERASTHESIA
DB00855	HYPESTHESIA
DB00855	HYPOAESTHESIA
DB00855	HYPAESTHESIA
DB00855	HYPOESTHESIA
DB00855	HYPOTENSION
DB00855	HYPOTENSION NOS
DB00855	LOW BLOOD PRESSURE
DB00855	BLOOD PRESSURE LOW
DB00855	LOWERED BLOOD PRESSURE
DB00855	ARTERIAL BLOOD PRESSURE DECREASED
DB00855	BLOOD PRESSURE DROP ARTERIAL
DB00855	PRESSURE ARTERIAL DECREASED
DB00855	ARTERIAL PRESSURE NOS DECREASED
DB00855	ARTERIAL HYPOTENSION
DB00855	BLOOD PRESSURE DECREASED
DB00855	HYPOTENSION, UNSPECIFIED
DB00855	BP FELL
DB00855	DROP OF BLOOD PRESSURE
DB00855	BLOOD PRESSURE DROPPED
DB00855	DROP IN BLOOD PRESSURE
DB00855	FALL IN BLOOD PRESSURE
DB00855	LOW BP
DB00855	BP LOWERED
DB00855	LEUKOCYTOSIS
DB00855	LEUCOCYTOSIS NOS
DB00855	NAUSEA
DB00855	FEELING QUEASY
DB00855	NAUSEATED
DB00855	NAUSEOUS
DB00855	QUEASY
DB00855	NEOPLASM
DB00855	NEOPLASM (NOS)
DB00855	NEOPLASM NOS
DB00855	NEOPL
DB00855	DISORDER NERVOUS SYSTEM
DB00855	NERVOUS SYSTEM DISORDER
DB00855	NERVOUS SYSTEM DISORDER NOS
DB00855	NERVOUS SYSTEM DISORDERS
DB00855	UNSPECIFIED DISORDERS OF NERVOUS SYSTEM
DB00855	NEUROLOGIC DISORDER NOS
DB00855	NEUROLOGICAL DISORDER NOS
DB00855	NERVOUSNESS
DB00855	NERVOUS TENSION
DB00855	TENSION NERVOUS
DB00855	NERVOUS
DB00855	NERVY
DB00855	TENSION
DB00855	MENTAL TENSION
DB00855	PAIN
DB00855	PAIN NOS
DB00855	PARESTHESIA
DB00855	PARAESTHESIA
DB00855	PARASTHESIA
DB00855	PETECHIAE
DB00855	PETECHIA
DB00855	PETECHIAL RASH
DB00855	RASH PETECHIAL
DB00855	PRURITUS
DB00855	PRURITUS NOS
DB00855	ITCHING
DB00855	ITCH
DB00855	UNSPECIFIED PRURITIC DISORDER
DB00855	PRURITIS
DB00855	ITCHY
DB00855	PRURITUS CUTANEOUS
DB00855	ITCHY SKIN
DB00855	RESPIRATORY INSUFFICIENCY
DB00855	FAILURE RESPIRATORY
DB00855	RESPIRATORY FAILURE
DB00855	RESPIRATION FAILURE
DB00855	SEBORRHEIC DERMATITIS
DB00855	DERMATITIS SEBORRHEIC
DB00855	SEBORRHOEIC DERMATITIS
DB00855	DERMATITIS SEBORRHOEIC
DB00855	SEBORRHEA
DB00855	SEBORRHOEA
DB00855	SEBORRHEIC ECZEMA
DB00855	ECZEMA SEBORRHEIC
DB00855	SEBORRHOEIC ECZEMA
DB00855	SKIN SEBORRHOEIC
DB00855	SKIN SEBORRHEIC
DB00855	SEBORRHOEIC DERMATITIS, UNSPECIFIED
DB00855	SEBORRHEIC DERMATITIS, UNSPECIFIED
DB00855	SEIZURES
DB00855	SEIZURE
DB00855	CONVULSIONS
DB00855	CONVULSION
DB00855	CONVULSION (NOS)
DB00855	CONVULSIONS NOS
DB00855	FIT
DB00855	FITTING
DB00855	FITS NOS
DB00855	SKIN DISORDER
DB00855	DISORDER SKIN (NOS)
DB00855	SKIN DISORDER (NOS)
DB00855	SKIN DISORDER NOS
DB00855	DERMATOSIS
DB00855	SUNBURN
DB00855	SOLAR SENSITIVENESS
DB00855	PHOTOSENSITIVITY REACTION
DB00855	PHOTOSENSITIVITY REACTION (NOS)
DB00855	PHOTOSENSITIVITY REACTION NOS
DB00855	REACTION PHOTOSENSITIVITY (NOS)
DB00855	PHOTOSENSITIVITY TOXIC REACTION
DB00855	PHOTOSENSITIVE DERMATITIS
DB00855	DERMATITIS PHOTOSENSITIVE
DB00855	RASH PHOTOSENSITIVITY
DB00855	PHOTOSENSITIVE RASH
DB00855	PHOTOSENSITIVE REACTION
DB00855	PHOTOSENSITIZED
DB00855	THROMBOCYTOPENIA
DB00855	THROMBOCYTOPENIAS
DB00855	THROMBOCYTOPAENIA
DB00855	THROMBOPENIA
DB00855	THROMBOCYTOPENIA, UNSPECIFIED
DB00855	THROMBOEMBOLISM
DB00855	THROMBOEMBOLISM NOS
DB00855	EMBOLISM AND THROMBOSIS OF UNSPECIFIED SITE
DB00855	EMBOLISM
DB00855	EMBOLISM NOS
DB00855	EMBOLISM VENOUS
DB00855	VENOUS EMBOLISM NOS
DB00855	ULCER
DB00855	ULCER NOS
DB00855	ERYTHEMA
DB00855	ERYTHEMAS
DB00855	ERYTHEMA NOS
DB00855	UNSPECIFIED ERYTHEMATOUS CONDITION
DB00855	ERYTHEMATOUS CONDITIONS
DB00855	SKIN ERYTHEMA
DB00855	SKIN RED
DB00855	VASCULAR DISORDERS
DB00855	DISORDER VASCULAR
DB00855	VASCULAR DISORDER
DB00855	VASCULAR DISORDER NOS
DB00855	ANGIOPATHY
DB00855	VOMITING
DB00855	VOMITING NOS
DB00855	VOMITED
DB00855	EMESIS
DB00855	CHILLS
DB00855	PUSTULAR RASH
DB00855	RASH PUSTULAR
DB00855	PUSTULAR SKIN ERUPTION
DB00855	APPLICATION SITE REACTION
DB00855	REACTION APPLICATION SITE
DB00855	APPLICATION SITE REACTION NOS
DB00855	GAMMA-GLUTAMYLTRANSFERASE INCREASED
DB00855	GAMMA GLUTAMYL TRANSPEPTIDASE INCREASED
DB00855	GAMMA-GLUTAMYLTRANSFERASE INCR.
DB00855	GAMMA-GT INCREASED
DB00855	GAMMA GT INCREASED
DB00855	GAMMA GT RAISED
DB00855	GGTP INC
DB00855	GGTP INCREASE
DB00855	GAMMA-GLUTAMYLTRANSFERASE HIGH
DB00855	GGT INCREASED
DB00855	SKIN HYPERTROPHY
DB00855	HYPERTROPHY SKIN
DB00855	HYPERTROPHY OF SKIN
DB00855	ASPARTATE AMINOTRANSFERASE INCREASED
DB00855	ASPARTATE AMINOTRANSFERASE INCREASE
DB00855	SGOT INCREASED
DB00855	SERUM GLUTAMIC-OXALOACETIC TA INC
DB00855	GLUTAMIC-OXALOACETIC TRANSAM INCR
DB00855	TRANSAMINASE GLUTAMIC-OXALACETIC INCREASED
DB00855	SERUM GLUTAMIC-OXALOACETIC TRANSAMINASE INCREASED
DB00855	GLUTAMIC-OXALOACETIC TRANSAMINASE INCREASED
DB00855	AST INCREASED
DB00855	GOT INC
DB00855	GOT INCREASED
DB00855	GLUTAMIC-OXALOACETIC TRANSAM. INCREASED
DB00855	SERUM GLUTAMIC-OXALOACETIC TA INCREASED
DB00855	ALANINE AMINOTRANSFERASE INCREASED
DB00855	ALANINE AMINOTRANSFERASE INCREASE
DB00855	SGPT INCREASED
DB00855	SERUM GLUTAMIC-PYRUVIC TA INCR
DB00855	GLUTAMIC-PYRUVIC TRANSAM INCR
DB00855	SERUM GLUTAMIC-PYRUVIC TRANSAMINASE INCREASED
DB00855	TRANSAMINASE GLUTAMIC-PYRUVIC INCREASED
DB00855	GLUTAMIC-PYRUVIC TRANSAMINASE INCREASED
DB00855	ALT INCREASED
DB00855	GLUTAMIC-PYRUVATE TRANSAMINASE INCREASED
DB00855	GPT INC
DB00855	GPT INCREASED
DB00855	SERUM GLUTAMIC-PYRUVIC TA INCREASED
DB00855	DRY SKIN
DB00855	SKIN DRY
DB00855	EDEMA OF EYELID
DB00855	OEDEMA OF EYELID
DB00855	EDEMA EYELID
DB00855	EYELID EDEMA
DB00855	EYELID OEDEMA
DB00855	OEDEMA EYELID
DB00855	BLEPHAROEDEMA
DB00855	BLEPHARAL OEDEMA
DB00855	BLEPHARAL EDEMA
DB00855	EDEMA PALPEBRAL
DB00855	OEDEMA PALPEBRAL
DB00855	SKIN HYPERPIGMENTATION
DB00855	HYPERPIGMENTATION SKIN
DB00855	HYPERPIGMENTATION DISORDERS
DB00855	HYPERMELANOSIS
DB00855	HYPOPIGMENTATION DISORDERS
DB00855	LEUKODERMA
DB00855	SKIN HYPOPIGMENTATION
DB00855	HYPOMELANOSIS
DB00855	SKIN AND SUBCUTANEOUS TISSUE DISORDERS
DB00855	UNSPECIFIED DISORDER OF SKIN AND SUBCUTANEOUS TISSUE
DB00855	SCAB
DB00855	SCABBING
DB00855	CRUST
DB00855	WELTS
DB00855	WHEALS
DB00855	URTICARIA
DB00855	URTICARIAS
DB00855	URTICARIA NOS
DB00855	HIVES
DB00855	URTICARIA, UNSPECIFIED
DB00855	UNSPECIFIED URTICARIA
DB00855	URTICARIAL RASH
DB00855	RASH URTICARIAL
DB00855	URTICATED RASH
DB00855	URTICARIAL
DB00855	URTICATION
DB00855	DISCOMFORT
DB00855	DISCOMFORT NOS
DB00855	TENDERNESS
DB00855	TENDERNESS (NOS)
DB00855	TENDERNESS NOS
DB00855	SKIN PEELING
DB00855	DESQUAMATION
DB00855	SKIN DESQUAMATION NOS
DB00855	SKIN DESQUAMATION
DB00855	SKIN EXFOLIATION
DB00855	EXFOLIATION OF SKIN
DB00855	EXFOLIATION
DB00855	EXFOLIATION NOS
DB00855	FLAKING SKIN
DB00855	PUSTULE
DB00855	SKIN TIGHTNESS
DB00855	HEPATOBILIARY DISEASE
DB00855	HEPATOBILIARY DISEASE NOS
DB00855	HEPATOBILIARY DISORDERS
DB00855	BILIRUBIN INCREASED
DB00855	BLOOD BILIRUBIN INCREASED
DB00855	BILIRUBIN ELEVATED
DB00855	RAISED BILIRUBIN
DB00855	INDURATION
DB00855	PHOTOSENSITIVITY
DB00855	PHOTOSENSITIVITY (NOS)
DB00855	SUN SENSITIVITY
DB00855	WARMTH
DB00855	FEELING HOT
DB00855	DYSESTHESIA
DB00855	DYSAESTHESIA
DB00855	WOUND SECRETION
DB00855	WOUND OOZING
DB00855	WOUND WEEPING
DB00855	RASH MACULO-PAPULAR
DB00855	MACULO-PAPULAR RASH
DB00855	MACULOPAPULAR RASH
DB00855	MACULO-PAPULAR EXANTHEMA
DB00855	APPLICATION SITE IRRITATION
DB00855	STINGING
DB00855	SKIN CARCINOMA
DB00855	CARCINOMA SKIN
DB00855	SKIN CARCINOMA NOS
DB00855	MALIGNANT SKIN NEOPLASM NOS
DB00855	SKIN MALIGNANT NEOPLASM NOS
DB00855	SKIN NEOPLASM MALIGNANT
DB00855	SKIN NEOPLASM MALIGNANT NOS
DB00855	CANCER OF SKIN
DB00855	SKIN CANCER
DB00855	SKIN NEOPLASMS MALIGNANT AND UNSPECIFIED
DB00855	ACNE
DB00855	ACNE NOS
DB00855	ACNES
DB00855	INFESTATION NOS
DB00855	INFESTATION, UNSPECIFIED
DB00855	INFESTATION
DB00855	BLOOD AND LYMPHATIC SYSTEM DISORDERS
DB00855	BLOOD AMYLASE INCREASED
DB00855	AMYLASE INCREASED
DB00855	AMYLASE HIGH
DB00855	ACCIDENTAL INGESTION
DB00855	ACCIDENTAL EXPOSURE TO PRODUCT
DB00855	ACCIDENTAL EXPOSURES TO PRODUCT
DB00855	HYPERKERATOSIS
DB00855	HYPERKERATOSES
DB00855	PHOTODERMATOSIS
DB00855	EDEMA BRAIN
DB00855	BRAIN EDEMA
DB00855	BRAIN OEDEMA
DB00855	OEDEMA BRAIN
DB00855	BRAIN SWELLING
DB00855	PHOTODAMAGED SKIN
DB00650	ALOPECIA
DB00650	ALOPECIAS
DB00650	BALDNESS
DB00650	HAIR LOSS
DB00650	HAIR THINNING
DB00650	ALOPECIA, UNSPECIFIED
DB00650	ANOREXIA
DB00650	ANORECTIC
DB00650	ANOREXIC
DB00650	APPETITE DECREASED NOS
DB00650	DECREASED APPETITE
DB00650	INAPPETENCE
DB00650	INFECTION
DB00650	INFECTION NOS
DB00650	INFECTIONS AND INFESTATIONS
DB00650	CONSTIPATION
DB00650	DERMATITIS
DB00650	DERMATITIS NOS
DB00650	DERMATITIS (NOS)
DB00650	SKIN INFLAMMATION NOS
DB00650	SKIN INFLAMMATION
DB00650	DIARRHEA
DB00650	DIARRHOEA
DB00650	DIARRHEA NOS
DB00650	DIARRHOEA NOS
DB00650	EXANTHEMA
DB00650	EXANTHEM
DB00650	RASH
DB00650	RASH NOS
DB00650	RASH AND OTHER NONSPECIFIC SKIN ERUPTION
DB00650	SKIN ERUPTION
DB00650	SKIN RASH
DB00650	RASH (NONSPECIFIC)
DB00650	EFFLORESCENCE
DB00650	EXTRAVASATION
DB00650	EXTRAVASATION NOS
DB00650	FATIGUE
DB00650	TIREDNESS
DB00650	FATIGUE EXTREME
DB00650	WEARINESS
DB00650	LOSS OF ENERGY
DB00650	ENERGY DECREASED
DB00650	FEELING OF TOTAL LACK OF ENERGY
DB00650	TIRED OUT
DB00650	ASTHENIA
DB00650	WEAKNESS
DB00650	DEBILITY
DB00650	WEAKNESS GENERALISED
DB00650	WEAKNESS GENERALIZED
DB00650	STRENGTH LOSS OF
DB00650	DEBILITY, UNSPECIFIED
DB00650	GENERAL DEBILITY
DB00650	FEELINGS OF WEAKNESS
DB00650	HYPERSENSITIVITY
DB00650	HYPERSENSITIVITY NOS
DB00650	ALLERGY
DB00650	ALLERGY NOS
DB00650	HYPERSENSITIVITY REACTION
DB00650	HYPERSENSITIVITY REACTION (NOS)
DB00650	REACTION HYPERSENSITIVITY (NOS)
DB00650	ALLERGIC REACTION
DB00650	ALLERGIC REACTION NOS
DB00650	ALLERGIC REACTION (NOS)
DB00650	REACTION ALLERGIC (NOS)
DB00650	HYSN
DB00650	HYPERSENSITIVITY SYMPTOM
DB00650	LETHARGY
DB00650	LETHARGIC
DB00650	LEUKOPENIA
DB00650	LEUCOPENIA
DB00650	LEUKOPENIA NOS
DB00650	LEUKOCYTOPENIA
DB00650	LEUCOCYTOPENIA
DB00650	NAUSEA
DB00650	FEELING QUEASY
DB00650	NAUSEATED
DB00650	NAUSEOUS
DB00650	QUEASY
DB00650	PRURITUS
DB00650	PRURITUS NOS
DB00650	ITCHING
DB00650	ITCH
DB00650	UNSPECIFIED PRURITIC DISORDER
DB00650	PRURITIS
DB00650	ITCHY
DB00650	PRURITUS CUTANEOUS
DB00650	ITCHY SKIN
DB00650	SEIZURES
DB00650	SEIZURE
DB00650	CONVULSIONS
DB00650	CONVULSION
DB00650	CONVULSION (NOS)
DB00650	CONVULSIONS NOS
DB00650	FIT
DB00650	FITTING
DB00650	FITS NOS
DB00650	STOMATITIS
DB00650	MUCOSITIS ORAL
DB00650	THROMBOCYTOPENIA
DB00650	THROMBOCYTOPENIAS
DB00650	THROMBOCYTOPAENIA
DB00650	THROMBOPENIA
DB00650	THROMBOCYTOPENIA, UNSPECIFIED
DB00650	ERYTHEMA
DB00650	ERYTHEMAS
DB00650	ERYTHEMA NOS
DB00650	UNSPECIFIED ERYTHEMATOUS CONDITION
DB00650	ERYTHEMATOUS CONDITIONS
DB00650	SKIN ERYTHEMA
DB00650	SKIN RED
DB00650	URTICARIA
DB00650	URTICARIAS
DB00650	URTICARIA NOS
DB00650	HIVES
DB00650	URTICARIA, UNSPECIFIED
DB00650	UNSPECIFIED URTICARIA
DB00650	URTICARIAL RASH
DB00650	RASH URTICARIAL
DB00650	URTICATED RASH
DB00650	URTICARIAL
DB00650	URTICATION
DB00650	VOMITING
DB00650	VOMITING NOS
DB00650	VOMITED
DB00650	EMESIS
DB00650	WHEEZING
DB00650	WHEEZE
DB00650	WHEEZES
DB00650	WHEEZY
DB00650	MALAISE
DB00650	DISCOMFORT BODILY
DB00650	FEELING UNWELL
DB00650	FEELS POORLY
DB00650	GENERALLY UNWELL
DB00650	ILL DEFINED EXPERIENCE
DB00650	FEELS AWFUL
DB00650	FELT GENERALLY ILL
DB00650	GENERALLY OFF-COLOUR
DB00650	GENERALLY OFF-COLOR
DB00650	FEELING LIFELESS
DB00650	FEELING MISERABLE
DB00650	GENERAL MALAISE
DB00650	DISCOMFORT
DB00650	DISCOMFORT NOS
DB00650	FEELING ABNORMAL
DB00650	ILL-DEFINED DISORDER
DB00650	ILL-DEFINED DISORDER NOS
DB00650	ANAPHYLACTOID REACTION
DB00650	REACTION ANAPHYLACTIC ANAPHYLACTOID
DB00650	SHOCK ANAPHYLACTIC ANAPHYLACTOID
DB00650	ANAPHYLACTOID SHOCK
DB00650	ANAPHYLACTIC TYPE REACTION
DB00650	ANAPHYLAXIS
DB00650	ANAPHYLACTIC SHOCK
DB00650	ANAPHYLACTIC REACTION
DB00650	ALLERGIC SHOCK
DB00650	SYSTEMIC ANAPHYLAXIS
DB00650	SYSTEMIC ANAPHYLACTIC REACTION
DB00650	SERUM CREATININE INCREASED
DB00650	CREATININE SERUM INCREASED
DB00650	INCREASED SERUM CREATININE
DB00650	RAISED SERUM CREATININE
DB00650	BLOOD CREATININE INCREASED
DB00650	CREATININE BLOOD INCREASED
DB00650	FEBRILE NEUTROPENIA
DB00650	NEUTROPENIC FEVER
DB00650	SENSITISATION
DB00650	SENSITIZATION
DB00650	ACUTE KIDNEY INJURY
DB00650	ACUTE KIDNEY FAILURE
DB00650	FAILURE KIDNEY ACUTE
DB00650	KIDNEY FAILURE ACUTE
DB00650	ACUTE RENAL FAILURE
DB00650	RENAL FAILURE ACUTE
DB00650	RENAL SHUTDOWN ACUTE
DB00650	ACUTE RENAL FAILURE, UNSPECIFIED
DB00650	FEVER
DB00650	BODY TEMPERATURE INCREASED
DB00650	HYPERTHERMIA
DB00650	PYREXIA
DB00650	PYREXIA NOS
DB00650	TEMPERATURE ELEVATION
DB00650	FEVERISH
DB00650	HIGH TEMPERATURE
DB00650	PYREXIAL
DB00650	SYNCOPE
DB00650	FAINTING
DB00650	FAINT
DB00650	FAINTNESS
DB00650	SYNCOPE AND COLLAPSE
DB00650	COLLAPSE FLEETING
DB00650	COLLAPSE TRANSIENT
DB00650	FALLING OUT
DB00650	PASSED OUT
DB00650	SWOONING
DB00650	SYNCOPAL ATTACK
DB00650	DIZZINESS
DB00650	DIZZY
DB00650	WOOZY
DB00650	LOSS OF CONSCIOUSNESS
DB00650	CONSCIOUSNESS LOSS OF
DB00650	CONSCIOUSNESS LOSS
DB00650	UNCONSCIOUS
DB00650	UNCONSCIOUSNESS
DB00650	LOSS OF CONSIOUSNESS
DB00650	CONSCIOUSNESS AWAKING LOSS
DB00650	LOST CONSCIOUSNESS
DB00650	LOC
DB00650	SHOCK
DB00650	COLLAPSE CARDIOVASCULAR
DB00650	CARDIOVASCULAR COLLAPSE
DB00650	COLLAPSE CIRCULATORY
DB00650	CIRCULATORY COLLAPSE
DB00650	FAILURE CIRCULATORY
DB00650	CIRCULATORY FAILURE
DB00650	SHOCK CIRCULATORY
DB00650	VASCULAR COLLAPSE
DB00650	COLLAPSE VASCULAR
DB00650	SHOCK, UNSPECIFIED
DB00650	SHOCK VASCULAR
DB00650	ACUTE CIRCULATORY FAILURE
DB00650	PERIPHERAL CIRCULATORY FAILURE
DB00650	FAILURE PERIPHERAL CIRCULATORY
DB00650	COLLAPSE PERIPHERAL CIRCULATORY
DB00650	COLLAPSE CIRCULATORY PERIPHERAL
DB00650	COLLAPSE PERIPHERAL VASCULAR
DB00650	PAIN ABDOMINAL
DB00650	ABDOMINAL PAIN
DB00650	ABDOMINAL PAIN NOS
DB00650	ABD. PAIN
DB00650	ABDO PAIN
DB00650	PAIN ABDO
DB00650	GUT PAIN
DB00650	GASTROINTESTINAL PAIN
DB00650	GASTROINTESTINAL PAIN NOS
DB00650	GI PAIN
DB00650	CONFUSION
DB00650	MENTAL CONFUSION
DB00650	CONFUSIONAL STATE
DB00650	CONFUSION STATE
DB00650	CONFUSED
DB00650	CONFUSION AND DISORIENTATION
DB00650	FEELING DAZED
DB00650	DYSGEUSIA
DB00650	TASTE PERVERSION
DB00650	TASTE PERVERSION OF
DB00650	TASTE ALTERATION
DB00650	PARAGEUSIA
DB00650	DYSGENSIA
DB00650	TASTE ABNORMALITY
DB00650	TASTE CHANGED
DB00650	TASTE DISTURBANCE
DB00650	DYSPEPSIA
DB00650	INDIGESTION
DB00650	DYSPNEA
DB00650	DYSPNOEA
DB00650	DYSPNEA NOS
DB00650	DYSPNOEAS
DB00650	BREATHLESSNESS
DB00650	SHORT OF BREATH
DB00650	SHORTNESS OF BREATH
DB00650	BREATH SHORTNESS
DB00650	SOB (SHORTNESS OF BREATH)
DB00650	BREATHING DIFFICULT
DB00650	DIFFICULTY BREATHING
DB00650	SOB
DB00650	GASTROINTESTINAL DISORDER
DB00650	DISORDER GASTROINTESTINAL
DB00650	GASTROINTESTINAL DISORDER (NOS)
DB00650	GASTROINTESTINAL DISORDER NOS
DB00650	GASTROINTESTINAL DISORDERS
DB00650	GASTROENTEROPATHY NOS
DB00650	GASTRO-INTESTINAL DISORDER NOS
DB00650	SKIN DISORDER
DB00650	DISORDER SKIN (NOS)
DB00650	SKIN DISORDER (NOS)
DB00650	SKIN DISORDER NOS
DB00650	DERMATOSIS
DB00650	KIDNEY FUNCTION ABNORMAL
DB00650	FUNCTION KIDNEY ABNORMAL
DB00650	RENAL FUNCTION ABNORMAL
DB00650	KIDNEY DYSFUNCTION
DB00650	DYSFUNCTION KIDNEY
DB00650	INSUFFICIENCY RENAL
DB00650	RENAL INSUFFICIENCY
DB00650	IMPAIRED RENAL FUNCTION
DB00650	RENAL IMPAIRMENT
DB00650	RENAL IMPAIRMENT NOS
DB00650	ABDOMINAL PAIN UPPER
DB00650	UPPER ABDOMINAL PAIN
DB00650	ABDOMINAL PAIN LOWER
DB00650	LOWER ABDOMINAL PAIN
DB00650	ABDOMINAL TENDERNESS
DB00650	DISEASE PROGRESSION
DB00650	DISEASE PROGRESSION NOS
DB00650	TYPHLITIS
DB00650	CECITIS
DB00650	CAECITIS
DB00650	CECAL INFLAMMATION
DB00650	CAECAL INFLAMMATION
DB00650	RIGORS
DB00650	RIGOR
DB00650	RIGORING
DB00650	CHILLS
DB00650	NEUROPATHY
DB00650	NEUROPATHY - (NOS)
DB00650	NEUROPATHY NOS
DB00650	NEUROPATHY PERIPHERAL
DB00650	PERIPHERAL NEUROPATHIES
DB00650	PERIPHERAL NEUROPATHY NOS
DB00650	PERIPHERAL NERVE DISORDER NOS
DB11256	SENSITISATION
DB11256	SENSITIZATION
DB00917	PAIN ABDOMINAL
DB00917	ABDOMINAL PAIN
DB00917	ABDOMINAL PAIN NOS
DB00917	ABD. PAIN
DB00917	ABDO PAIN
DB00917	PAIN ABDO
DB00917	GUT PAIN
DB00917	GASTROINTESTINAL PAIN
DB00917	GASTROINTESTINAL PAIN NOS
DB00917	GI PAIN
DB00917	ABRUPTIO PLACENTAE
DB00917	PREMATURE SEPARATION OF PLACENTA
DB00917	PREMATURE SEPARATION OF PLACENTA, UNSPECIFIED AS TO EPISODE OF CARE
DB00917	PREMATURE PLACENTAL DETACHMENT
DB00917	ANAPHYLAXIS
DB00917	ANAPHYLACTIC SHOCK
DB00917	ANAPHYLACTIC REACTION
DB00917	ALLERGIC SHOCK
DB00917	SYSTEMIC ANAPHYLAXIS
DB00917	SYSTEMIC ANAPHYLACTIC REACTION
DB00917	CARDIAC ARRHYTHMIA
DB00917	CARDIAC ARRHYTHMIAS
DB00917	ARRHYTHMIA CARDIAC (NOS)
DB00917	CARDIAC ARRHYTHMIA (NOS)
DB00917	CARDIAC ARRHYTHMIA NOS
DB00917	ARRHYTHMIA
DB00917	ARRHYTHMIA (NOS)
DB00917	ARRHYTHMIA NOS
DB00917	CARDIAC DYSRHYTHMIAS
DB00917	DYSRHYTHMIAS
DB00917	CARDIAC DYSRHYTHMIA, UNSPECIFIED
DB00917	ARTHRALGIA
DB00917	PAIN JOINT
DB00917	JOINT PAIN
DB00917	PAIN IN JOINT
DB00917	ACHING JOINTS
DB00917	JOINT ACHE
DB00917	ARTHRITIC-LIKE PAIN
DB00917	PAINFUL JOINTS
DB00917	PAIN IN JOINT, SITE UNSPECIFIED
DB00917	DISCOMFORT IN JOINTS
DB00917	MUSCULOSKELETAL DISCOMFORT
DB00917	ASTHENIA
DB00917	WEAKNESS
DB00917	DEBILITY
DB00917	WEAKNESS GENERALISED
DB00917	WEAKNESS GENERALIZED
DB00917	STRENGTH LOSS OF
DB00917	DEBILITY, UNSPECIFIED
DB00917	GENERAL DEBILITY
DB00917	FEELINGS OF WEAKNESS
DB00917	ASTHMA
DB00917	ASTHMA NOS
DB00917	ASTHMA BRONCHIAL
DB00917	ASTHMA, UNSPECIFIED
DB00917	ASTHMATIC
DB00917	BR. ASTHMA
DB00917	BRONCHITIC ASTHMA
DB00917	PAIN BACK
DB00917	BACK PAIN
DB00917	BACKACHE
DB00917	BACK ACHE
DB00917	PAIN DORSAL
DB00917	DORSAL PAIN
DB00917	DORSALGIA
DB00917	BACKACHE, UNSPECIFIED
DB00917	PAIN OVER THE BACK
DB00917	SPASM BRONCHIAL
DB00917	BRONCHIAL SPASM
DB00917	BRONCHOSPASM
DB00917	BRONCHOSPASM NOS
DB00917	PAIN CHEST
DB00917	CHEST PAIN
DB00917	UNSPECIFIED CHEST PAIN
DB00917	THORACIC PAIN
DB00917	THORAX PAIN
DB00917	NONSPECIFIC CHEST PAIN
DB00917	THORACALGIA
DB00917	COUGHING
DB00917	COUGH
DB00917	DEHYDRATION
DB00917	EXSICCOSIS
DB00917	DIARRHEA
DB00917	DIARRHOEA
DB00917	DIARRHEA NOS
DB00917	DIARRHOEA NOS
DB00917	DISSEMINATED INTRAVASCULAR COAGULATION
DB00917	CONSUMPTION COAGULOPATHY
DB00917	DEFIBRINATION SYNDROME
DB00917	DIC
DB00917	DISSEM. INTRAVASC. COAGULATION
DB00917	CONSUMPTIVE COAGULOPATHY
DB00917	DISSEMINATED INTRAVACULAR COAGULATION
DB00917	DIZZINESS
DB00917	DIZZY
DB00917	WOOZY
DB00917	DYSPNEA
DB00917	DYSPNOEA
DB00917	DYSPNEA NOS
DB00917	DYSPNOEAS
DB00917	BREATHLESSNESS
DB00917	SHORT OF BREATH
DB00917	SHORTNESS OF BREATH
DB00917	BREATH SHORTNESS
DB00917	SOB (SHORTNESS OF BREATH)
DB00917	BREATHING DIFFICULT
DB00917	DIFFICULTY BREATHING
DB00917	SOB
DB00917	AMNIOTIC FLUID EMBOLISM
DB00917	AMNIOTIC FLUID EMBOLUS
DB00917	EMBOLUS AMNIOTIC FLUID
DB00917	AMNIOTIC FLUID EMBOLISM, UNSPECIFIED AS TO EPISODE OF CARE
DB00917	ANAPHYLACTOID SYNDROME OF PREGNANCY
DB00917	ENDOMETRITIS
DB00917	ENDOMETRITIS NOS
DB00917	EXANTHEMA
DB00917	EXANTHEM
DB00917	RASH
DB00917	RASH NOS
DB00917	RASH AND OTHER NONSPECIFIC SKIN ERUPTION
DB00917	SKIN ERUPTION
DB00917	SKIN RASH
DB00917	RASH (NONSPECIFIC)
DB00917	EFFLORESCENCE
DB00917	DERMATITIS
DB00917	DERMATITIS NOS
DB00917	DERMATITIS (NOS)
DB00917	SKIN INFLAMMATION NOS
DB00917	SKIN INFLAMMATION
DB00917	FETAL DISTRESS
DB00917	FOETAL DISTRESS
DB00917	FOETAL DISTRESS SYNDROME
DB00917	SYNDROME FOETAL DISTRESS
DB00917	FETAL DISTRESS SYNDROME
DB00917	SYNDROME FETAL DISTRESS
DB00917	FEVER
DB00917	BODY TEMPERATURE INCREASED
DB00917	HYPERTHERMIA
DB00917	PYREXIA
DB00917	PYREXIA NOS
DB00917	TEMPERATURE ELEVATION
DB00917	FEVERISH
DB00917	HIGH TEMPERATURE
DB00917	PYREXIAL
DB00917	FLUSHING
DB00917	FLUSHED
DB00917	FACIAL FLUSHING
DB00917	SKIN FLUSHED
DB00917	FLUSHED SKIN
DB00917	FLUSHING OF FACE
DB00917	FLUSHED FACE
DB00917	HEADACHE
DB00917	HEADACHES
DB00917	HEADACHE NOS
DB00917	CEPHALALGIA
DB00917	CEPHALGIA
DB00917	PAIN HEAD
DB00917	HEAD PAIN
DB00917	ARREST CARDIAC
DB00917	CARDIAC ARREST
DB00917	ASYSTOLE
DB00917	STANDSTILL CARDIAC
DB00917	HEART ARREST
DB00917	VENTRICULAR ASYSTOLE
DB00917	ASYSTOLIC
DB00917	ASYSTOLIA
DB00917	VENTRICULAR ASYSTOLIA
DB00917	FETAL HEART RATE
DB00917	FOETAL HEART RATE
DB00917	HICCUP
DB00917	HICCUPS
DB00917	HICCOUGH
DB00917	SINGULTUS
DB00917	SINGULTATION
DB00917	SINGULTOUS
DB00917	HYPERSENSITIVITY
DB00917	HYPERSENSITIVITY NOS
DB00917	ALLERGY
DB00917	ALLERGY NOS
DB00917	HYPERSENSITIVITY REACTION
DB00917	HYPERSENSITIVITY REACTION (NOS)
DB00917	REACTION HYPERSENSITIVITY (NOS)
DB00917	ALLERGIC REACTION
DB00917	ALLERGIC REACTION NOS
DB00917	ALLERGIC REACTION (NOS)
DB00917	REACTION ALLERGIC (NOS)
DB00917	HYSN
DB00917	HYPERSENSITIVITY SYMPTOM
DB00917	BLOOD PRESSURE HIGH
DB00917	HYPERTENSION
DB00917	HYPERTENSION NOS
DB00917	HYPERTENSION ARTERIAL
DB00917	HBP
DB00917	HT
DB00917	HYPOTENSION
DB00917	HYPOTENSION NOS
DB00917	LOW BLOOD PRESSURE
DB00917	BLOOD PRESSURE LOW
DB00917	LOWERED BLOOD PRESSURE
DB00917	ARTERIAL BLOOD PRESSURE DECREASED
DB00917	BLOOD PRESSURE DROP ARTERIAL
DB00917	PRESSURE ARTERIAL DECREASED
DB00917	ARTERIAL PRESSURE NOS DECREASED
DB00917	ARTERIAL HYPOTENSION
DB00917	BLOOD PRESSURE DECREASED
DB00917	HYPOTENSION, UNSPECIFIED
DB00917	BP FELL
DB00917	DROP OF BLOOD PRESSURE
DB00917	BLOOD PRESSURE DROPPED
DB00917	DROP IN BLOOD PRESSURE
DB00917	FALL IN BLOOD PRESSURE
DB00917	LOW BP
DB00917	BP LOWERED
DB00917	IMMUNE SYSTEM DISORDER
DB00917	DISORDER IMMUNE SYSTEM (NOS)
DB00917	IMMUNE SYSTEM DISORDER (NOS)
DB00917	IMMUNE SYSTEM DISORDER NOS
DB00917	IMMUNE SYSTEM DISORDERS
DB00917	IMMUNE DISORDER (NOS)
DB00917	INFLAMMATION
DB00917	INFLAMMATIONS
DB00917	INFLAMMATION NOS
DB00917	INFLAMMATORY REACTION
DB00917	LARYNGITIS
DB00917	LARYNGITIS NOS
DB00917	LARYNGEAL INFLAMMATION
DB00917	CRAMPS OF LOWER EXTREMITIES
DB00917	LEG CRAMPS
DB00917	CRAMPS LEG
DB00917	CRAMP LEGS
DB00917	CRAMPS IN LEGS
DB00917	CRAMPS LEGS
DB00917	SPASMS
DB00917	SPASM MUSCLE
DB00917	MUSCLE SPASM
DB00917	SPASM OF MUSCLE
DB00917	MUSCLE SPASMS
DB00917	MUSCULAR SPASM
DB00917	CRAMP MUSCLE
DB00917	MUSCLE CRAMP
DB00917	MUSCLE CRAMPS
DB00917	CRAMP
DB00917	CRAMPS
DB00917	HYPERTONIA
DB00917	HYPERTONUS
DB00917	MUSCULAR TONE EXCESSIVE
DB00917	INCREASED MUSCLE TONE
DB00917	MUSCULAR TONE INCREASED
DB00917	MUSCULAR TONUS INCREASED
DB00917	TONE INCREASED
DB00917	MYOCARDIAL INFARCTION
DB00917	HEART ATTACK
DB00917	ATTACK HEART (NOS)
DB00917	INFARCT MYOCARDIAL
DB00917	MYOCARDIAL INFARCT
DB00917	ATTACK CORONARY
DB00917	MI
DB00917	ACUTE CORONARY SYNDROME
DB00917	NAUSEA
DB00917	FEELING QUEASY
DB00917	NAUSEATED
DB00917	NAUSEOUS
DB00917	QUEASY
DB00917	PAIN
DB00917	PAIN NOS
DB00917	PARESTHESIA
DB00917	PARAESTHESIA
DB00917	PARASTHESIA
DB00917	PHARYNGITIS
DB00917	PHARYNGITIS NOS
DB00917	PHARYNGEAL INFLAMMATION
DB00917	HEMORRHAGE POSTPARTUM
DB00917	POSTPARTUM HEMORRHAGE
DB00917	POSTPARTUM HAEMORRHAGE
DB00917	POSTPARTUM HAEMORRHAGE NOS
DB00917	HAEMORRHAGE POSTPARTUM
DB00917	BLEEDING POSTPARTUM
DB00917	POSTPARTUM BLEEDING
DB00917	POST-PARTUM HAEMORRHAGE
DB00917	PREGNANCY
DB00917	PREGNANCY NOS
DB00917	SHIVERING
DB00917	SHIVERS
DB00917	CHILLS
DB00917	SHOCK
DB00917	COLLAPSE CARDIOVASCULAR
DB00917	CARDIOVASCULAR COLLAPSE
DB00917	COLLAPSE CIRCULATORY
DB00917	CIRCULATORY COLLAPSE
DB00917	FAILURE CIRCULATORY
DB00917	CIRCULATORY FAILURE
DB00917	SHOCK CIRCULATORY
DB00917	VASCULAR COLLAPSE
DB00917	COLLAPSE VASCULAR
DB00917	SHOCK, UNSPECIFIED
DB00917	SHOCK VASCULAR
DB00917	ACUTE CIRCULATORY FAILURE
DB00917	PERIPHERAL CIRCULATORY FAILURE
DB00917	FAILURE PERIPHERAL CIRCULATORY
DB00917	COLLAPSE PERIPHERAL CIRCULATORY
DB00917	COLLAPSE CIRCULATORY PERIPHERAL
DB00917	COLLAPSE PERIPHERAL VASCULAR
DB00917	SYNCOPE
DB00917	FAINTING
DB00917	FAINT
DB00917	FAINTNESS
DB00917	SYNCOPE AND COLLAPSE
DB00917	COLLAPSE FLEETING
DB00917	COLLAPSE TRANSIENT
DB00917	FALLING OUT
DB00917	PASSED OUT
DB00917	SWOONING
DB00917	SYNCOPAL ATTACK
DB00917	LOSS OF CONSCIOUSNESS
DB00917	CONSCIOUSNESS LOSS OF
DB00917	CONSCIOUSNESS LOSS
DB00917	UNCONSCIOUS
DB00917	UNCONSCIOUSNESS
DB00917	LOSS OF CONSIOUSNESS
DB00917	CONSCIOUSNESS AWAKING LOSS
DB00917	LOST CONSCIOUSNESS
DB00917	LOC
DB00917	TACHYCARDIA
DB00917	TACHYCARDIA NOS
DB00917	HEART RATE INCREASED
DB00917	PULSE RATE INCREASED
DB00917	PULSE RAPID
DB00917	TACHYCARDIA, UNSPECIFIED
DB00917	HEARTBEATS INCREASED
DB00917	HEART RATE HIGH
DB00917	HIGH PULSE RATE
DB00917	PULSE INCREASED
DB00917	QUICK PULSE
DB00917	TREMOR
DB00917	SHAKING
DB00917	UTERINE RUPTURE
DB00917	RUPTURED UTERUS
DB00917	UTERUS RUPTURED
DB00917	RUPTURE UTERUS
DB00917	UTERUS RUPTURE
DB00917	VAGINITIS
DB00917	VAGINAL INFLAMMATION
DB00917	COLPITIS
DB00917	VAGINAL INFECTION
DB00917	VAGINAL INFECTION NOS
DB00917	VASCULAR DISORDERS
DB00917	DISORDER VASCULAR
DB00917	VASCULAR DISORDER
DB00917	VASCULAR DISORDER NOS
DB00917	ANGIOPATHY
DB00917	VOMITING
DB00917	VOMITING NOS
DB00917	VOMITED
DB00917	EMESIS
DB00917	VULVITIS
DB00917	WHEEZING
DB00917	WHEEZE
DB00917	WHEEZES
DB00917	WHEEZY
DB00917	BRONCHOCONSTRICTION
DB00917	RETENTION URINARY
DB00917	URINARY RETENTION
DB00917	RETENTION OF URINE
DB00917	RETENTION URINE
DB00917	BLADDER RETENTION
DB00917	BLADDER INABILITY TO EMPTY
DB00917	NECK STIFFNESS
DB00917	NECK RIGIDITY
DB00917	RIGIDITY NECK
DB00917	NECK RIGID
DB00917	STIFF NECK
DB00917	NECK STIFF
DB00917	MUSCULOSKELETAL STIFFNESS
DB00917	NUCHAL RIGIDITY
DB00917	OEDEMA GENITAL
DB00917	GENITAL OEDEMA
DB00917	GENITAL EDEMA
DB00917	EDEMA GENITAL
DB00917	GENITAL EDEMA NOS
DB00917	EYE PAIN
DB00917	PAIN EYE
DB00917	PAIN IN EYES
DB00917	OCULAR PAIN
DB00917	EYE ACHE
DB00917	DISCOLORATION SKIN
DB00917	SKIN DISCOLORATION
DB00917	SKIN DISCOLOURATION
DB00917	DISCOLOURATION SKIN
DB00917	MYALGIA
DB00917	MUSCLE ACHE
DB00917	MUSCLE DISCOMFORT
DB00917	PAIN MUSCLE
DB00917	MUSCLE PAIN
DB00917	MUSCLE PAINS
DB00917	MUSCULAR PAINS
DB00917	MUSCULAR PAIN
DB00917	MUSCLE SORENESS
DB00917	GENERALIZED MUSCLE ACHES
DB00917	GENERALISED MUSCLE ACHES
DB00917	CHEST TIGHTNESS
DB00917	CHEST TIGHTNESS OF
DB00917	TIGHTNESS IN CHEST
DB00917	TIGHT CHEST
DB00917	CONSTRICTION CHEST
DB00917	CHEST DISCOMFORT
DB00917	CHEST DISTRESS
DB00917	TENSION
DB00917	MENTAL TENSION
DB00917	VAGINAL PAIN
DB00917	VULVOVAGINAL PAIN
DB00917	BREAST TENDERNESS
DB00917	TENDERNESS BREAST
DB00917	FAILED INDUCTION OF LABOR
DB00917	FAILED INDUCTION OF LABOUR
DB00917	FAILED INDUCTION (OF LABOR)
DB00917	FAILED INDUCTION (OF LABOUR)
DB00917	UTERINE HYPERTONUS
DB00917	UTERINE HYPERSTIMULATION
DB00917	HYPERTONIC UTERINE CONTRACTION
DB00917	ANAPHYLACTOID REACTION
DB00917	REACTION ANAPHYLACTIC ANAPHYLACTOID
DB00917	SHOCK ANAPHYLACTIC ANAPHYLACTOID
DB00917	ANAPHYLACTOID SHOCK
DB00917	ANAPHYLACTIC TYPE REACTION
DB00917	BLURRED VISION
DB00917	VISION BLURRED
DB00917	BLURRING OF VISION
DB00917	CLOUDY VISION
DB00917	HAZY VISION
DB00917	BLURRING OF EYES
DB00917	BLURRY VISION
DB00917	FILMY VISION
DB00917	POSTOPERATIVE INFECTION
DB00917	POSTOPERATIVE INFECTION NOS
DB00917	POST PROCEDURAL INFECTION
DB00917	DEATH NEONATAL
DB00917	DEATH NEONATAL (NOS)
DB00917	VASOVAGAL SYMPTOMS
DB00917	PRESYNCOPE
DB00917	NEAR SYNCOPE
DB00917	PRE-SYNCOPE
DB00917	VAGINAL IRRITATION
DB00917	VULVOVAGINAL DISCOMFORT
DB00917	STILLBIRTH
DB00917	STILLBIRTH NOS
DB00917	HOT FLUSHES
DB00917	HOT FLUSH
DB00917	FLUSH HOT
DB00917	HOT FLUSHES NOS
DB00917	HOT FLASHES
DB00917	FLASH HOT
DB00917	MENOPAUSAL HOT FLUSHES
DB00917	HOT FLUSHES MENOPAUSAL
DB00917	HOT FLUSHES, MENOPAUSAL
DB00917	FEELING OF HOT FLUSHES
DB00917	MENOPAUSE FLUSHING
DB00917	MENOPAUSAL SYMPTOMS
DB00917	SWEATING INCREASED
DB00917	DIAPHORESIS
DB00917	PERSPIRATION EXCESSIVE
DB00917	EXCESS SWEATING
DB00917	DRENCHING SWEATS
DB00917	HEAVY SWEATING
DB00917	HYPERHIDROSIS
DB00917	BLOOD AND LYMPHATIC SYSTEM DISORDERS
DB00917	HEARING LOSS
DB00917	HEARING LOSSES
DB00917	HEARING IMPAIRED
DB00917	HEARING DECREASED
DB00917	UNSPECIFIED HEARING LOSS
DB00917	HEARING REDUCED
DB00917	HARD OF HEARING
DB00917	HYPOACUSIS
DB00917	DEAFNESS
DB00917	DEAFNESS NOS
DB00917	DEAFNESS (NOS)
DB00917	UNSPECIFIED DEAFNESS
DB00917	NO HEARING
DB00917	SURDITY
DB00917	VAGINISMUS
DB00917	COLPOSPASM
DB00917	VAGINAL SPASM
DB01240	PAIN ABDOMINAL
DB01240	ABDOMINAL PAIN
DB01240	ABDOMINAL PAIN NOS
DB01240	ABD. PAIN
DB01240	ABDO PAIN
DB01240	PAIN ABDO
DB01240	GUT PAIN
DB01240	GASTROINTESTINAL PAIN
DB01240	GASTROINTESTINAL PAIN NOS
DB01240	GI PAIN
DB01240	ANAPHYLAXIS
DB01240	ANAPHYLACTIC SHOCK
DB01240	ANAPHYLACTIC REACTION
DB01240	ALLERGIC SHOCK
DB01240	SYSTEMIC ANAPHYLAXIS
DB01240	SYSTEMIC ANAPHYLACTIC REACTION
DB01240	ANEMIA
DB01240	ANAEMIA
DB01240	ANAEMIA NOS
DB01240	ANEMIA, UNSPECIFIED
DB01240	UNSPECIFIED ANEMIA
DB01240	ANAEMIA, UNSPECIFIED
DB01240	UNSPECIFIED ANAEMIA
DB01240	ANOREXIA
DB01240	ANORECTIC
DB01240	ANOREXIC
DB01240	APPETITE DECREASED NOS
DB01240	DECREASED APPETITE
DB01240	INAPPETENCE
DB01240	ANXIETY
DB01240	ANXIETY REACTION
DB01240	REACTION ANXIETY
DB01240	FEELING ANXIOUS
DB01240	ARTHRALGIA
DB01240	PAIN JOINT
DB01240	JOINT PAIN
DB01240	PAIN IN JOINT
DB01240	ACHING JOINTS
DB01240	JOINT ACHE
DB01240	ARTHRITIC-LIKE PAIN
DB01240	PAINFUL JOINTS
DB01240	PAIN IN JOINT, SITE UNSPECIFIED
DB01240	DISCOMFORT IN JOINTS
DB01240	MUSCULOSKELETAL DISCOMFORT
DB01240	ARTHRITIS
DB01240	ARTHRITIS NOS
DB01240	ASCITES
DB01240	ASTHENIA
DB01240	WEAKNESS
DB01240	DEBILITY
DB01240	WEAKNESS GENERALISED
DB01240	WEAKNESS GENERALIZED
DB01240	STRENGTH LOSS OF
DB01240	DEBILITY, UNSPECIFIED
DB01240	GENERAL DEBILITY
DB01240	FEELINGS OF WEAKNESS
DB01240	PAIN BACK
DB01240	BACK PAIN
DB01240	BACKACHE
DB01240	BACK ACHE
DB01240	PAIN DORSAL
DB01240	DORSAL PAIN
DB01240	DORSALGIA
DB01240	BACKACHE, UNSPECIFIED
DB01240	PAIN OVER THE BACK
DB01240	MENTAL DISORDER NOS
DB01240	MENTAL DISORDER
DB01240	PSYCHIATRIC DISORDERS
DB01240	PSYCHIATRIC DISORDER NOS
DB01240	PSYCHOLOGICAL DISORDER NOS
DB01240	CELLULITIS
DB01240	PAIN NECK
DB01240	NECK PAIN
DB01240	CERVICALGIA
DB01240	CERVICAL PAIN
DB01240	CERVICODYNIA
DB01240	PAIN CHEST
DB01240	CHEST PAIN
DB01240	UNSPECIFIED CHEST PAIN
DB01240	THORACIC PAIN
DB01240	THORAX PAIN
DB01240	NONSPECIFIC CHEST PAIN
DB01240	THORACALGIA
DB01240	COLLAGEN DISORDER
DB01240	COLLAGEN DISORDER (NOS)
DB01240	COLLAGEN DISORDER NOS
DB01240	DISORDER COLLAGEN (NOS)
DB01240	INFECTION
DB01240	INFECTION NOS
DB01240	INFECTIONS AND INFESTATIONS
DB01240	CONNECTIVE TISSUE DISORDER
DB01240	CONNECTIVE TISSUE DISORDER NOS
DB01240	CONNECTIVE TISSUE DISORDERS
DB01240	CONSTIPATION
DB01240	COUGHING
DB01240	COUGH
DB01240	CYANOSIS
DB01240	CYANOSIS NOS
DB01240	CYANOSED
DB01240	DEPRESSION MENTAL
DB01240	DEPRESSION
DB01240	DEPRESSION NOS
DB01240	DEPRESSED STATE
DB01240	DEPRESSION PSYCHIC
DB01240	DEPRESSIVE STATE
DB01240	DIARRHEA
DB01240	DIARRHOEA
DB01240	DIARRHEA NOS
DB01240	DIARRHOEA NOS
DB01240	DIZZINESS
DB01240	DIZZY
DB01240	WOOZY
DB01240	DYSPEPSIA
DB01240	INDIGESTION
DB01240	DYSPNEA
DB01240	DYSPNOEA
DB01240	DYSPNEA NOS
DB01240	DYSPNOEAS
DB01240	BREATHLESSNESS
DB01240	SHORT OF BREATH
DB01240	SHORTNESS OF BREATH
DB01240	BREATH SHORTNESS
DB01240	SOB (SHORTNESS OF BREATH)
DB01240	BREATHING DIFFICULT
DB01240	DIFFICULTY BREATHING
DB01240	SOB
DB01240	ECZEMA
DB01240	ECZEMA NOS
DB01240	ECZEMATOUS DERMATITIS
DB01240	DERMATITIS ECZEMATOID
DB01240	ECZEMATOUS RASH
DB01240	EDEMA
DB01240	EDEMA NOS
DB01240	OEDEMA
DB01240	OEDEMA NOS
DB01240	EDEMA (NOS)
DB01240	ENDOCRINE DISORDER
DB01240	DISORDER ENDOCRINE
DB01240	ENDOCRINE DISORDER NOS
DB01240	ENDOCRINE DISORDER (NOS)
DB01240	ENDOCRINE DISORDERS
DB01240	UNSPECIFIED ENDOCRINE DISORDER
DB01240	EPISTAXIS
DB01240	NOSEBLEED
DB01240	NASAL BLEEDING
DB01240	HAEMORRHAGE NASAL
DB01240	HEMORRHAGE NASAL
DB01240	NOSE BLEED
DB01240	BLEEDING NOSE
DB01240	NOSE BLEEDS
DB01240	EXANTHEMA
DB01240	EXANTHEM
DB01240	RASH
DB01240	RASH NOS
DB01240	RASH AND OTHER NONSPECIFIC SKIN ERUPTION
DB01240	SKIN ERUPTION
DB01240	SKIN RASH
DB01240	RASH (NONSPECIFIC)
DB01240	EFFLORESCENCE
DB01240	DERMATITIS
DB01240	DERMATITIS NOS
DB01240	DERMATITIS (NOS)
DB01240	SKIN INFLAMMATION NOS
DB01240	SKIN INFLAMMATION
DB01240	FATIGUE
DB01240	TIREDNESS
DB01240	FATIGUE EXTREME
DB01240	WEARINESS
DB01240	LOSS OF ENERGY
DB01240	ENERGY DECREASED
DB01240	FEELING OF TOTAL LACK OF ENERGY
DB01240	TIRED OUT
DB01240	FEVER
DB01240	BODY TEMPERATURE INCREASED
DB01240	HYPERTHERMIA
DB01240	PYREXIA
DB01240	PYREXIA NOS
DB01240	TEMPERATURE ELEVATION
DB01240	FEVERISH
DB01240	HIGH TEMPERATURE
DB01240	PYREXIAL
DB01240	FLATULENCE
DB01240	FLATUS
DB01240	WIND
DB01240	ABDOMINAL WIND
DB01240	GASEOUSNESS
DB01240	FLUSHING
DB01240	FLUSHED
DB01240	FACIAL FLUSHING
DB01240	SKIN FLUSHED
DB01240	FLUSHED SKIN
DB01240	FLUSHING OF FACE
DB01240	FLUSHED FACE
DB01240	GASTRITIS
DB01240	GASTRITIS NOS
DB01240	GASTRIC INFLAMMATION
DB01240	STOMACH INFLAMMATION
DB01240	INFLAMMATION STOMACH
DB01240	GASTROINTESTINAL DISORDER
DB01240	DISORDER GASTROINTESTINAL
DB01240	GASTROINTESTINAL DISORDER (NOS)
DB01240	GASTROINTESTINAL DISORDER NOS
DB01240	GASTROINTESTINAL DISORDERS
DB01240	GASTROENTEROPATHY NOS
DB01240	GASTRO-INTESTINAL DISORDER NOS
DB01240	HEADACHE
DB01240	HEADACHES
DB01240	HEADACHE NOS
DB01240	CEPHALALGIA
DB01240	CEPHALGIA
DB01240	PAIN HEAD
DB01240	HEAD PAIN
DB01240	HEART DISORDER
DB01240	CARDIAC DISORDER
DB01240	CARDIAC DISORDER NOS
DB01240	CARDIAC DISORDERS
DB01240	DISORDER CARDIAC (NOS)
DB01240	HEART DISEASE, UNSPECIFIED
DB01240	HEART FAILURE
DB01240	FAILURE HEART
DB01240	HEART FAILURE (NOS)
DB01240	HEART FAILURES
DB01240	CARDIAC FAILURE
DB01240	CARDIAC FAILURE NOS
DB01240	CARDIAC FAILURE (NOS)
DB01240	CARDIAC INSUFFICIENCY
DB01240	INSUFFICIENCY CARDIAC
DB01240	HEART FAILURE, UNSPECIFIED
DB01240	CARDIAC FUNCTION FAILED
DB01240	CARDIAC FUNCTION FAILURE
DB01240	HEART INSUFFICIENCY
DB01240	HEMATURIA
DB01240	HAEMATURIA
DB01240	HEMORRHAGE
DB01240	HAEMORRHAGE
DB01240	HAEMORRHAGE NOS
DB01240	HEMORRHAGE (NOS)
DB01240	BLEEDING
DB01240	EXTRAVASATION BLOOD
DB01240	BLOOD LOSS OF (NOS)
DB01240	HEM
DB01240	HEMORRHAGE TERM
DB01240	HAEMORRHAGE, UNSPECIFIED
DB01240	HEMORRHAGE, UNSPECIFIED
DB01240	HAEM
DB01240	HAEMOGLOBIN
DB01240	HEMOGLOBIN
DB01240	HEMOTHORAX
DB01240	HAEMOTHORAX
DB01240	PLEURAL HAEMORRHAGE
DB01240	HAEMORRHAGE PLEURAL
DB01240	PLEURAL HEMORRHAGE
DB01240	HEMORRHAGE PLEURAL
DB01240	PLEURAL BLEEDING
DB01240	HYPERCALCEMIA
DB01240	HYPERCALCAEMIA
DB01240	BLOOD CALCIUM INCREASED
DB01240	CALCIUM BLOOD INCREASED
DB01240	HYPERESTHESIA
DB01240	HYPERAESTHESIA
DB01240	HYPERASTHESIA
DB01240	HYPERKALEMIA
DB01240	HYPERKALAEMIA
DB01240	HYPERPOTASSEMIA
DB01240	HYPERPOTASSAEMIA
DB01240	HYPERSENSITIVITY
DB01240	HYPERSENSITIVITY NOS
DB01240	ALLERGY
DB01240	ALLERGY NOS
DB01240	HYPERSENSITIVITY REACTION
DB01240	HYPERSENSITIVITY REACTION (NOS)
DB01240	REACTION HYPERSENSITIVITY (NOS)
DB01240	ALLERGIC REACTION
DB01240	ALLERGIC REACTION NOS
DB01240	ALLERGIC REACTION (NOS)
DB01240	REACTION ALLERGIC (NOS)
DB01240	HYSN
DB01240	HYPERSENSITIVITY SYMPTOM
DB01240	HYPERSPLENISM
DB01240	HYPERTHYROIDISM
DB01240	HYPESTHESIA
DB01240	HYPOAESTHESIA
DB01240	HYPAESTHESIA
DB01240	HYPOESTHESIA
DB01240	HYPOTENSION
DB01240	HYPOTENSION NOS
DB01240	LOW BLOOD PRESSURE
DB01240	BLOOD PRESSURE LOW
DB01240	LOWERED BLOOD PRESSURE
DB01240	ARTERIAL BLOOD PRESSURE DECREASED
DB01240	BLOOD PRESSURE DROP ARTERIAL
DB01240	PRESSURE ARTERIAL DECREASED
DB01240	ARTERIAL PRESSURE NOS DECREASED
DB01240	ARTERIAL HYPOTENSION
DB01240	BLOOD PRESSURE DECREASED
DB01240	HYPOTENSION, UNSPECIFIED
DB01240	BP FELL
DB01240	DROP OF BLOOD PRESSURE
DB01240	BLOOD PRESSURE DROPPED
DB01240	DROP IN BLOOD PRESSURE
DB01240	FALL IN BLOOD PRESSURE
DB01240	LOW BP
DB01240	BP LOWERED
DB01240	ORTHOSTATIC HYPOTENSION
DB01240	HYPOTENSION ORTHOSTATIC
DB01240	POSTURAL HYPOTENSION
DB01240	HYPOTENSION POSTURAL
[truncated: 785,682+ more rows]

## Sheet: All collected drugs
drug id	drug name	smiles
DB00006	Bivalirudin	CC[C@H](C)[C@H](NC(=O)[C@H](CCC(O)=O)NC(=O)[C@H](CCC(O)=O)NC(=O)[C@H](CC1=CC=CC=C1)NC(=O)[C@H](CC(O)=O)NC(=O)CNC(=O)[C@H](CC(N)=O)NC(=O)CNC(=O)CNC(=O)CNC(=O)CNC(=O)[C@@H]1CCCN1C(=O)[C@H](CCCNC(N)=N)NC(=O)[C@@H]1CCCN1C(=O)[C@H](N)CC1=CC=CC=C1)C(=O)N1CCC[C@H]1C(=O)N[C@@H](CCC(O)=O)C(=O)N[C@@H](CCC(O)=O)C(=O)N[C@@H](CC1=CC=C(O)C=C1)C(=O)N[C@@H](CC(C)C)C(O)=O
DB00007	Leuprolide	CCNC(=O)[C@@H]1CCCN1C(=O)[C@H](CCCNC(N)=N)NC(=O)[C@H](CC(C)C)NC(=O)[C@@H](CC(C)C)NC(=O)[C@H](CC1=CC=C(O)C=C1)NC(=O)[C@H](CO)NC(=O)[C@H](CC1=CNC2=C1C=CC=C2)NC(=O)[C@H](CC1=CNC=N1)NC(=O)[C@@H]1CCC(=O)N1
DB00014	Goserelin	CC(C)C[C@H](NC(=O)[C@@H](COC(C)(C)C)NC(=O)[C@H](CC1=CC=C(O)C=C1)NC(=O)[C@H](CO)NC(=O)[C@H](CC1=CNC2=CC=CC=C12)NC(=O)[C@H](CC1=CN=CN1)NC(=O)[C@@H]1CCC(=O)N1)C(=O)N[C@@H](CCCN=C(N)N)C(=O)N1CCC[C@H]1C(=O)NNC(N)=O
DB00027	Gramicidin D	CC(C)C[C@@H](NC(=O)CNC(=O)[C@@H](NC=O)C(C)C)C(=O)N[C@@H](C)C(=O)N[C@H](C(C)C)C(=O)N[C@@H](C(C)C)C(=O)N[C@H](C(C)C)C(=O)N[C@@H](CC1=CNC2=C1C=CC=C2)C(=O)N[C@H](CC(C)C)C(=O)N[C@@H](CC1=CNC2=C1C=CC=C2)C(=O)N[C@H](CC(C)C)C(=O)N[C@@H](CC1=CNC2=C1C=CC=C2)C(=O)N[C@H](CC(C)C)C(=O)N[C@@H](CC1=CNC2=C1C=CC=C2)C(=O)NCCO
DB00035	Desmopressin	NC(=O)CC[C@@H]1NC(=O)[C@H](CC2=CC=CC=C2)NC(=O)[C@H](CC2=CC=C(O)C=C2)NC(=O)CCSSC[C@H](NC(=O)[C@H](CC(N)=O)NC1=O)C(=O)N1CCC[C@H]1C(=O)N[C@H](CCCNC(N)=N)C(=O)NCC(N)=O
DB00050	Cetrorelix	CC(C)C[C@H](NC(=O)[C@@H](CCCNC(N)=O)NC(=O)[C@H](CC1=CC=C(O)C=C1)NC(=O)[C@H](CO)NC(=O)[C@@H](CC1=CN=CC=C1)NC(=O)[C@@H](CC1=CC=C(Cl)C=C1)NC(=O)[C@@H](CC1=CC2=CC=CC=C2C=C1)NC(C)=O)C(=O)N[C@@H](CCCNC(N)=N)C(=O)N1CCC[C@H]1C(=O)N[C@H](C)C(N)=O
DB00067	Vasopressin	NCCCCC(NC(=O)C1CCCN1C(=O)C1CSSCC(N)C(=O)NC(CC2=CC=C(O)C=C2)C(=O)NC(CC2=CC=CC=C2)C(=O)NC(CCC(N)=O)C(=O)NC(CC(N)=O)C(=O)N1)C(=O)NCC(N)=O.NC1CSSCC(NC(=O)C(CC(N)=O)NC(=O)C(CCC(N)=O)NC(=O)C(CC2=CC=CC=C2)NC(=O)C(CC2=CC=C(O)C=C2)NC1=O)C(=O)N1CCCC1C(=O)NC(CCCN=C(N)N)C(=O)NCC(N)=O
DB00080	Daptomycin	CCCCCCCCCC(=O)N[C@@H](CC1=CNC2=C1C=CC=C2)C(=O)N[C@H](CC(N)=O)C(=O)N[C@@H](CC(O)=O)C(=O)N[C@H]1[C@@H](C)OC(=O)[C@H](CC(=O)C2=CC=CC=C2N)NC(=O)[C@@H](NC(=O)[C@@H](CO)NC(=O)CNC(=O)[C@H](CC(O)=O)NC(=O)[C@@H](C)NC(=O)[C@H](CC(O)=O)NC(=O)[C@H](CCCN)NC(=O)CNC1=O)[C@H](C)CC(O)=O
DB00091	Cyclosporine	CC[C@@H]1NC(=O)[C@H]([C@H](O)[C@H](C)C\C=C\C)N(C)C(=O)[C@H](C(C)C)N(C)C(=O)[C@H](CC(C)C)N(C)C(=O)[C@H](CC(C)C)N(C)C(=O)[C@@H](C)NC(=O)[C@H](C)NC(=O)[C@H](CC(C)C)N(C)C(=O)[C@@H](NC(=O)[C@H](CC(C)C)N(C)C(=O)CN(C)C1=O)C(C)C
DB00093	Felypressin	NCCCC[C@H](NC(=O)[C@@H]1CCCN1C(=O)[C@@H]1CSSC[C@H](N)C(=O)N[C@@H](CC2=CC=CC=C2)C(=O)N[C@@H](CC2=CC=CC=C2)C(=O)N[C@@H](CCC(N)=O)C(=O)N[C@@H](CC(N)=O)C(=O)N1)C(=O)NCC(N)=O
DB00104	Octreotide	[H][C@]1(NC(=O)[C@H](CCCCN)NC(=O)[C@@H](CC2=CNC3=C2C=CC=C3)NC(=O)[C@H](CC2=CC=CC=C2)NC(=O)[C@H](CSSC[C@H](NC1=O)C(=O)N[C@H](CO)[C@@H](C)O)NC(=O)[C@H](N)CC1=CC=CC=C1)[C@@H](C)O
DB00106	Abarelix	CC(C)C[C@H](NC(=O)[C@@H](CC(N)=O)NC(=O)[C@H](CC1=CC=C(O)C=C1)N(C)C(=O)[C@H](CO)NC(=O)[C@@H](CC1=CN=CC=C1)NC(=O)[C@@H](CC1=CC=C(Cl)C=C1)NC(=O)[C@@H](CC1=CC2=C(C=CC=C2)C=C1)NC(C)=O)C(=O)N[C@@H](CCCCNC(C)C)C(=O)N1CCC[C@H]1C(=O)N[C@H](C)C(N)=O
DB00114	Pyridoxal phosphate	CC1=NC=C(COP(O)(O)=O)C(C=O)=C1O
DB00115	Cyanocobalamin	C[C@H](CNC(=O)CC[C@]1(C)[C@@H](CC(N)=O)[C@H]2N=C1\C(C)=C1/N=C(/C=C3\N=C(\C(\C)=C4\[C@@H](CCC(N)=O)[C@](C)(CC(N)=O)[C@@]2(C)N4[Co+]C#N)[C@@](C)(CC(N)=O)[C@@H]3CCC(N)=O)C(C)(C)[C@@H]1CCC(N)=O)OP([O-])(=O)O[C@@H]1[C@@H](CO)O[C@@H]([C@@H]1O)N1C=NC2=C1C=C(C)C(C)=C2
DB00116	Tetrahydrofolic acid	NC1=NC(=O)C2=C(NCC(CNC3=CC=C(C=C3)C(=O)N[C@@H](CCC(O)=O)C(O)=O)N2)N1
DB00117	Histidine	N[C@@H](CC1=CNC=N1)C(O)=O
DB00118	Ademetionine	C[S+](CC[C@H](N)C([O-])=O)C[C@H]1O[C@H]([C@H](O)[C@@H]1O)N1C=NC2=C1N=CN=C2N
DB00119	Pyruvic acid	CC(=O)C(O)=O
DB00120	Phenylalanine	N[C@@H](CC1=CC=CC=C1)C(O)=O
DB00121	Biotin	[H][C@]12CS[C@@H](CCCCC(O)=O)[C@@]1([H])NC(=O)N2
DB00122	Choline	C[N+](C)(C)CCO
DB00123	L-Lysine	NCCCC[C@H](N)C(O)=O
DB00125	Arginine	N[C@@H](CCCNC(N)=N)C(O)=O
DB00126	Ascorbic acid	[H][C@@]1(OC(=O)C(O)=C1O)[C@@H](O)CO
DB00127	Spermine	NCCCNCCCCNCCCN
DB00128	Aspartic acid	N[C@@H](CC(O)=O)C(O)=O
DB00129	Ornithine	NCCC[C@H](N)C(O)=O
DB00130	L-Glutamine	N[C@@H](CCC(N)=O)C(O)=O
DB00131	Adenosine phosphate	NC1=C2N=CN([C@@H]3O[C@H](COP(O)(O)=O)[C@@H](O)[C@H]3O)C2=NC=N1
DB00132	alpha-Linolenic acid	CC\C=C/C\C=C/C\C=C/CCCCCCCC(O)=O
DB00133	Serine	N[C@@H](CO)C(O)=O
DB00134	Methionine	CSCC[C@H](N)C(O)=O
DB00135	Tyrosine	N[C@@H](CC1=CC=C(O)C=C1)C(O)=O
DB00136	Calcitriol	C[C@H](CCCC(C)(C)O)[C@@]1([H])CC[C@@]2([H])\C(CCC[C@]12C)=C\C=C1\C[C@@H](O)C[C@H](O)C1=C
DB00138	Cystine	N[C@@H](CSSC[C@H](N)C(O)=O)C(O)=O
DB00139	Succinic acid	OC(=O)CCC(O)=O
DB00140	Riboflavin	CC1=C(C)C=C2N(C[C@H](O)[C@H](O)[C@H](O)CO)C3=NC(=O)NC(=O)C3=NC2=C1
DB00141	N-Acetylglucosamine	[H]C(=O)[C@H](NC(C)=O)[C@@H](O)[C@H](O)[C@H](O)CO
DB00142	Glutamic acid	N[C@@H](CCC(O)=O)C(O)=O
DB00143	Glutathione	N[C@@H](CCC(=O)N[C@@H](CS)C(=O)NCC(O)=O)C(O)=O
DB00144	Phosphatidyl serine	CCCCCCCCCCCCCCCCCC(=O)OC[C@H](COP(O)(=O)OC[C@H](N)C(O)=O)OC(=O)CCCCCCCCCCCCCCCCC
DB00145	Glycine	NCC(O)=O
DB00146	Calcifediol	C[C@H](CCCC(C)(C)O)[C@@]1([H])CC[C@@]2([H])\C(CCC[C@]12C)=C\C=C1\C[C@@H](O)CCC1=C
DB00147	Pyridoxal	CC1=NC=C(CO)C(C=O)=C1O
DB00148	Creatine	CN(CC(O)=O)C(N)=N
DB00149	Leucine	CC(C)C[C@H](N)C(O)=O
DB00150	Tryptophan	N[C@@H](CC1=CNC2=C1C=CC=C2)C(O)=O
DB00151	Cysteine	N[C@@H](CS)C(O)=O
DB00152	Thiamine	CC1=C(CCO)SC=[N+]1CC1=CN=C(C)N=C1N
DB00153	Ergocalciferol	CC(C)[C@@H](C)\C=C\[C@@H](C)[C@@]1([H])CC[C@@]2([H])\C(CCC[C@]12C)=C\C=C1\C[C@@H](O)CCC1=C
DB00154	Dihomo-gamma-linolenic acid	CCCCC\C=C/C\C=C/C\C=C/CCCCCCC(O)=O
DB00155	Citrulline	N[C@@H](CCCNC(N)=O)C(O)=O
DB00156	Threonine	C[C@@H](O)[C@H](N)C(O)=O
DB00157	NADH	NC(=O)C1=CN(C=CC1)[C@@H]1O[C@H](CO[P@](O)(=O)O[P@](O)(=O)OC[C@H]2O[C@H]([C@H](O)[C@@H]2O)N2C=NC3=C(N)N=CN=C23)[C@@H](O)[C@H]1O
DB00158	Folic acid	NC1=NC(=O)C2=NC(CNC3=CC=C(C=C3)C(=O)N[C@@H](CCC(O)=O)C(O)=O)=CN=C2N1
DB00159	Icosapent	CC\C=C/C\C=C/C\C=C/C\C=C/C\C=C/CCCC(O)=O
DB00160	Alanine	C[C@H](N)C(O)=O
DB00161	Valine	CC(C)[C@H](N)C(O)=O
DB00162	Vitamin A	C\C(=C/CO)\C=C\C=C(/C)\C=C\C1=C(C)CCCC1(C)C
DB00163	Vitamin E	CC(C)CCC[C@@H](C)CCC[C@@H](C)CCC[C@]1(C)CCC2=C(O1)C(C)=C(C)C(O)=C2C
DB00165	Pyridoxine	CC1=C(O)C(CO)=C(CO)C=N1
DB00166	Lipoic acid	OC(=O)CCCC[C@@H]1CCSS1
DB00167	Isoleucine	CC[C@H](C)[C@H](N)C(O)=O
DB00168	Aspartame	COC(=O)[C@H](CC1=CC=CC=C1)NC(=O)[C@@H](N)CC(O)=O
DB00169	Cholecalciferol	CC(C)CCC[C@@H](C)[C@@]1([H])CC[C@@]2([H])\C(CCC[C@]12C)=C\C=C1\C[C@@H](O)CCC1=C
DB00170	Menadione	CC1=CC(=O)C2=CC=CC=C2C1=O
DB00171	ATP	NC1=NC=NC2=C1N=CN2[C@@H]1O[C@H](COP(O)(=O)OP(O)(=O)OP(O)(O)=O)[C@@H](O)[C@H]1O
DB00172	Proline	OC(=O)[C@@H]1CCCN1
DB00173	Adenine	NC1=C2NC=NC2=NC=N1
DB00174	Asparagine	N[C@@H](CC(N)=O)C(O)=O
DB00175	Pravastatin	[H][C@]12[C@H](C[C@H](O)C=C1C=C[C@H](C)[C@@H]2CC[C@@H](O)C[C@@H](O)CC(O)=O)OC(=O)[C@@H](C)CC
DB00176	Fluvoxamine	COCCCC\C(=N/OCCN)C1=CC=C(C=C1)C(F)(F)F
DB00177	Valsartan	CCCCC(=O)N(CC1=CC=C(C=C1)C1=CC=CC=C1C1=NNN=N1)[C@@H](C(C)C)C(O)=O
DB00178	Ramipril	[H][C@@]12CCC[C@]1([H])N([C@@H](C2)C(O)=O)C(=O)[C@H](C)N[C@@H](CCC1=CC=CC=C1)C(=O)OCC
DB00179	Masoprocol	C[C@@H](CC1=CC(O)=C(O)C=C1)[C@H](C)CC1=CC(O)=C(O)C=C1
DB00180	Flunisolide	[H][C@@]12C[C@@]3([H])[C@]4([H])C[C@H](F)C5=CC(=O)C=C[C@]5(C)[C@@]4([H])[C@@H](O)C[C@]3(C)[C@@]1(OC(C)(C)O2)C(=O)CO
DB00181	Baclofen	NCC(CC(O)=O)C1=CC=C(Cl)C=C1
DB00182	Amphetamine	CC(N)CC1=CC=CC=C1
DB00183	Pentagastrin	CSCC[C@H](NC(=O)[C@H](CC1=CNC2=C1C=CC=C2)NC(=O)CCNC(=O)OC(C)(C)C)C(=O)N[C@@H](CC(O)=O)C(=O)N[C@@H](CC1=CC=CC=C1)C(N)=O
DB00184	Nicotine	CN1CCC[C@H]1C1=CN=CC=C1
DB00185	Cevimeline	CC1O[C@@]2(CS1)CN1CCC2CC1
DB00186	Lorazepam	OC1N=C(C2=CC=CC=C2Cl)C2=C(NC1=O)C=CC(Cl)=C2
DB00187	Esmolol	COC(=O)CCC1=CC=C(OCC(O)CNC(C)C)C=C1
DB00188	Bortezomib	CC(C)C[C@H](NC(=O)[C@H](CC1=CC=CC=C1)NC(=O)C1=CN=CC=N1)B(O)O
DB00189	Ethchlorvynol	CCC(O)(\C=C\Cl)C#C
DB00190	Carbidopa	C[C@@](CC1=CC(O)=C(O)C=C1)(NN)C(O)=O
DB00191	Phentermine	CC(C)(N)CC1=CC=CC=C1
DB00192	Indecainide	CC(C)NCCCC1(C(N)=O)C2=CC=CC=C2C2=CC=CC=C12
DB00193	Tramadol	COC1=CC=CC(=C1)[C@@]1(O)CCCC[C@@H]1CN(C)C
DB00194	Vidarabine	NC1=NC=NC2=C1N=CN2[C@@H]1O[C@H](CO)[C@@H](O)[C@@H]1O
DB00195	Betaxolol	CC(C)NCC(O)COC1=CC=C(CCOCC2CC2)C=C1
DB00196	Fluconazole	OC(CN1C=NC=N1)(CN1C=NC=N1)C1=C(F)C=C(F)C=C1
DB00197	Troglitazone	CC1=C(C)C2=C(CCC(C)(COC3=CC=C(CC4SC(=O)NC4=O)C=C3)O2)C(C)=C1O
DB00198	Oseltamivir	CCOC(=O)C1=C[C@@H](OC(CC)CC)[C@H](NC(C)=O)[C@@H](N)C1
DB00199	Erythromycin	CC[C@H]1OC(=O)[C@H](C)[C@@H](O[C@H]2C[C@@](C)(OC)[C@@H](O)[C@H](C)O2)[C@H](C)[C@@H](O[C@@H]2O[C@H](C)C[C@@H]([C@H]2O)N(C)C)[C@](C)(O)C[C@@H](C)C(=O)[C@H](C)[C@@H](O)[C@]1(C)O
DB00200	Hydroxocobalamin	[N+]1=2[Co-3]345([N+]6=C7[C@H]([C@@](CC(=O)N)(C)[C@@]6([C@@]6(N3C(=C(C)C3=[N+]4C(C(C)(C)[C@@H]3CCC(=O)N)=CC3=[N+]5C(=C7C)[C@@](CC(=O)N)([C@@H]3CCC(=O)N)C)[C@@](C)([C@H]6CC(=O)N)CCC(NC[C@@H](C)OP(=O)(O[C@@H]3[C@H](O[C@H](N(C4=CC(=C(C=C14)C)C)C=2)[C@@H]3O)CO)[O-])=O)[H])C)CCC(=O)N)O[H]
DB00201	Caffeine	CN1C=NC2=C1C(=O)N(C)C(=O)N2C
DB00202	Succinylcholine	C[N+](C)(C)CCOC(=O)CCC(=O)OCC[N+](C)(C)C
DB00203	Sildenafil	CCCC1=NN(C)C2=C1N=C(NC2=O)C1=CC(=CC=C1OCC)S(=O)(=O)N1CCN(C)CC1
DB00204	Dofetilide	CN(CCOC1=CC=C(NS(C)(=O)=O)C=C1)CCC1=CC=C(NS(C)(=O)=O)C=C1
DB00205	Pyrimethamine	CCC1=C(C(N)=NC(N)=N1)C1=CC=C(Cl)C=C1
DB00206	Reserpine	[H][C@]12C[C@@H](OC(=O)C3=CC(OC)=C(OC)C(OC)=C3)[C@H](OC)[C@@H](C(=O)OC)[C@@]1([H])C[C@@]1([H])N(CCC3=C1NC1=C3C=CC(OC)=C1)C2
DB00207	Azithromycin	CC[C@H]1OC(=O)[C@H](C)[C@@H](O[C@H]2C[C@@](C)(OC)[C@@H](O)[C@H](C)O2)[C@H](C)[C@@H](O[C@@H]2O[C@H](C)C[C@@H]([C@H]2O)N(C)C)[C@](C)(O)C[C@@H](C)CN(C)[C@H](C)[C@@H](O)[C@]1(C)O
DB00208	Ticlopidine	ClC1=CC=CC=C1CN1CCC2=C(C1)C=CS2
DB00209	Trospium	[H][C@]12CC[C@]([H])(C[C@@H](C1)OC(=O)C(O)(C1=CC=CC=C1)C1=CC=CC=C1)[N+]21CCCC1
DB00210	Adapalene	COC1=C(C=C(C=C1)C1=CC2=C(C=C1)C=C(C=C2)C(O)=O)C12CC3CC(CC(C3)C1)C2
DB00211	Midodrine	COC1=CC(C(O)CNC(=O)CN)=C(OC)C=C1
DB00212	Remikiren	CC(C)(C)S(=O)(=O)C[C@@H](CC1=CC=CC=C1)C(=O)N[C@@H](CC1=CN=CN1)C(=O)N[C@@H](CC1CCCCC1)[C@@H](O)[C@@H](O)C1CC1
DB00213	Pantoprazole	COC1=C(OC)C(CS(=O)C2=NC3=C(N2)C=C(OC(F)F)C=C3)=NC=C1
DB00214	Torasemide	CC(C)NC(=O)NS(=O)(=O)C1=C(NC2=CC=CC(C)=C2)C=CN=C1
DB00215	Citalopram	CN(C)CCCC1(OCC2=C1C=CC(=C2)C#N)C1=CC=C(F)C=C1
DB00216	Eletriptan	CN1CCC[C@@H]1CC1=CNC2=C1C=C(CCS(=O)(=O)C1=CC=CC=C1)C=C2
DB00217	Bethanidine	CN\C(NCC1=CC=CC=C1)=N/C
DB00218	Moxifloxacin	[H][C@]12CN(C[C@@]1([H])NCCC2)C1=C(F)C=C2C(=O)C(=CN(C3CC3)C2=C1OC)C(O)=O
DB00219	Oxyphenonium	CC[N+](C)(CC)CCOC(=O)C(O)(C1CCCCC1)C1=CC=CC=C1
DB00220	Nelfinavir	[H][C@@]12CCCC[C@]1([H])CN(C[C@@H](O)[C@H](CSC1=CC=CC=C1)NC(=O)C1=C(C)C(O)=CC=C1)[C@@H](C2)C(=O)NC(C)(C)C
DB00221	Isoetharine	CCC(NC(C)C)C(O)C1=CC(O)=C(O)C=C1
DB00222	Glimepiride	CCC1=C(C)CN(C(=O)NCCC2=CC=C(C=C2)S(=O)(=O)NC(=O)N[C@H]2CC[C@H](C)CC2)C1=O
DB00223	Diflorasone	[H][C@@]12C[C@H](C)[C@](O)(C(=O)CO)[C@@]1(C)C[C@H](O)[C@@]1(F)[C@@]2([H])C[C@H](F)C2=CC(=O)C=C[C@]12C
DB00224	Indinavir	CC(C)(C)NC(=O)[C@@H]1CN(CC2=CN=CC=C2)CCN1C[C@@H](O)C[C@@H](CC1=CC=CC=C1)C(=O)N[C@@H]1[C@H](O)CC2=CC=CC=C12
DB00225	Gadodiamide	[Gd+3].CNC(=O)CN(CCN(CCN(CC([O-])=O)CC(=O)NC)CC([O-])=O)CC([O-])=O
DB00226	Guanadrel	NC(N)=NCC1COC2(CCCCC2)O1
DB00227	Lovastatin	[H][C@]12[C@H](C[C@@H](C)C=C1C=C[C@H](C)[C@@H]2CC[C@@H]1C[C@@H](O)CC(=O)O1)OC(=O)[C@@H](C)CC
DB00228	Enflurane	FC(F)OC(F)(F)C(F)Cl
DB00229	Cefotiam	[H][C@]12SCC(CSC3=NN=NN3CCN(C)C)=C(N1C(=O)[C@H]2NC(=O)CC1=CSC(N)=N1)C(O)=O
DB00230	Pregabalin	CC(C)C[C@H](CN)CC(O)=O
DB00231	Temazepam	CN1C2=C(C=C(Cl)C=C2)C(=NC(O)C1=O)C1=CC=CC=C1
DB00232	Methyclothiazide	CN1C(CCl)NC2=CC(Cl)=C(C=C2S1(=O)=O)S(N)(=O)=O
DB00233	Aminosalicylic acid	NC1=CC(O)=C(C=C1)C(O)=O
DB00234	Reboxetine	[H][C@@](OC1=CC=CC=C1OCC)(C1=CC=CC=C1)[C@@]1([H])CNCCO1
DB00235	Milrinone	CC1=C(C=C(C#N)C(=O)N1)C1=CC=NC=C1
DB00236	Pipobroman	BrCCC(=O)N1CCN(CC1)C(=O)CCBr
DB00237	Butabarbital	CCC(C)C1(CC)C(=O)NC(=O)NC1=O
DB00238	Nevirapine	CC1=C2NC(=O)C3=C(N=CC=C3)N(C3CC3)C2=NC=C1
DB00239	Oxiconazole	ClC1=CC(Cl)=C(CO\N=C(/CN2C=CN=C2)C2=CC=C(Cl)C=C2Cl)C=C1
DB00240	Alclometasone	[H][C@@]12C[C@@H](C)[C@](O)(C(=O)CO)[C@@]1(C)C[C@H](O)[C@@]1([H])[C@@]2([H])[C@H](Cl)CC2=CC(=O)C=C[C@]12C
DB00241	Butalbital	CC(C)CC1(CC=C)C(=O)NC(=O)NC1=O
DB00242	Cladribine	NC1=C2N=CN([C@H]3C[C@H](O)[C@@H](CO)O3)C2=NC(Cl)=N1
DB00243	Ranolazine	COC1=CC=CC=C1OCC(O)CN1CCN(CC(=O)NC2=C(C)C=CC=C2C)CC1
DB00244	Mesalazine	NC1=CC(C(O)=O)=C(O)C=C1
DB00245	Benzatropine	[H][C@]12CC[C@]([H])(C[C@@]([H])(C1)OC(C1=CC=CC=C1)C1=CC=CC=C1)N2C
DB00246	Ziprasidone	ClC1=C(CCN2CCN(CC2)C2=NSC3=CC=CC=C23)C=C2CC(=O)NC2=C1
DB00247	Methysergide	[H][C@@]12CC3=CN(C)C4=C3C(=CC=C4)C1=C[C@H](CN2C)C(=O)NC(CC)CO
DB00248	Cabergoline	[H][C@@]12CC3=CNC4=CC=CC(=C34)[C@@]1([H])C[C@H](CN2CC=C)C(=O)N(CCCN(C)C)C(=O)NCC
DB00249	Idoxuridine	OC[C@H]1O[C@H](C[C@@H]1O)N1C=C(I)C(=O)NC1=O
DB00250	Dapsone	NC1=CC=C(C=C1)S(=O)(=O)C1=CC=C(N)C=C1
DB00251	Terconazole	CC(C)N1CCN(CC1)C1=CC=C(OC[C@H]2CO[C@@](CN3C=NC=N3)(O2)C2=C(Cl)C=C(Cl)C=C2)C=C1
DB00252	Phenytoin	O=C1NC(=O)C(N1)(C1=CC=CC=C1)C1=CC=CC=C1
DB00253	Medrysone	[H][C@@]12CC[C@H](C(C)=O)[C@@]1(C)C[C@H](O)[C@@]1([H])[C@@]2([H])C[C@H](C)C2=CC(=O)CC[C@]12C
DB00254	Doxycycline	[H][C@@]12[C@@H](C)C3=CC=CC(O)=C3C(=O)C1=C(O)[C@]1(O)C(=O)C(C(N)=O)=C(O)[C@@H](N(C)C)[C@]1([H])[C@H]2O
DB00255	Diethylstilbestrol	CC\C(=C(\CC)C1=CC=C(O)C=C1)C1=CC=C(O)C=C1
DB00256	Lymecycline	[H][C@@]12C[C@@]3([H])C(C(=O)C4=C(O)C=CC=C4[C@@]3(C)O)=C(O)[C@]1(O)C(=O)C(C(=O)NCNCCCC[C@H](N)C(O)=O)=C(O)[C@H]2N(C)C
DB00257	Clotrimazole	ClC1=CC=CC=C1C(N1C=CN=C1)(C1=CC=CC=C1)C1=CC=CC=C1
DB00258	Calcium acetate	[Ca++].CC([O-])=O.CC([O-])=O
DB00259	Sulfanilamide	NC1=CC=C(C=C1)S(N)(=O)=O
DB00260	Cycloserine	N[C@@H]1CONC1=O
DB00261	Anagrelide	ClC1=CC=C2N=C3NC(=O)CN3CC2=C1Cl
DB00262	Carmustine	ClCCNC(=O)N(CCCl)N=O
DB00263	Sulfisoxazole	CC1=NOC(NS(=O)(=O)C2=CC=C(N)C=C2)=C1C
DB00264	Metoprolol	COCCC1=CC=C(OCC(O)CNC(C)C)C=C1
DB00265	Crotamiton	CCN(C(=O)C=CC)C1=CC=CC=C1C
DB00266	Dicoumarol	OC1=C(CC2=C(O)C3=C(OC2=O)C=CC=C3)C(=O)OC2=C1C=CC=C2
DB00267	Cefmenoxime	[H][C@]12SCC(CSC3=NN=NN3C)=C(N1C(=O)[C@H]2NC(=O)C(=N/OC)\C1=CSC(N)=N1)C(O)=O
DB00268	Ropinirole	CCCN(CCC)CCC1=C2CC(=O)NC2=CC=C1
DB00269	Chlorotrianisene	COC1=CC=C(C=C1)C(Cl)=C(C1=CC=C(OC)C=C1)C1=CC=C(OC)C=C1
DB00270	Isradipine	COC(=O)C1=C(C)NC(C)=C(C1C1=CC=CC2=NON=C12)C(=O)OC(C)C
DB00271	Diatrizoate	CC(=O)NC1=C(I)C(C(O)=O)=C(I)C(NC(C)=O)=C1I
DB00272	Betazole	NCCC1=CC=NN1
DB00273	Topiramate	[H][C@@]12CO[C@@]3(COS(N)(=O)=O)OC(C)(C)O[C@@]3([H])[C@]1([H])OC(C)(C)O2
DB00274	Cefmetazole	[H][C@]12SCC(CSC3=NN=NN3C)=C(N1C(=O)[C@]2(NC(=O)CSCC#N)OC)C(O)=O
DB00275	Olmesartan	CCCC1=NC(=C(N1CC1=CC=C(C=C1)C1=C(C=CC=C1)C1=NN=NN1)C(O)=O)C(C)(C)O
DB00276	Amsacrine	COC1=C(NC2=C3C=CC=CC3=NC3=CC=CC=C23)C=CC(NS(C)(=O)=O)=C1
DB00277	Theophylline	CN1C2=C(NC=N2)C(=O)N(C)C1=O
DB00278	Argatroban	C[C@@H]1CCN([C@H](C1)C(O)=O)C(=O)[C@H](CCCNC(N)=N)NS(=O)(=O)C1=CC=CC2=C1NCC(C)C2
DB00279	Liothyronine	N[C@@H](CC1=CC(I)=C(OC2=CC(I)=C(O)C=C2)C(I)=C1)C(O)=O
DB00280	Disopyramide	CC(C)N(CCC(C(N)=O)(C1=CC=CC=C1)C1=NC=CC=C1)C(C)C
DB00281	Lidocaine	CCN(CC)CC(=O)NC1=C(C)C=CC=C1C
DB00282	Pamidronic acid	NCCC(O)(P(O)(O)=O)P(O)(O)=O
DB00283	Clemastine	CN1CCC[C@@H]1CCO[C@](C)(C1=CC=CC=C1)C1=CC=C(Cl)C=C1
DB00284	Acarbose	[H]C(=O)[C@H](O)[C@@H](O)[C@]([H])(O[C@@]1([H])O[C@H](CO)[C@@]([H])(O[C@H]2O[C@H](C)[C@@H](N[C@@]3([H])C=C(CO)[C@@H](O)[C@H](O)[C@H]3O)[C@H](O)[C@H]2O)[C@H](O)[C@H]1O)[C@H](O)CO
DB00285	Venlafaxine	COC1=CC=C(C=C1)C(CN(C)C)C1(O)CCCCC1
DB00287	Travoprost	CC(C)OC(=O)CCC\C=C/C[C@H]1[C@@H](O)C[C@@H](O)[C@@H]1\C=C\[C@@H](O)COC1=CC=CC(=C1)C(F)(F)F
DB00288	Amcinonide	[H][C@@]12C[C@H]3OC4(CCCC4)O[C@@]3(C(=O)COC(C)=O)[C@@]1(C)C[C@H](O)[C@@]1(F)[C@@]2([H])CCC2=CC(=O)C=C[C@]12C
DB00289	Atomoxetine	CNCC[C@@H](OC1=CC=CC=C1C)C1=CC=CC=C1
DB00290	Bleomycin	[H][C@](C)(NC(=O)[C@@]([H])(NC(=O)C1=NC(=NC(N)=C1C)[C@H](CC(N)=O)NC[C@H](N)C(N)=O)[C@@]([H])(OC1OC(CO)C(O)C(O)C1OC1OC(CO)C(O)C(OC(N)=O)C1O)C1=CNC=N1)[C@@H](O)[C@H](C)C(=O)N[C@]([H])(C(=O)NCCC1=NC(=CS1)C1=NC(=CS1)C(=O)NCCC[S+](C)C)[C@@]([H])(C)O
DB00291	Chlorambucil	OC(=O)CCCC1=CC=C(C=C1)N(CCCl)CCCl
DB00292	Etomidate	CCOC(=O)C1=CN=CN1[C@H](C)C1=CC=CC=C1
DB00293	Raltitrexed	CN(CC1=CC2=C(NC(C)=NC2=O)C=C1)C1=CC=C(S1)C(=O)N[C@@H](CCC(O)=O)C(O)=O
DB00294	Etonogestrel	[H][C@@]12CC[C@@](O)(C#C)[C@@]1(CC)CC(=C)[C@]1([H])[C@@]3([H])CCC(=O)C=C3CC[C@@]21[H]
DB00295	Morphine	[H][C@@]12OC3=C(O)C=CC4=C3[C@@]11CCN(C)[C@]([H])(C4)[C@]1([H])C=C[C@@H]2O
DB00296	Ropivacaine	CCCN1CCCC[C@H]1C(=O)NC1=C(C)C=CC=C1C
DB00297	Bupivacaine	CCCCN1CCCCC1C(=O)NC1=C(C)C=CC=C1C
DB00298	Dapiprazole	CC1=CC=CC=C1N1CCN(CCC2=NN=C3CCCCN23)CC1
DB00299	Penciclovir	NC1=NC(=O)C2=C(N1)N(CCC(CO)CO)C=N2
DB00300	Tenofovir disoproxil	[H][C@@](C)(CN1C=NC2=C(N)N=CN=C12)OCP(=O)(OCOC(=O)OC(C)C)OCOC(=O)OC(C)C
DB00301	Flucloxacillin	[H][C@]12SC(C)(C)[C@@H](N1C(=O)[C@H]2NC(=O)C1=C(C)ON=C1C1=C(Cl)C=CC=C1F)C(O)=O
DB00302	Tranexamic acid	NC[C@H]1CC[C@@H](CC1)C(O)=O
DB00303	Ertapenem	[H][C@]12[C@@H](C)C(S[C@]3([H])CN[C@@]([H])(C3)C(=O)NC3=CC=CC(=C3)C(O)=O)=C(N1C(=O)[C@]2([H])[C@@H](C)O)C(O)=O
DB00304	Desogestrel	[H][C@@]12CC[C@@](O)(C#C)[C@@]1(CC)CC(=C)[C@]1([H])[C@@]3([H])CCCC=C3CC[C@@]21[H]
DB00305	Mitomycin	[H][C@]12CN3C4=C([C@@H](COC(N)=O)[C@@]3(OC)[C@@]1([H])N2)C(=O)C(N)=C(C)C4=O
DB00306	Talbutal	CCC(C)C1(CC=C)C(=O)NC(=O)NC1=O
DB00307	Bexarotene	CC1=CC2=C(C=C1C(=C)C1=CC=C(C=C1)C(O)=O)C(C)(C)CCC2(C)C
DB00308	Ibutilide	CCCCCCCN(CC)CCCC(O)C1=CC=C(NS(C)(=O)=O)C=C1
DB00309	Vindesine	[H][C@@]12N3CC[C@@]11C4=CC(=C(OC)C=C4N(C)[C@@]1([H])[C@](O)([C@H](O)[C@]2(CC)C=CC3)C(N)=O)[C@]1(C[C@@]2([H])CN(C[C@](O)(CC)C2)CCC2=C1NC1=C2C=CC=C1)C(=O)OC
DB00310	Chlorthalidone	NS(=O)(=O)C1=C(Cl)C=CC(=C1)C1(O)NC(=O)C2=CC=CC=C12
DB00311	Ethoxzolamide	CCOC1=CC2=C(C=C1)N=C(S2)S(N)(=O)=O
DB00312	Pentobarbital	CCCC(C)C1(CC)C(=O)NC(=O)NC1=O
DB00313	Valproic acid	CCCC(CCC)C(O)=O
DB00314	Capreomycin	[H][C@@]1(CCN=C(N)N1)[C@]1([H])NC(=O)\C(NC(=O)[C@H](CNC(=O)C[C@@H](N)CCCN)NC(=O)[C@H](C)NC(=O)[C@@H](N)CNC1=O)=C/NC(N)=O.[H][C@@]1(CCN=C(N)N1)[C@]1([H])NC(=O)\C(NC(=O)[C@H](CNC(=O)C[C@@H](N)CCCN)NC(=O)[C@H](CO)NC(=O)[C@@H](N)CNC1=O)=C/NC(N)=O
DB00315	Zolmitriptan	CN(C)CCC1=CNC2=CC=C(C[C@H]3COC(=O)N3)C=C12
DB00316	Acetaminophen	CC(=O)NC1=CC=C(O)C=C1
DB00317	Gefitinib	COC1=C(OCCCN2CCOCC2)C=C2C(NC3=CC(Cl)=C(F)C=C3)=NC=NC2=C1
DB00318	Codeine	[H][C@]12C=C[C@H](O)[C@@H]3OC4=C5C(C[C@H]1N(C)CC[C@@]235)=CC=C4OC
DB00319	Piperacillin	[H][C@]12SC(C)(C)[C@@H](N1C(=O)[C@H]2NC(=O)[C@H](NC(=O)N1CCN(CC)C(=O)C1=O)C1=CC=CC=C1)C(O)=O
DB00320	Dihydroergotamine	[H][C@@]12CCCN1C(=O)[C@H](CC1=CC=CC=C1)N1C(=O)[C@](C)(NC(=O)[C@H]3CN(C)[C@]4([H])CC5=CNC6=CC=CC(=C56)[C@@]4([H])C3)O[C@@]21O
DB00321	Amitriptyline	CN(C)CCC=C1C2=CC=CC=C2CCC2=CC=CC=C12
DB00322	Floxuridine	OC[C@H]1O[C@H](C[C@@H]1O)N1C=C(F)C(=O)NC1=O
DB00323	Tolcapone	CC1=CC=C(C=C1)C(=O)C1=CC(=C(O)C(O)=C1)[N+]([O-])=O
DB00324	Fluorometholone	[H][C@@]12CC[C@](O)(C(C)=O)[C@@]1(C)C[C@H](O)[C@@]1(F)[C@@]2([H])C[C@H](C)C2=CC(=O)C=C[C@]12C
DB00325	Nitroprusside	O=N[Fe--](C#N)(C#N)(C#N)(C#N)C#N
DB00326	Calcium glucoheptonate	[Ca++].OC[C@@H](O)[C@@H](O)[C@H](O)[C@@H](O)C(O)C([O-])=O.OC[C@@H](O)[C@@H](O)[C@H](O)[C@@H](O)C(O)C([O-])=O
DB00327	Hydromorphone	[H][C@@]12OC3=C(O)C=CC4=C3[C@@]11CCN(C)[C@]([H])(C4)[C@]1([H])CCC2=O
DB00328	Indomethacin	COC1=CC2=C(C=C1)N(C(=O)C1=CC=C(Cl)C=C1)C(C)=C2CC(O)=O
DB00330	Ethambutol	CC[C@@H](CO)NCCN[C@@H](CC)CO
DB00331	Metformin	CN(C)C(=N)NC(N)=N
DB00332	Ipratropium	[H][C@]12CC[C@]([H])(C[C@@H](C1)OC(=O)C(CO)C1=CC=CC=C1)[N+]2(C)C(C)C
DB00333	Methadone	CCC(=O)C(CC(C)N(C)C)(C1=CC=CC=C1)C1=CC=CC=C1
DB00334	Olanzapine	CN1CCN(CC1)C1=NC2=CC=CC=C2NC2=C1C=C(C)S2
DB00335	Atenolol	CC(C)NCC(O)COC1=CC=C(CC(N)=O)C=C1
DB00336	Nitrofural	NC(=O)N\N=C\C1=CC=C(O1)[N+]([O-])=O
DB00337	Pimecrolimus	[H][C@]1(CC[C@H](Cl)[C@@H](C1)OC)\C=C(/C)[C@@]1([H])OC(=O)[C@]2([H])CCCCN2C(=O)C(=O)[C@]2(O)O[C@@]([H])([C@H](C[C@H]2C)OC)[C@H](C[C@@H](C)C\C(C)=C\[C@@H](CC)C(=O)C[C@H](O)[C@H]1C)OC
DB00338	Omeprazole	COC1=CC2=C(C=C1)N=C(N2)S(=O)CC1=NC=C(C)C(OC)=C1C
DB00339	Pyrazinamide	NC(=O)C1=NC=CN=C1
DB00340	Metixene	CN1CCCC(CC2C3=CC=CC=C3SC3=CC=CC=C23)C1
DB00341	Cetirizine	OC(=O)COCCN1CCN(CC1)C(C1=CC=CC=C1)C1=CC=C(Cl)C=C1
DB00342	Terfenadine	CC(C)(C)C1=CC=C(C=C1)C(O)CCCN1CCC(CC1)C(O)(C1=CC=CC=C1)C1=CC=CC=C1
DB00343	Diltiazem	COC1=CC=C(C=C1)[C@@H]1SC2=C(C=CC=C2)N(CCN(C)C)C(=O)[C@@H]1OC(C)=O
DB00344	Protriptyline	CNCCCC1C2=CC=CC=C2C=CC2=CC=CC=C12
DB00345	Aminohippuric acid	NC1=CC=C(C=C1)C(=O)NCC(O)=O
DB00346	Alfuzosin	COC1=CC2=C(C=C1OC)C(N)=NC(=N2)N(C)CCCNC(=O)C1CCCO1
DB00347	Trimethadione	CN1C(=O)OC(C)(C)C1=O
DB00348	Nitisinone	[O-][N+](=O)C1=C(C=CC(=C1)C(F)(F)F)C(=O)C1C(=O)CCCC1=O
DB00349	Clobazam	CN1C2=C(C=C(Cl)C=C2)N(C2=CC=CC=C2)C(=O)CC1=O
DB00350	Minoxidil	NC1=CC(=NC(N)=[N+]1[O-])N1CCCCC1
DB00351	Megestrol acetate	[H][C@@]12CC[C@](OC(C)=O)(C(C)=O)[C@@]1(C)CC[C@@]1([H])[C@@]2([H])C=C(C)C2=CC(=O)CC[C@]12C
DB00352	Tioguanine	NC1=NC(=S)C2=C(N1)N=CN2
DB00353	Methylergometrine	[H][C@@]12CC3=CNC4=CC=CC(=C34)C1=C[C@H](CN2C)C(=O)N[C@@H](CC)CO
DB00354	Buclizine	CC(C)(C)C1=CC=C(CN2CCN(CC2)C(C2=CC=CC=C2)C2=CC=C(Cl)C=C2)C=C1
DB00355	Aztreonam	C[C@H]1[C@H](NC(=O)C(=N/OC(C)(C)C(=O)O)\C2=CSC([NH3+])=N2)C(=O)N1S([O-])(=O)=O
DB00356	Chlorzoxazone	ClC1=CC2=C(OC(=O)N2)C=C1
DB00357	Aminoglutethimide	CCC1(CCC(=O)NC1=O)C1=CC=C(N)C=C1
DB00358	Mefloquine	OC(C1CCCCN1)C1=CC(=NC2=C1C=CC=C2C(F)(F)F)C(F)(F)F
DB00359	Sulfadiazine	NC1=CC=C(C=C1)S(=O)(=O)NC1=NC=CC=N1
DB00360	Sapropterin	[H][C@@]1(CNC2=C(N1)C(=O)NC(N)=N2)[C@@H](O)[C@H](C)O
DB00361	Vinorelbine	[H][C@@]12N(C)C3=CC(OC)=C(C=C3[C@@]11CCN3CC=C[C@](CC)([C@@]13[H])[C@@]([H])(OC(C)=O)[C@]2(O)C(=O)OC)[C@]1(C[C@@]2([H])CN(CC(CC)=C2)CC2=C1NC1=CC=CC=C21)C(=O)OC
DB00362	Anidulafungin	[H][C@]1(NC(=O)[C@@H](NC(=O)[C@@H]2C[C@@H](O)CN2C(=O)[C@@H](NC(=O)[C@H](C[C@@H](O)[C@@H](O)NC(=O)[C@@H]2[C@@H](O)[C@@H](C)CN2C1=O)NC(=O)C1=CC=C(C=C1)C1=CC=C(C=C1)C1=CC=C(OCCCCC)C=C1)[C@@H](C)O)[C@H](O)[C@@H](O)C1=CC=C(O)C=C1)[C@@H](C)O
DB00363	Clozapine	CN1CCN(CC1)C1=NC2=CC(Cl)=CC=C2NC2=CC=CC=C12
DB00364	Sucralfate	O.O[Al](O)O.O[Al](O)OS(=O)(=O)OC[C@H]1O[C@@](COS(=O)(=O)O[Al](O)O)(O[C@H]2O[C@H](COS(=O)(=O)O[Al](O)O)[C@@H](OS(=O)(=O)O[Al](O)O)[C@H](OS(=O)(=O)O[Al](O)O)[C@H]2OS(=O)(=O)O[Al](O)O)[C@@H](OS(=O)(=O)O[Al](O)O)[C@@H]1OS(=O)(=O)O[Al](O)O
DB00365	Grepafloxacin	CC1CN(CCN1)C1=C(F)C(C)=C2C(=O)C(=CN(C3CC3)C2=C1)C(O)=O
DB00366	Doxylamine	CN(C)CCOC(C)(C1=CC=CC=C1)C1=CC=CC=N1
DB00367	Levonorgestrel	[H][C@@]12CC[C@@](O)(C#C)[C@@]1(CC)CC[C@]1([H])[C@@]3([H])CCC(=O)C=C3CC[C@@]21[H]
DB00368	Norepinephrine	NC[C@H](O)C1=CC(O)=C(O)C=C1
DB00369	Cidofovir	NC1=NC(=O)N(C[C@@H](CO)OCP(O)(O)=O)C=C1
DB00370	Mirtazapine	CN1CCN2C(C1)C1=CC=CC=C1CC1=C2N=CC=C1
DB00371	Meprobamate	CCCC(C)(COC(N)=O)COC(N)=O
DB00372	Thiethylperazine	CCSC1=CC2=C(SC3=CC=CC=C3N2CCCN2CCN(C)CC2)C=C1
DB00373	Timolol	[H][C@](O)(CNC(C)(C)C)COC1=NSN=C1N1CCOCC1
DB00374	Treprostinil	[H][C@]12C[C@@H](O)[C@H](CC[C@@H](O)CCCCC)[C@@]1([H])CC1=C(C2)C(OCC(O)=O)=CC=C1
DB00376	Trihexyphenidyl	OC(CCN1CCCCC1)(C1CCCCC1)C1=CC=CC=C1
DB00377	Palonosetron	[H][C@]12CCCC3=C1C(=CC=C3)C(=O)N(C2)[C@@H]1CN2CCC1CC2
DB00378	Dydrogesterone	[H][C@@]12CC[C@H](C(C)=O)[C@@]1(C)CC[C@]1([H])[C@@]2([H])C=CC2=CC(=O)CC[C@@]12C
DB00379	Mexiletine	CC(N)COC1=C(C)C=CC=C1C
DB00380	Dexrazoxane	C[C@@H](CN1CC(=O)NC(=O)C1)N1CC(=O)NC(=O)C1
DB00381	Amlodipine	CCOC(=O)C1=C(COCCN)NC(C)=C(C1C1=CC=CC=C1Cl)C(=O)OC
DB00382	Tacrine	NC1=C2CCCCC2=NC2=CC=CC=C12
DB00383	Oxyphencyclimine	CN1CCCN=C1COC(=O)C(O)(C1CCCCC1)C1=CC=CC=C1
DB00384	Triamterene	NC1=NC(N)=C2N=C(C(N)=NC2=N1)C1=CC=CC=C1
DB00385	Valrubicin	[H][C@@]1(C[C@@](O)(CC2=C(O)C3=C(C(O)=C12)C(=O)C1=C(OC)C=CC=C1C3=O)C(=O)COC(=O)CCCC)O[C@H]1C[C@H](NC(=O)C(F)(F)F)[C@H](O)[C@H](C)O1
DB00387	Procyclidine	OC(CCN1CCCC1)(C1CCCCC1)C1=CC=CC=C1
DB00388	Phenylephrine	CNC[C@H](O)C1=CC(O)=CC=C1
DB00389	Carbimazole	CCOC(=O)N1C=CN(C)C1=S
DB00390	Digoxin	[H][C@]12CC[C@]3([H])[C@]([H])(C[C@@H](O)[C@]4(C)[C@H](CC[C@]34O)C3=CC(=O)OC3)[C@@]1(C)CC[C@@H](C2)O[C@H]1C[C@H](O)[C@H](O[C@H]2C[C@H](O)[C@H](O[C@H]3C[C@H](O)[C@H](O)[C@@H](C)O3)[C@@H](C)O2)[C@@H](C)O1
DB00391	Sulpiride	CCN1CCCC1CNC(=O)C1=C(OC)C=CC(=C1)S(N)(=O)=O
DB00392	Profenamine	CCN(CC)C(C)CN1C2=CC=CC=C2SC2=CC=CC=C12
DB00393	Nimodipine	COCCOC(=O)C1=C(C)NC(C)=C(C1C1=CC(=CC=C1)[N+]([O-])=O)C(=O)OC(C)C
DB00394	Beclomethasone dipropionate	[H][C@@]12C[C@H](C)[C@](OC(=O)CC)(C(=O)COC(=O)CC)[C@@]1(C)C[C@H](O)[C@@]1(Cl)[C@@]2([H])CCC2=CC(=O)C=C[C@]12C
DB00395	Carisoprodol	CCCC(C)(COC(N)=O)COC(=O)NC(C)C
DB00396	Progesterone	[H][C@@]12CC[C@H](C(C)=O)[C@@]1(C)CC[C@@]1([H])[C@@]2([H])CCC2=CC(=O)CC[C@]12C
DB00397	Phenylpropanolamine	[H][C@@](C)(N)[C@]([H])(O)C1=CC=CC=C1
DB00398	Sorafenib	CNC(=O)C1=NC=CC(OC2=CC=C(NC(=O)NC3=CC(=C(Cl)C=C3)C(F)(F)F)C=C2)=C1
DB00399	Zoledronic acid	OC(CN1C=CN=C1)(P(O)(O)=O)P(O)(O)=O
DB00400	Griseofulvin	COC1=CC(OC)=C(Cl)C2=C1C(=O)[C@]1(O2)[C@H](C)CC(=O)C=C1OC
DB00401	Nisoldipine	COC(=O)C1=C(C)NC(C)=C(C1C1=CC=CC=C1[N+]([O-])=O)C(=O)OCC(C)C
DB00402	Eszopiclone	CN1CCN(CC1)C(=O)O[C@@H]1N(C(=O)C2=NC=CN=C12)C1=NC=C(Cl)C=C1
DB00403	Ceruletide	[H][C@](NC(=O)[C@H](CC1=CC=C(OS(O)(=O)=O)C=C1)NC(=O)[C@H](CC(O)=O)NC(=O)[C@H](CCC(N)=O)NC(=O)[C@@H]1CCC(=O)N1)([C@@H](C)O)C(=O)NCC(=O)N[C@@H](CC1=CNC2=CC=CC=C12)C(=O)N[C@@H](CCSC)C(=O)N[C@@H](CC(O)=O)C(=O)N[C@@H](CC1=CC=CC=C1)C(N)=O
DB00404	Alprazolam	CC1=NN=C2CN=C(C3=CC=CC=C3)C3=C(C=CC(Cl)=C3)N12
DB00405	Dexbrompheniramine	CN(C)CC[C@@H](C1=CC=C(Br)C=C1)C1=CC=CC=N1
DB00406	Gentian violet cation	CN(C)C1=CC=C(C=C1)C(C1=CC=C(C=C1)N(C)C)=C1C=CC(C=C1)=[N+](C)C
DB00408	Loxapine	CN1CCN(CC1)C1=NC2=CC=CC=C2OC2=C1C=C(Cl)C=C2
DB00409	Remoxipride	CCN1CCC[C@H]1CNC(=O)C1=C(OC)C=CC(Br)=C1OC
DB00410	Mupirocin	C[C@H](O)[C@H](C)[C@@H]1O[C@H]1C[C@H]1CO[C@@H](C\C(C)=C\C(=O)OCCCCCCCCC(O)=O)[C@H](O)[C@@H]1O
DB00411	Carbamoylcholine	C[N+](C)(C)CCOC(N)=O
DB00412	Rosiglitazone	CN(CCOC1=CC=C(CC2SC(=O)NC2=O)C=C1)C1=CC=CC=N1
DB00413	Pramipexole	CCCN[C@H]1CCC2=C(C1)SC(N)=N2
DB00414	Acetohexamide	CC(=O)C1=CC=C(C=C1)S(=O)(=O)NC(=O)NC1CCCCC1
DB00415	Ampicillin	[H][C@]12SC(C)(C)[C@@H](N1C(=O)[C@H]2NC(=O)[C@H](N)C1=CC=CC=C1)C(O)=O
DB00416	Metocurine iodide	[I-].[I-].[H][C@@]12CC3=CC=C(OC4=C5C(CC[N+](C)(C)[C@]5([H])CC5=CC(OC6=C(OC)C=C(CC[N+]1(C)C)C2=C6)=C(OC)C=C5)=CC(OC)=C4OC)C=C3
DB00417	Phenoxymethylpenicillin	[H][C@]12SC(C)(C)[C@@H](N1C(=O)[C@H]2NC(=O)COC1=CC=CC=C1)C(O)=O
DB00418	Secobarbital	CCCC(C)C1(CC=C)C(=O)NC(=O)NC1=O
DB00419	Miglustat	CCCCN1C[C@H](O)[C@@H](O)[C@H](O)[C@H]1CO
DB00420	Promazine	CN(C)CCCN1C2=CC=CC=C2SC2=CC=CC=C12
DB00421	Spironolactone	[H][C@@]12CC[C@@]3(CCC(=O)O3)[C@@]1(C)CC[C@@]1([H])[C@@]2([H])[C@@]([H])(CC2=CC(=O)CC[C@]12C)SC(C)=O
DB00422	Methylphenidate	COC(=O)C(C1CCCCN1)C1=CC=CC=C1
DB00423	Methocarbamol	COC1=C(OCC(O)COC(N)=O)C=CC=C1
DB00424	Hyoscyamine	CN1[C@H]2CC[C@@H]1C[C@@H](C2)OC(=O)[C@H](CO)C1=CC=CC=C1
DB00425	Zolpidem	CN(C)C(=O)CC1=C(N=C2C=CC(C)=CN12)C1=CC=C(C)C=C1
DB00426	Famciclovir	CC(=O)OCC(CCN1C=NC2=CN=C(N)N=C12)COC(C)=O
DB00427	Triprolidine	CC1=CC=C(C=C1)C(=C/CN1CCCC1)\C1=CC=CC=N1
DB00428	Streptozocin	CN(N=O)C(=O)N[C@H]1[C@@H](O)O[C@H](CO)[C@@H](O)[C@@H]1O
DB00429	Carboprost tromethamine	NC(CO)(CO)CO.CCCCC[C@](C)(O)\C=C\[C@H]1[C@H](O)C[C@H](O)[C@@H]1C\C=C/CCCC(O)=O
DB00430	Cefpiramide	[H][C@]12SCC(CSC3=NN=NN3C)=C(N1C(=O)[C@@]2([H])NC(=O)[C@H](NC(=O)C1=C(O)C=C(C)N=C1)C1=CC=C(O)C=C1)C(O)=O
DB00431	Lindane	Cl[C@H]1[C@H](Cl)[C@@H](Cl)[C@@H](Cl)[C@H](Cl)[C@H]1Cl
DB00432	Trifluridine	OC[C@H]1O[C@H](C[C@@H]1O)N1C=C(C(=O)NC1=O)C(F)(F)F
DB00433	Prochlorperazine	CN1CCN(CCCN2C3=CC=CC=C3SC3=C2C=C(Cl)C=C3)CC1
DB00434	Cyproheptadine	CN1CCC(CC1)=C1C2=CC=CC=C2C=CC2=CC=CC=C12
DB00435	Nitric Oxide	[N]=O
DB00436	Bendroflumethiazide	NS(=O)(=O)C1=CC2=C(NC(CC3=CC=CC=C3)NS2(=O)=O)C=C1C(F)(F)F
DB00437	Allopurinol	OC1=NC=NC2=C1C=NN2
DB00438	Ceftazidime	[O-]C(=O)C1=C(CS[C@]2([H])[C@H](NC(=O)C(=N/OC(C)(C)C(O)=O)\C3=CSC(N)=N3)C(=O)N12)C[N+]1=CC=CC=C1
DB00439	Cerivastatin	COCC1=C(C2=CC=C(F)C=C2)C(\C=C\[C@@H](O)C[C@@H](O)CC(O)=O)=C(C(C)C)N=C1C(C)C
DB00440	Trimethoprim	COC1=CC(CC2=CN=C(N)N=C2N)=CC(OC)=C1OC
DB00441	Gemcitabine	NC1=NC(=O)N(C=C1)[C@@H]1O[C@H](CO)[C@@H](O)C1(F)F
DB00442	Entecavir	NC1=NC(=O)C2=C(N1)N(C=N2)[C@H]1C[C@H](O)[C@@H](CO)C1=C
DB00443	Betamethasone	[H][C@@]12C[C@H](C)[C@](O)(C(=O)CO)[C@@]1(C)C[C@H](O)[C@@]1(F)[C@@]2([H])CCC2=CC(=O)C=C[C@]12C
DB00444	Teniposide	[H][C@]12COC(=O)[C@]1([H])[C@H](C1=CC(OC)=C(O)C(OC)=C1)C1=C(C=C3OCOC3=C1)[C@H]2O[C@]1([H])O[C@]2([H])CO[C@H](O[C@@]2([H])[C@H](O)[C@H]1O)C1=CC=CS1
DB00445	Epirubicin	COC1=CC=CC2=C1C(=O)C1=C(O)C3=C(C[C@](O)(C[C@@H]3O[C@H]3C[C@H](N)[C@@H](O)[C@H](C)O3)C(=O)CO)C(O)=C1C2=O
DB00446	Chloramphenicol	OC[C@@H](NC(=O)C(Cl)Cl)[C@H](O)C1=CC=C(C=C1)[N+]([O-])=O
DB00447	Loracarbef	N[C@@H](C(=O)N[C@H]1[C@H]2CCC(Cl)=C(N2C1=O)C(O)=O)C1=CC=CC=C1
DB00448	Lansoprazole	CC1=C(OCC(F)(F)F)C=CN=C1CS(=O)C1=NC2=CC=CC=C2N1
DB00449	Dipivefrin	CNCC(O)C1=CC(OC(=O)C(C)(C)C)=C(OC(=O)C(C)(C)C)C=C1
DB00450	Droperidol	FC1=CC=C(C=C1)C(=O)CCCN1CCC(=CC1)N1C(=O)NC2=CC=CC=C12
DB00451	Levothyroxine	N[C@@H](CC1=CC(I)=C(OC2=CC(I)=C(O)C(I)=C2)C(I)=C1)C(O)=O
DB00452	Framycetin	NC[C@@H]1O[C@H](O[C@@H]2[C@@H](CO)O[C@@H](O[C@@H]3[C@@H](O)[C@H](N)C[C@H](N)[C@H]3O[C@H]3O[C@H](CN)[C@@H](O)[C@H](O)[C@H]3N)[C@@H]2O)[C@H](N)[C@@H](O)[C@@H]1O
DB00453	Clomocycline	[H][C@@]12C[C@@]3([H])C(=C(O)[C@]1(O)C(=O)C(C(=O)NCO)=C(O)[C@H]2N(C)C)C(=O)C1=C(C(Cl)=CC=C1O)[C@@]3(C)O
DB00454	Meperidine	CCOC(=O)C1(CCN(C)CC1)C1=CC=CC=C1
DB00455	Loratadine	CCOC(=O)N1CCC(CC1)=C1C2=C(CCC3=C1N=CC=C3)C=C(Cl)C=C2
DB00456	Cefalotin	[H][C@@]1(NC(=O)CC2=CC=CS2)C(=O)N2C(C(O)=O)=C(COC(C)=O)CS[C@]12[H]
DB00457	Prazosin	COC1=C(OC)C=C2C(N)=NC(=NC2=C1)N1CCN(CC1)C(=O)C1=CC=CO1
DB00458	Imipramine	CN(C)CCCN1C2=CC=CC=C2CCC2=CC=CC=C12
DB00459	Acitretin	COC1=C(C)C(C)=C(\C=C\C(\C)=C\C=C\C(\C)=C\C(O)=O)C(C)=C1
DB00460	Verteporfin	COC(=O)CCC1=C2NC(\C=C3/N=C(/C=C4\N\C(=C/C5=N/C(=C\2)/C(CCC(O)=O)=C5C)C(C=C)=C4C)C2=CC=C([C@@H](C(=O)OC)[C@@]32C)C(=O)OC)=C1C
DB00461	Nabumetone	COC1=CC2=C(C=C1)C=C(CCC(C)=O)C=C2
DB00462	Methscopolamine bromide	[Br-].[H][C@@]12O[C@]1([H])[C@H]1C[C@H](C[C@@H]2[N+]1(C)C)OC(=O)[C@H](CO)C1=CC=CC=C1
DB00463	Metharbital	CCC1(CC)C(=O)NC(=O)N(C)C1=O
DB00464	Sodium tetradecyl sulfate	[Na+].CCCCC(CC)CCC(CC(C)C)OS([O-])(=O)=O
DB00465	Ketorolac	OC(=O)C1CCN2C1=CC=C2C(=O)C1=CC=CC=C1
DB00466	Picrotoxin	[H][C@@]12OC(=O)[C@@]34OC3C[C@@](O)(C3[C@@H](C1OC3=O)C(C)=C)[C@@]24C.[H][C@@]12C[C@@]3(O)C4[C@@H](C(OC4=O)[C@@]4([H])OC(=O)[C@]1(O2)[C@@]34C)C(C)(C)O
DB00467	Enoxacin	CCN1C=C(C(O)=O)C(=O)C2=CC(F)=C(N=C12)N1CCNCC1
DB00468	Quinine	[H][C@]1(C[C@@H]2CC[N@]1C[C@@H]2C=C)[C@H](O)C1=CC=NC2=CC=C(OC)C=C12
DB00469	Tenoxicam	CN1C(C(=O)NC2=CC=CC=N2)=C(O)C2=C(C=CS2)S1(=O)=O
DB00470	Dronabinol	[H][C@@]12C=C(C)CC[C@@]1([H])C(C)(C)OC1=C2C(O)=CC(CCCCC)=C1
DB00471	Montelukast	OC(=O)CC1(CC1)CS[C@H](CCC1=CC=CC=C1C(O)(C)C)C1=CC=CC(\C=C\C2=NC3=C(C=CC(Cl)=C3)C=C2)=C1
DB00472	Fluoxetine	CNCCC(OC1=CC=C(C=C1)C(F)(F)F)C1=CC=CC=C1
DB00473	Hexylcaine	CC(CNC1CCCCC1)OC(=O)C1=CC=CC=C1
DB00474	Methohexital	CCC#CC(C)C1(CC=C)C(=O)NC(=O)N(C)C1=O
DB00475	Chlordiazepoxide	CNC1=NC2=C(C=C(Cl)C=C2)C(C2=CC=CC=C2)=[N+]([O-])C1
DB00476	Duloxetine	CNCC[C@H](OC1=CC=CC2=CC=CC=C12)C1=CC=CS1
DB00477	Chlorpromazine	CN(C)CCCN1C2=CC=CC=C2SC2=C1C=C(Cl)C=C2
DB00478	Rimantadine	CC(N)C12CC3CC(CC(C3)C1)C2
DB00479	Amikacin	NCC[C@H](O)C(=O)N[C@@H]1C[C@H](N)[C@@H](O[C@H]2O[C@H](CN)[C@@H](O)[C@H](O)[C@H]2O)[C@H](O)[C@H]1O[C@H]1O[C@H](CO)[C@@H](O)[C@H](N)[C@H]1O
DB00480	Lenalidomide	NC1=CC=CC2=C1CN(C1CCC(=O)NC1=O)C2=O
DB00481	Raloxifene	OC1=CC=C(C=C1)C1=C(C(=O)C2=CC=C(OCCN3CCCCC3)C=C2)C2=C(S1)C=C(O)C=C2
DB00482	Celecoxib	CC1=CC=C(C=C1)C1=CC(=NN1C1=CC=C(C=C1)S(N)(=O)=O)C(F)(F)F
DB00483	Gallamine triethiodide	[I-].[I-].[I-].CC[N+](CC)(CC)CCOC1=CC=CC(OCC[N+](CC)(CC)CC)=C1OCC[N+](CC)(CC)CC
DB00484	Brimonidine	BrC1=C(NC2=NCCN2)C=CC2=NC=CN=C12
DB00485	Dicloxacillin	[H][C@]12SC(C)(C)[C@@H](N1C(=O)[C@H]2NC(=O)C1=C(C)ON=C1C1=C(Cl)C=CC=C1Cl)C(O)=O
DB00486	Nabilone	[H][C@@]12CC(=O)CC[C@@]1([H])C(C)(C)OC1=CC(=CC(O)=C21)C(C)(C)CCCCCC
DB00487	Pefloxacin	CCN1C=C(C(O)=O)C(=O)C2=CC(F)=C(C=C12)N1CCN(C)CC1
DB00488	Altretamine	CN(C)C1=NC(=NC(=N1)N(C)C)N(C)C
DB00489	Sotalol	CC(C)NCC(O)C1=CC=C(NS(C)(=O)=O)C=C1
DB00490	Buspirone	O=C1CC2(CCCC2)CC(=O)N1CCCCN1CCN(CC1)C1=NC=CC=N1
DB00491	Miglitol	OCCN1C[C@H](O)[C@@H](O)[C@H](O)[C@H]1CO
DB00492	Fosinopril	CCC(=O)O[C@@H](OP(=O)(CCCCC1=CC=CC=C1)CC(=O)N1C[C@@H](C[C@H]1C(O)=O)C1CCCCC1)C(C)C
DB00493	Cefotaxime	[H][C@]12SCC(COC(C)=O)=C(N1C(=O)[C@H]2NC(=O)C(=N/OC)\C1=CSC(N)=N1)C(O)=O
DB00494	Entacapone	CCN(CC)C(=O)C(=C\C1=CC(=C(O)C(O)=C1)[N+]([O-])=O)\C#N
DB00495	Zidovudine	CC1=CN([C@H]2C[C@H](N=[N+]=[N-])[C@@H](CO)O2)C(=O)NC1=O
DB00496	Darifenacin	NC(=O)C([C@@H]1CCN(CCC2=CC3=C(OCC3)C=C2)C1)(C1=CC=CC=C1)C1=CC=CC=C1
DB00497	Oxycodone	COC1=C2O[C@H]3C(=O)CC[C@@]4(O)[C@H]5CC(C=C1)=C2[C@@]34CCN5C
DB00498	Phenindione	O=C1C(C(=O)C2=CC=CC=C12)C1=CC=CC=C1
DB00499	Flutamide	CC(C)C(=O)NC1=CC(=C(C=C1)[N+]([O-])=O)C(F)(F)F
DB00500	Tolmetin	CN1C(CC(O)=O)=CC=C1C(=O)C1=CC=C(C)C=C1
DB00501	Cimetidine	CN\C(NCCSCC1=C(C)NC=N1)=N\C#N
DB00502	Haloperidol	OC1(CCN(CCCC(=O)C2=CC=C(F)C=C2)CC1)C1=CC=C(Cl)C=C1
DB00503	Ritonavir	CC(C)[C@H](NC(=O)N(C)CC1=CSC(=N1)C(C)C)C(=O)N[C@H](C[C@H](O)[C@H](CC1=CC=CC=C1)NC(=O)OCC1=CN=CS1)CC1=CC=CC=C1
DB00504	Levallorphan	[H][C@@]12CCCC[C@@]11CCN(CC=C)[C@@H]2CC2=C1C=C(O)C=C2
DB00505	Tridihexethyl	CC[N+](CC)(CC)CCC(O)(C1CCCCC1)C1=CC=CC=C1
DB00507	Nitazoxanide	CC(=O)OC1=CC=CC=C1C(=O)NC1=NC=C(S1)[N+]([O-])=O
DB00508	Triflupromazine	CN(C)CCCN1C2=CC=CC=C2SC2=C1C=C(C=C2)C(F)(F)F
DB00509	Dextrothyroxine	N[C@H](CC1=CC(I)=C(OC2=CC(I)=C(O)C(I)=C2)C(I)=C1)C(O)=O
DB00511	Acetyldigitoxin	[H][C@@]1(CC[C@]2(O)[C@]3([H])CC[C@]4([H])C[C@H](CC[C@]4(C)[C@@]3([H])CC[C@]12C)O[C@H]1C[C@H](O)[C@H](O[C@H]2C[C@H](O)[C@H](O[C@H]3C[C@H](OC(C)=O)[C@H](O)[C@@H](C)O3)[C@@H](C)O2)[C@@H](C)O1)C1=CC(=O)OC1
DB00512	Vancomycin	CN[C@H](CC(C)C)C(=O)N[C@@H]1[C@H](O)C2=CC=C(OC3=C(O[C@@H]4O[C@H](CO)[C@@H](O)[C@H](O)[C@H]4O[C@H]4C[C@](C)(N)[C@H](O)[C@H](C)O4)C4=CC(=C3)[C@@H](NC(=O)[C@H](CC(N)=O)NC1=O)C(=O)N[C@@H]1C3=CC(=C(O)C=C3)C3=C(O)C=C(O)C=C3[C@H](NC(=O)[C@@H](NC1=O)[C@H](O)C1=CC(Cl)=C(O4)C=C1)C(O)=O)C(Cl)=C2
DB00513	Aminocaproic acid	NCCCCCC(O)=O
DB00514	Dextromethorphan	[H][C@]12CCCC[C@]11CCN(C)[C@H]2CC2=C1C=C(OC)C=C2
DB00517	Anisotropine methylbromide	[Br-].CCCC(CCC)C(=O)O[C@H]1CC2CCC(C1)[N+]2(C)C
DB00518	Albendazole	CCCSC1=CC2=C(C=C1)N=C(NC(=O)OC)N2
DB00519	Trandolapril	[H][C@@]12C[C@H](N(C(=O)[C@H](C)N[C@@H](CCC3=CC=CC=C3)C(=O)OCC)[C@@]1([H])CCCC2)C(O)=O
DB00520	Caspofungin	[H][C@@]12C[C@@H](O)CN1C(=O)[C@@H](NC(=O)[C@]([H])(C[C@@H](O)[C@@H](NCCN)NC(=O)[C@@H]1[C@@H](O)CCN1C(=O)[C@@H](NC(=O)[C@@H](NC2=O)[C@H](O)[C@@H](O)C1=CC=C(O)C=C1)[C@H](O)CCN)NC(=O)CCCCCCCC[C@@H](C)C[C@@H](C)CC)[C@@H](C)O
DB00521	Carteolol	CC(C)(C)NCC(O)COC1=CC=CC2=C1CCC(=O)N2
DB00522	Bentiromide	OC(=O)C1=CC=C(NC(=O)[C@H](CC2=CC=C(O)C=C2)NC(=O)C2=CC=CC=C2)C=C1
DB00523	Alitretinoin	C\C(\C=C\C1=C(C)CCCC1(C)C)=C\C=C\C(\C)=C\C(O)=O
DB00524	Metolazone	CC1NC2=CC(Cl)=C(C=C2C(=O)N1C1=CC=CC=C1C)S(N)(=O)=O
DB00525	Tolnaftate	CN(C(=S)OC1=CC2=CC=CC=C2C=C1)C1=CC=CC(C)=C1
DB00527	Cinchocaine	CCCCOC1=NC2=CC=CC=C2C(=C1)C(=O)NCCN(CC)CC
DB00528	Lercanidipine	COC(=O)C1=C(C)NC(C)=C(C1C1=CC(=CC=C1)[N+]([O-])=O)C(=O)OC(C)(C)CN(C)CCC(C1=CC=CC=C1)C1=CC=CC=C1
DB00529	Foscarnet	OC(=O)P(O)(O)=O
DB00530	Erlotinib	COCCOC1=CC2=C(C=C1OCCOC)C(NC1=CC(=CC=C1)C#C)=NC=N2
DB00531	Cyclophosphamide	ClCCN(CCCl)P1(=O)NCCCO1
DB00532	Mephenytoin	CCC1(NC(=O)N(C)C1=O)C1=CC=CC=C1
DB00533	Rofecoxib	CS(=O)(=O)C1=CC=C(C=C1)C1=C(C(=O)OC1)C1=CC=CC=C1
DB00534	Chlormerodrin	COC(CNC(N)=O)C[Hg]Cl
DB00535	Cefdinir	[H][C@]12SCC(C=C)=C(N1C(=O)[C@H]2NC(=O)C(=N/O)\C1=CSC(N)=N1)C(O)=O
DB00536	Guanidine	NC(N)=N
DB00537	Ciprofloxacin	OC(=O)C1=CN(C2CC2)C2=CC(N3CCNCC3)=C(F)C=C2C1=O
DB00538	Gadoversetamide	[Gd+3].COCCNC(=O)CN(CCN(CCN(CC([O-])=O)CC(=O)NCCOC)CC([O-])=O)CC([O-])=O
DB00539	Toremifene	CN(C)CCOC1=CC=C(C=C1)C(=C(\CCCl)C1=CC=CC=C1)\C1=CC=CC=C1
DB00540	Nortriptyline	CNCCC=C1C2=CC=CC=C2CCC2=CC=CC=C12
DB00541	Vincristine	[H][C@@]12N3CC[C@@]11C4=C(C=C(OC)C(=C4)[C@]4(C[C@H]5C[N@](C[C@](O)(CC)C5)CCC5=C4NC4=CC=CC=C54)C(=O)OC)N(C=O)[C@@]1([H])[C@](O)([C@H](OC(C)=O)[C@]2(CC)C=CC3)C(=O)OC
DB00542	Benazepril	[H][C@@]1(CCC2=CC=CC=C2N(CC(O)=O)C1=O)N[C@@H](CCC1=CC=CC=C1)C(=O)OCC
DB00543	Amoxapine	ClC1=CC2=C(OC3=CC=CC=C3N=C2N2CCNCC2)C=C1
DB00544	Fluorouracil	FC1=CNC(=O)NC1=O
DB00545	Pyridostigmine	CN(C)C(=O)OC1=C[N+](C)=CC=C1
DB00546	Adinazolam	CN(C)CC1=NN=C2CN=C(C3=CC=CC=C3)C3=C(C=CC(Cl)=C3)N12
DB00547	Desoximetasone	[H][C@@]12C[C@@H](C)[C@H](C(=O)CO)[C@@]1(C)C[C@H](O)[C@@]1(F)[C@@]2([H])CCC2=CC(=O)C=C[C@]12C
DB00548	Azelaic acid	OC(=O)CCCCCCCC(O)=O
DB00549	Zafirlukast	COC1=CC(=CC=C1CC1=CN(C)C2=C1C=C(NC(=O)OC1CCCC1)C=C2)C(=O)NS(=O)(=O)C1=CC=CC=C1C
DB00550	Propylthiouracil	CCCC1=CC(=O)NC(=S)N1
DB00551	Acetohydroxamic acid	CC(=O)NO
DB00552	Pentostatin	OC[C@H]1O[C@H](C[C@@H]1O)N1C=NC2=C1N=CNC[C@H]2O
DB00553	Methoxsalen	COC1=C2OC(=O)C=CC2=CC2=C1OC=C2
DB00554	Piroxicam	CN1C(C(=O)NC2=NC=CC=C2)=C(O)C2=C(C=CC=C2)S1(=O)=O
DB00555	Lamotrigine	NC1=NC(N)=C(N=N1)C1=C(Cl)C(Cl)=CC=C1
DB00556	Perflutren	FC(F)(F)C(F)(F)C(F)(F)F
DB00557	Hydroxyzine	OCCOCCN1CCN(CC1)C(C1=CC=CC=C1)C1=CC=C(Cl)C=C1
DB00558	Zanamivir	[H][C@]1(OC(=C[C@H](N=C(N)N)[C@H]1NC(C)=O)C(O)=O)[C@H](O)[C@H](O)CO
DB00559	Bosentan	COC1=CC=CC=C1OC1=C(NS(=O)(=O)C2=CC=C(C=C2)C(C)(C)C)N=C(N=C1OCCO)C1=NC=CC=N1
DB00560	Tigecycline	[H][C@@]12CC3=C(C(O)=C(NC(=O)CNC(C)(C)C)C=C3N(C)C)C(=O)C1=C(O)[C@]1(O)C(=O)C(C(N)=O)=C(O)[C@@H](N(C)C)[C@]1([H])C2
DB00561	Doxapram	CCN1CC(CCN2CCOCC2)C(C1=O)(C1=CC=CC=C1)C1=CC=CC=C1
DB00562	Benzthiazide	NS(=O)(=O)C1=CC2=C(C=C1Cl)N=C(CSCC1=CC=CC=C1)NS2(=O)=O
DB00563	Methotrexate	CN(CC1=CN=C2N=C(N)N=C(N)C2=N1)C1=CC=C(C=C1)C(=O)N[C@@H](CCC(O)=O)C(O)=O
DB00564	Carbamazepine	NC(=O)N1C2=CC=CC=C2C=CC2=CC=CC=C12
DB00565	Cisatracurium	COC1=CC2=C(C=C1OC)[C@@H](CC1=CC(OC)=C(OC)C=C1)[N@@+](C)(CCC(=O)OCCCCCOC(=O)CC[N@@+]1(C)CCC3=C(C=C(OC)C(OC)=C3)[C@H]1CC1=CC(OC)=C(OC)C=C1)CC2
DB00567	Cephalexin	[H][C@]12SCC(C)=C(N1C(=O)[C@H]2NC(=O)[C@H](N)C1=CC=CC=C1)C(O)=O
DB00568	Cinnarizine	C(C=CC1=CC=CC=C1)N1CCN(CC1)C(C1=CC=CC=C1)C1=CC=CC=C1
DB00569	Fondaparinux	CO[C@H]1O[C@H](COS(O)(=O)=O)[C@@H](O[C@@H]2O[C@H]([C@@H](O[C@H]3O[C@H](COS(O)(=O)=O)[C@@H](O[C@@H]4O[C@@H]([C@@H](O[C@H]5O[C@H](COS(O)(=O)=O)[C@@H](O)[C@H](O)[C@H]5NS(O)(=O)=O)[C@H](O)[C@H]4O)C(O)=O)[C@H](OS(O)(=O)=O)[C@H]3NS(O)(=O)=O)[C@H](O)[C@H]2OS(O)(=O)=O)C(O)=O)[C@H](O)[C@H]1NS(O)(=O)=O
DB00570	Vinblastine	[H][C@@]12N(C)C3=CC(OC)=C(C=C3[C@@]11CCN3CC=C[C@@](CC)([C@@H](OC(C)=O)[C@]2(O)C(=O)OC)[C@@]13[H])[C@]1(C[C@@]2([H])CN(C[C@](O)(CC)C2)CCC2=C1NC1=C2C=CC=C1)C(=O)OC
DB00571	Propranolol	CC(C)NCC(O)COC1=CC=CC2=C1C=CC=C2
DB00572	Atropine	CN1[C@H]2CC[C@@H]1C[C@@H](C2)OC(=O)C(CO)C1=CC=CC=C1
DB00573	Fenoprofen	CC(C(O)=O)C1=CC(OC2=CC=CC=C2)=CC=C1
DB00574	Fenfluramine	CCNC(C)CC1=CC=CC(=C1)C(F)(F)F
DB00575	Clonidine	ClC1=CC=CC(Cl)=C1NC1=NCCN1
DB00576	Sulfamethizole	CC1=NN=C(NS(=O)(=O)C2=CC=C(N)C=C2)S1
DB00577	Valaciclovir	CC(C)[C@H](N)C(=O)OCCOCN1C=NC2=C1NC(N)=NC2=O
DB00578	Carbenicillin	[H][C@]12SC(C)(C)[C@@H](N1C(=O)[C@H]2NC(=O)C(C(O)=O)C1=CC=CC=C1)C(O)=O
DB00579	Mazindol	OC1(N2CCN=C2C2=CC=CC=C12)C1=CC=C(Cl)C=C1
DB00580	Valdecoxib	CC1=C(C(=NO1)C1=CC=CC=C1)C1=CC=C(C=C1)S(N)(=O)=O
DB00581	Lactulose	OC[C@H]1O[C@](O)(CO)[C@@H](O)[C@@H]1O[C@@H]1O[C@H](CO)[C@H](O)[C@H](O)[C@H]1O
DB00582	Voriconazole	C[C@@H](C1=NC=NC=C1F)[C@](O)(CN1C=NC=N1)C1=C(F)C=C(F)C=C1
DB00583	Levocarnitine	C[N+](C)(C)C[C@H](O)CC([O-])=O
DB00584	Enalapril	CCOC(=O)[C@H](CCC1=CC=CC=C1)N[C@@H](C)C(=O)N1CCC[C@H]1C(O)=O
DB00585	Nizatidine	CNC(NCCSCC1=CSC(CN(C)C)=N1)=C[N+]([O-])=O
DB00586	Diclofenac	OC(=O)CC1=CC=CC=C1NC1=C(Cl)C=CC=C1Cl
DB00587	Cinalukast	CCC(CC)(CC(=O)NC1=CC(\C=C\C2=NC(=CS2)C2CCC2)=CC=C1)C(O)=O
DB00588	Fluticasone propionate	[H][C@@]12C[C@@H](C)[C@](OC(=O)CC)(C(=O)SCF)[C@@]1(C)C[C@H](O)[C@@]1(F)[C@@]2([H])C[C@H](F)C2=CC(=O)C=C[C@]12C
DB00589	Lisuride	[H][C@@]12CC3=CNC4=CC=CC(=C34)C1=C[C@@H](CN2C)NC(=O)N(CC)CC
DB00590	Doxazosin	COC1=C(OC)C=C2C(N)=NC(=NC2=C1)N1CCN(CC1)C(=O)C1COC2=CC=CC=C2O1
DB00591	Fluocinolone acetonide	[H][C@@]12C[C@@]3([H])[C@]4([H])C[C@H](F)C5=CC(=O)C=C[C@]5(C)[C@@]4(F)[C@@H](O)C[C@]3(C)[C@@]1(OC(C)(C)O2)C(=O)CO
DB00592	Piperazine	C1CNCCN1
DB00593	Ethosuximide	CCC1(C)CC(=O)NC1=O
DB00594	Amiloride	NC(=N)NC(=O)C1=NC(Cl)=C(N)N=C1N
DB00595	Oxytetracycline	[H][C@@]12[C@@H](O)[C@@]3([H])C(C(=O)C4=C(C=CC=C4O)[C@@]3(C)O)=C(O)[C@]1(O)C(=O)C(C(N)=O)=C(O)[C@H]2N(C)C
DB00596	Ulobetasol	[H][C@@]12C[C@H](C)[C@](O)(C(=O)CCl)[C@@]1(C)C[C@H](O)[C@@]1(F)[C@@]2([H])C[C@H](F)C2=CC(=O)C=C[C@]12C
DB00597	Gadoteridol	[Gd+3].CC(O)CN1CCN(CC([O-])=O)CCN(CC([O-])=O)CCN(CC([O-])=O)CC1
DB00598	Labetalol	CC(CCC1=CC=CC=C1)NCC(O)C1=CC(C(N)=O)=C(O)C=C1
DB00599	Thiopental	CCCC(C)C1(CC)C(=O)NC(=S)NC1=O
DB00600	Monobenzone	OC1=CC=C(OCC2=CC=CC=C2)C=C1
DB00601	Linezolid	CC(=O)NC[C@H]1CN(C(=O)O1)C1=CC(F)=C(C=C1)N1CCOCC1
DB00602	Ivermectin	CO[C@H]1C[C@@H](O[C@@H](C)[C@@H]1O)O[C@H]1[C@H](C)O[C@H](C[C@@H]1OC)O[C@H]1[C@@H](C)\C=C\C=C2/CO[C@@H]3[C@H](O)C(C)=C[C@@H](C(=O)O[C@H]4C[C@@H](C\C=C1/C)O[C@@]1(CC[C@H](C)[C@@H](C(C)C)O1)C4)[C@]23O.CC[C@@H](C)[C@H]1O[C@@]2(CC[C@@H]1C)O[C@@H]1C\C=C(C)\[C@@H](O[C@@H]3O[C@@H](C)[C@H](O[C@@H]4O[C@@H](C)[C@H](O)[C@@H](OC)C4)[C@@H](OC)C3)[C@@H](C)\C=C\C=C3/CO[C@@H]4[C@H](O)C(C)=C[C@@H](C(=O)O[C@@H](C1)…
DB00603	Medroxyprogesterone acetate	[H][C@@]12CC[C@](OC(C)=O)(C(C)=O)[C@@]1(C)CC[C@@]1([H])[C@@]2([H])C[C@H](C)C2=CC(=O)CC[C@]12C
DB00604	Cisapride	CO[C@H]1CN(CCCOC2=CC=C(F)C=C2)CC[C@H]1NC(=O)C1=CC(Cl)=C(N)C=C1OC
DB00605	Sulindac	CC1=C(CC(O)=O)C2=CC(F)=CC=C2\C1=C/C1=CC=C(C=C1)S(C)=O
DB00606	Cyclothiazide	NS(=O)(=O)C1=C(Cl)C=C2NC(NS(=O)(=O)C2=C1)C1CC2CC1C=C2
DB00607	Nafcillin	[H][C@]12SC(C)(C)[C@@H](N1C(=O)[C@H]2NC(=O)C1=C(OCC)C=CC2=CC=CC=C12)C(O)=O
DB00608	Chloroquine	CCN(CC)CCCC(C)NC1=CC=NC2=CC(Cl)=CC=C12
DB00609	Ethionamide	CCC1=NC=CC(=C1)C(N)=S
DB00610	Metaraminol	C[C@H](N)[C@H](O)C1=CC(O)=CC=C1
DB00611	Butorphanol	[H][C@@]12CC3=C(C=C(O)C=C3)[C@]3(CCCC[C@@]13O)CCN2CC1CCC1
DB00612	Bisoprolol	CC(C)NCC(O)COC1=CC=C(COCCOC(C)C)C=C1
DB00613	Amodiaquine	CCN(CC)CC1=C(O)C=CC(NC2=C3C=CC(Cl)=CC3=NC=C2)=C1
DB00614	Furazolidone	[O-][N+](=O)C1=CC=C(O1)\C=N\N1CCOC1=O
DB00615	Rifabutin	CO[C@H]1\C=C\O[C@@]2(C)OC3=C(C2=O)C2=C(C(O)=C3C)C(=O)C(NC(=O)\C(C)=C/C=C/[C@H](C)[C@H](O)[C@@H](C)[C@@H](O)[C@@H](C)[C@H](OC(C)=O)[C@@H]1C)=C1NC3(CCN(CC3)CC(C)C)N=C21
DB00616	Candoxatril	COCCOC[C@H](CC1(CCCC1)C(=O)N[C@H]1CC[C@H](CC1)C(O)=O)C(=O)OC1=CC2=C(CCC2)C=C1
DB00617	Paramethadione	CCC1(C)OC(=O)N(C)C1=O
DB00618	Demeclocycline	[H][C@]12C[C@@]3([H])[C@H](N(C)C)C(O)=C(C(N)=O)C(=O)[C@@]3(O)C(O)=C1C(=O)C1=C([C@H]2O)C(Cl)=CC=C1O
DB00619	Imatinib	CN1CCN(CC2=CC=C(C=C2)C(=O)NC2=CC(NC3=NC=CC(=N3)C3=CN=CC=C3)=C(C)C=C2)CC1
DB00620	Triamcinolone	[H][C@@]12C[C@@H](O)[C@](O)(C(=O)CO)[C@@]1(C)C[C@H](O)[C@@]1(F)[C@@]2([H])CCC2=CC(=O)C=C[C@]12C
DB00621	Oxandrolone	[H][C@@]12CC[C@](C)(O)[C@@]1(C)CC[C@@]1([H])[C@@]2([H])CC[C@@]2([H])CC(=O)OC[C@]12C
DB00622	Nicardipine	COC(=O)C1=C(C)NC(C)=C(C1C1=CC(=CC=C1)[N+]([O-])=O)C(=O)OCCN(C)CC1=CC=CC=C1
DB00623	Fluphenazine	OCCN1CCN(CCCN2C3=CC=CC=C3SC3=C2C=C(C=C3)C(F)(F)F)CC1
DB00624	Testosterone	[H][C@@]12CC[C@H](O)[C@@]1(C)CC[C@@]1([H])[C@@]2([H])CCC2=CC(=O)CC[C@]12C
DB00625	Efavirenz	FC(F)(F)[C@]1(OC(=O)NC2=C1C=C(Cl)C=C2)C#CC1CC1
DB00626	Bacitracin	CC[C@H](C)[C@H](N)C1=N[C@@H](CS1)C(=O)N[C@@H](CC(C)C)C(=O)N[C@H](CCC(O)=O)C(=O)N[C@@H]([C@@H](C)CC)C(=O)N[C@H]1CCCCNC(=O)[C@H](CC(N)=O)NC(=O)[C@@H](CC(O)=O)NC(=O)[C@H](CC2=CNC=N2)NC(=O)[C@@H](CC2=CC=CC=C2)NC(=O)[C@@H](NC(=O)[C@@H](CCCN)NC1=O)[C@@H](C)CC
DB00627	Niacin	OC(=O)C1=CN=CC=C1
DB00628	Clorazepic acid	OC(=O)C1N=C(C2=CC=CC=C2)C2=C(NC1=O)C=CC(Cl)=C2
DB00629	Guanabenz	NC(N)=NN=CC1=C(Cl)C=CC=C1Cl
DB00630	Alendronic acid	NCCCC(O)(P(O)(O)=O)P(O)(O)=O
DB00631	Clofarabine	[H][C@]1(F)[C@H](O)[C@@H](CO)O[C@H]1N1C=NC2=C(N)N=C(Cl)N=C12
DB00632	Docosanol	CCCCCCCCCCCCCCCCCCCCCCO
DB00633	Dexmedetomidine	C[C@H](C1=CNC=N1)C1=C(C)C(C)=CC=C1
DB00634	Sulfacetamide	CC(=O)NS(=O)(=O)C1=CC=C(N)C=C1
DB00635	Prednisone	[H][C@@]12CC[C@](O)(C(=O)CO)[C@@]1(C)CC(=O)[C@@]1([H])[C@@]2([H])CCC2=CC(=O)C=C[C@]12C
DB00636	Clofibrate	CCOC(=O)C(C)(C)OC1=CC=C(Cl)C=C1
DB00637	Astemizole	COC1=CC=C(CCN2CCC(CC2)NC2=NC3=CC=CC=C3N2CC2=CC=C(F)C=C2)C=C1
DB00638	Inulin	OC[C@H]1O[C@@](CO)(OC[C@@]2(OC[C@@]3(OC[C@@]4(OC[C@@]5(OC[C@@]6(OC[C@@]7(OC[C@@]8(OC[C@@]9(OC[C@@]%10(OC[C@@]%11(OC[C@@]%12(OC[C@@]%13(OC[C@@]%14(OC[C@@]%15(OC[C@@]%16(OC[C@@]%17(OC[C@@]%18(OC[C@@]%19(OC[C@@]%20(OC[C@@]%21(OC[C@@]%22(OC[C@@]%23(OC[C@@]%24(OC[C@@]%25(OC[C@@]%26(OC[C@@]%27(OC[C@@]%28(OC[C@@]%29(OC[C@@]%30(OC[C@@]%31(OC[C@@]%32(OC[C@@]%33(OC[C@@]%34(OC[C@@]%35(OC[C@@]%36(OC[C@@]%37(…
DB00639	Butoconazole	ClC1=CC=C(CCC(CN2C=CN=C2)SC2=C(Cl)C=CC=C2Cl)C=C1
DB00640	Adenosine	NC1=C2N=CN([C@@H]3O[C@H](CO)[C@@H](O)[C@H]3O)C2=NC=N1
DB00641	Simvastatin	[H][C@]12[C@H](C[C@@H](C)C=C1C=C[C@H](C)[C@@H]2CC[C@@H]1C[C@@H](O)CC(=O)O1)OC(=O)C(C)(C)CC
DB00642	Pemetrexed	NC1=NC(=O)C2=C(NC=C2CCC2=CC=C(C=C2)C(=O)N[C@@H](CCC(O)=O)C(O)=O)N1
DB00643	Mebendazole	COC(=O)NC1=NC2=C(N1)C=C(C=C2)C(=O)C1=CC=CC=C1
DB00644	Gonadorelin	CC(C)CC(NC(=O)CNC(=O)C(CC1=CC=C(O)C=C1)NC(=O)C(CO)NC(=O)C(CC1=CNC2=CC=CC=C12)NC(=O)C(CC1=CN=CN1)NC(=O)C1CCC(=O)N1)C(=O)NC(CCCN=C(N)N)C(=O)N1CCCC1C(=O)NCC(N)=O
DB00645	Dyclonine	CCCCOC1=CC=C(C=C1)C(=O)CCN1CCCCC1
DB00646	Nystatin	C[C@H]1O[C@H](OC2CC3O[C@@](O)(CC(O)C3C(O)=O)CC(O)C(O)CCC(O)CC(O)CC(O)CC(=O)O[C@@H](C)[C@H](C)[C@H](O)[C@@H](C)\C=C\C=C\CC\C=C\C=C\C=C\C=C\2)[C@@H](O)[C@@H](N)[C@@H]1O
DB00647	Dextropropoxyphene	CCC(=O)O[C@@](CC1=CC=CC=C1)([C@H](C)CN(C)C)C1=CC=CC=C1
DB00648	Mitotane	ClC(Cl)C(C1=CC=C(Cl)C=C1)C1=CC=CC=C1Cl
DB00649	Stavudine	CC1=CN([C@@H]2O[C@H](CO)C=C2)C(=O)NC1=O
DB00650	Leucovorin	[H]C(=O)N1C(CNC2=CC=C(C=C2)C(=O)N[C@@H](CCC(O)=O)C(O)=O)CNC2=C1C(=O)NC(N)=N2
DB00651	Dyphylline	CN1C2=C(N(CC(O)CO)C=N2)C(=O)N(C)C1=O
DB00652	Pentazocine	C[C@H]1[C@H]2CC3=CC=C(O)C=C3[C@]1(C)CCN2CC=C(C)C
DB00653	Magnesium sulfate	[Mg++].[O-]S([O-])(=O)=O
DB00654	Latanoprost	CC(C)OC(=O)CCC\C=C/C[C@H]1[C@@H](O)C[C@@H](O)[C@@H]1CC[C@@H](O)CCC1=CC=CC=C1
DB00655	Estrone	[H][C@@]12CCC(=O)[C@@]1(C)CC[C@]1([H])C3=C(CC[C@@]21[H])C=C(O)C=C3
DB00656	Trazodone	ClC1=CC=CC(=C1)N1CCN(CCCN2N=C3C=CC=CN3C2=O)CC1
DB00657	Mecamylamine	CNC1(C)C2CCC(C2)C1(C)C
DB00658	Sevelamer	NCC=C.ClCC1CO1
DB00659	Acamprosate	CC(=O)NCCCS(O)(=O)=O
DB00660	Metaxalone	CC1=CC(OCC2CNC(=O)O2)=CC(C)=C1
DB00661	Verapamil	COC1=C(OC)C=C(CCN(C)CCCC(C#N)(C(C)C)C2=CC(OC)=C(OC)C=C2)C=C1
DB00662	Trimethobenzamide	COC1=CC(=CC(OC)=C1OC)C(=O)NCC1=CC=C(OCCN(C)C)C=C1
DB00663	Flumethasone	[H][C@@]12C[C@@H](C)[C@](O)(C(=O)CO)[C@@]1(C)C[C@H](O)[C@@]1(F)[C@@]2([H])C[C@H](F)C2=CC(=O)C=C[C@]12C
DB00664	Sulfametopyrazine	COC1=NC=CN=C1NS(=O)(=O)C1=CC=C(N)C=C1
DB00665	Nilutamide	CC1(C)NC(=O)N(C1=O)C1=CC(=C(C=C1)[N+]([O-])=O)C(F)(F)F
DB00666	Nafarelin	CC(C)C[C@H](NC(=O)[C@@H](CC1=CC2=C(C=CC=C2)C=C1)NC(=O)[C@H](CC1=CC=C(O)C=C1)NC(=O)[C@H](CO)NC(=O)[C@H](CC1=CNC2=CC=CC=C12)NC(=O)[C@H](CC1=CNC=N1)NC(=O)[C@@H]1CCC(=O)N1)C(=O)N[C@@H](CCCNC(N)=N)C(=O)N1CCC[C@H]1C(=O)NCC(N)=O
DB00668	Epinephrine	CNC[C@H](O)C1=CC(O)=C(O)C=C1
DB00669	Sumatriptan	CNS(=O)(=O)CC1=CC=C2NC=C(CCN(C)C)C2=C1
DB00670	Pirenzepine	CN1CCN(CC(=O)N2C3=CC=CC=C3C(=O)NC3=C2N=CC=C3)CC1
DB00671	Cefixime	[H][C@]12SCC(C=C)=C(N1C(=O)[C@H]2NC(=O)C(=N/OCC(O)=O)\C1=CSC(N)=N1)C(O)=O
DB00672	Chlorpropamide	CCCNC(=O)NS(=O)(=O)C1=CC=C(Cl)C=C1
DB00673	Aprepitant	C[C@@H](O[C@H]1OCCN(CC2=NNC(=O)N2)[C@H]1C1=CC=C(F)C=C1)C1=CC(=CC(=C1)C(F)(F)F)C(F)(F)F
DB00674	Galantamine	[H][C@]12C[C@@H](O)C=C[C@]11CCN(C)CC3=C1C(O2)=C(OC)C=C3
DB00675	Tamoxifen	CC\C(=C(/C1=CC=CC=C1)C1=CC=C(OCCN(C)C)C=C1)C1=CC=CC=C1
DB00676	Benzyl benzoate	O=C(OCC1=CC=CC=C1)C1=CC=CC=C1
DB00677	Isoflurophate	CC(C)OP(F)(=O)OC(C)C
DB00678	Losartan	CCCCC1=NC(Cl)=C(CO)N1CC1=CC=C(C=C1)C1=CC=CC=C1C1=NNN=N1
DB00679	Thioridazine	CSC1=CC2=C(SC3=CC=CC=C3N2CCC2CCCCN2C)C=C1
DB00680	Moricizine	CCOC(=O)NC1=CC2=C(SC3=CC=CC=C3N2C(=O)CCN2CCOCC2)C=C1
DB00681	Amphotericin B	[H][C@]12C[C@@H](O[C@@H]3O[C@H](C)[C@@H](O)[C@H](N)[C@@H]3O)\C=C\C=C\C=C\C=C\C=C\C=C\C=C\[C@H](C)[C@@H](O)[C@@H](C)[C@H](C)OC(=O)C[C@H](O)C[C@H](O)CC[C@@H](O)[C@H](O)C[C@H](O)C[C@](O)(C[C@H](O)[C@H]1C(O)=O)O2
DB00682	Warfarin	CC(=O)CC(C1=CC=CC=C1)C1=C(O)C2=C(OC1=O)C=CC=C2
DB00683	Midazolam	CC1=NC=C2CN=C(C3=CC=CC=C3F)C3=C(C=CC(Cl)=C3)N12
DB00684	Tobramycin	NC[C@H]1O[C@H](O[C@@H]2[C@@H](N)C[C@@H](N)[C@H](O[C@H]3O[C@H](CO)[C@@H](O)[C@H](N)[C@H]3O)[C@H]2O)[C@H](N)C[C@@H]1O
DB00685	Trovafloxacin	[H][C@@]12CN(C[C@]1([H])[C@H]2N)C1=NC2=C(C=C1F)C(=O)C(=CN2C1=C(F)C=C(F)C=C1)C(O)=O
DB00686	Pentosan polysulfate	O[C@@H]1CO[C@@H](O[C@@H]2CO[C@@H](O)[C@H](OS(O)(=O)=O)[C@H]2OS(O)(=O)=O)[C@H](OS(O)(=O)=O)[C@H]1OS(O)(=O)=O
DB00687	Fludrocortisone	[H][C@@]12CC[C@](O)(C(=O)CO)[C@@]1(C)C[C@H](O)[C@@]1(F)[C@@]2([H])CCC2=CC(=O)CC[C@]12C
DB00688	Mycophenolate mofetil	COC1=C(C\C=C(/C)CCC(=O)OCCN2CCOCC2)C(O)=C2C(=O)OCC2=C1C
DB00690	Flurazepam	CCN(CC)CCN1C2=C(C=C(Cl)C=C2)C(=NCC1=O)C1=CC=CC=C1F
DB00691	Moexipril	CCOC(=O)[C@H](CCC1=CC=CC=C1)N[C@@H](C)C(=O)N1CC2=CC(OC)=C(OC)C=C2C[C@H]1C(O)=O
DB00692	Phentolamine	CC1=CC=C(C=C1)N(CC1=NCCN1)C1=CC(O)=CC=C1
DB00693	Fluorescein	OC1=CC=C2C(OC3=CC(O)=CC=C3C22OC(=O)C3=C2C=CC=C3)=C1
DB00694	Daunorubicin	COC1=CC=CC2=C1C(=O)C1=C(O)C3=C(C[C@](O)(C[C@@H]3O[C@H]3C[C@H](N)[C@H](O)[C@H](C)O3)C(C)=O)C(O)=C1C2=O
DB00695	Furosemide	NS(=O)(=O)C1=C(Cl)C=C(NCC2=CC=CO2)C(=C1)C(O)=O
DB00696	Ergotamine	[H][C@@]12CCCN1C(=O)[C@H](CC1=CC=CC=C1)N1C(=O)[C@](C)(NC(=O)[C@H]3CN(C)[C@]4([H])CC5=CNC6=CC=CC(=C56)C4=C3)O[C@@]21O
DB00697	Tizanidine	ClC1=C(NC2=NCCN2)C2=NSN=C2C=C1
DB00698	Nitrofurantoin	[O-][N+](=O)C1=CC=C(O1)\C=N\N1CC(=O)NC1=O
DB00699	Nicergoline	[H][C@@]12CC3=CN(C)C4=CC=CC(=C34)[C@]1(C[C@@H](COC(=O)C1=CN=CC(Br)=C1)CN2C)OC
DB00700	Eplerenone	[H][C@@]12CC[C@@]3(CCC(=O)O3)[C@@]1(C)C[C@H]1O[C@@]11[C@@]2([H])[C@@H](CC2=CC(=O)CC[C@]12C)C(=O)OC
DB00701	Amprenavir	CC(C)CN(C[C@@H](O)[C@H](CC1=CC=CC=C1)NC(=O)O[C@H]1CCOC1)S(=O)(=O)C1=CC=C(N)C=C1
DB00703	Methazolamide	CN1N=C(S\C1=N\C(C)=O)S(N)(=O)=O
DB00704	Naltrexone	[H][C@@]12OC3=C(O)C=CC4=C3[C@@]11CCN(CC3CC3)[C@]([H])(C4)[C@]1(O)CCC2=O
DB00705	Delavirdine	CC(C)NC1=C(N=CC=C1)N1CCN(CC1)C(=O)C1=CC2=C(N1)C=CC(NS(C)(=O)=O)=C2
DB00706	Tamsulosin	CCOC1=CC=CC=C1OCCN[C@H](C)CC1=CC(=C(OC)C=C1)S(N)(=O)=O
DB00708	Sufentanil	CCC(=O)N(C1=CC=CC=C1)C1(COC)CCN(CCC2=CC=CS2)CC1
DB00709	Lamivudine	NC1=NC(=O)N(C=C1)[C@@H]1CS[C@H](CO)O1
DB00710	Ibandronate	CCCCCN(C)CCC(O)(P(O)(O)=O)P(O)(O)=O
DB00711	Diethylcarbamazine	CCN(CC)C(=O)N1CCN(C)CC1
DB00712	Flurbiprofen	CC(C(O)=O)C1=CC(F)=C(C=C1)C1=CC=CC=C1
DB00713	Oxacillin	[H][C@]12SC(C)(C)[C@@H](N1C(=O)[C@H]2NC(=O)C1=C(C)ON=C1C1=CC=CC=C1)C(O)=O
DB00714	Apomorphine	[H][C@]12CC3=C(C(O)=C(O)C=C3)C3=CC=CC(CCN1C)=C23
DB00715	Paroxetine	FC1=CC=C(C=C1)[C@@H]1CCNC[C@H]1COC1=CC2=C(OCO2)C=C1
DB00716	Nedocromil	CCCC1=C2N(CC)C(=CC(=O)C2=CC2=C1OC(=CC2=O)C(O)=O)C(O)=O
DB00717	Norethisterone	[H][C@@]12CC[C@@](O)(C#C)[C@@]1(C)CC[C@]1([H])[C@@]3([H])CCC(=O)C=C3CC[C@@]21[H]
DB00718	Adefovir dipivoxil	CC(C)(C)C(=O)OCOP(=O)(COCCN1C=NC2=C(N)N=CN=C12)OCOC(=O)C(C)(C)C
DB00719	Azatadine	CN1CCC(CC1)=C1C2=CC=CC=C2CCC2=C1N=CC=C2
DB00720	Clodronic acid	OP(O)(=O)C(Cl)(Cl)P(O)(O)=O
DB00721	Procaine	CCN(CC)CCOC(=O)C1=CC=C(N)C=C1
DB00722	Lisinopril	NCCCC[C@H](N[C@@H](CCC1=CC=CC=C1)C(O)=O)C(=O)N1CCC[C@H]1C(O)=O
DB00723	Methoxamine	COC1=CC(C(O)C(C)N)=C(OC)C=C1
DB00724	Imiquimod	CC(C)CN1C=NC2=C1C1=C(C=CC=C1)N=C2N
DB00725	Homatropine methylbromide	[Br-].C[N+]1(C)C2CCC1CC(C2)OC(=O)C(O)C1=CC=CC=C1
DB00726	Trimipramine	CC(CN(C)C)CN1C2=CC=CC=C2CCC2=CC=CC=C12
DB00727	Nitroglycerin	[O-][N+](=O)OCC(CO[N+]([O-])=O)O[N+]([O-])=O
DB00728	Rocuronium	[H][C@@]12C[C@@H]([C@H](OC(C)=O)[C@@]1(C)CC[C@@]1([H])[C@@]2([H])CC[C@@]2([H])C[C@H](O)[C@H](C[C@]12C)N1CCOCC1)[N+]1(CC=C)CCCC1
DB00730	Thiabendazole	N1C2=CC=CC=C2N=C1C1=CSC=N1
DB00731	Nateglinide	CC(C)[C@H]1CC[C@@H](CC1)C(=O)N[C@H](CC1=CC=CC=C1)C(O)=O
DB00732	Atracurium besylate	[O-]S(=O)(=O)C1=CC=CC=C1.[O-]S(=O)(=O)C1=CC=CC=C1.COC1=CC2=C(C=C1OC)C(CC1=CC(OC)=C(OC)C=C1)[N+](C)(CCC(=O)OCCCCCOC(=O)CC[N+]1(C)CCC3=C(C=C(OC)C(OC)=C3)C1CC1=CC(OC)=C(OC)C=C1)CC2
DB00733	Pralidoxime	C[N+]1=C(\C=N\O)C=CC=C1
DB00734	Risperidone	CC1=C(CCN2CCC(CC2)C2=NOC3=C2C=CC(F)=C3)C(=O)N2CCCCC2=N1
DB00735	Naftifine	CN(CC=CC1=CC=CC=C1)CC1=CC=CC2=CC=CC=C12
DB00736	Esomeprazole	COC1=CC2=C(NC(=N2)[S@@](=O)CC2=NC=C(C)C(OC)=C2C)C=C1
DB00737	Meclizine	CC1=CC(CN2CCN(CC2)C(C2=CC=CC=C2)C2=CC=C(Cl)C=C2)=CC=C1
DB00738	Pentamidine	NC(=N)C1=CC=C(OCCCCCOC2=CC=C(C=C2)C(N)=N)C=C1
DB00739	Hetacillin	[H][C@]12SC(C)(C)[C@@H](N1C(=O)[C@H]2N1C(=O)[C@H](NC1(C)C)C1=CC=CC=C1)C(O)=O
DB00740	Riluzole	NC1=NC2=C(S1)C=C(OC(F)(F)F)C=C2
DB00741	Hydrocortisone	[H][C@@]12CC[C@](O)(C(=O)CO)[C@@]1(C)C[C@H](O)[C@@]1([H])[C@@]2([H])CCC2=CC(=O)CC[C@]12C
DB00742	Mannitol	OC[C@@H](O)[C@@H](O)[C@H](O)[C@H](O)CO
DB00743	Gadobenic acid	[Gd+3].OC(=O)CN(CCN(CCN(CC([O-])=O)CC([O-])=O)CC([O-])=O)C(COCC1=CC=CC=C1)C(O)=O
DB00744	Zileuton	CC(N(O)C(N)=O)C1=CC2=CC=CC=C2S1
DB00745	Modafinil	NC(=O)CS(=O)C(C1=CC=CC=C1)C1=CC=CC=C1
DB00746	Deferoxamine	CC(=O)N(O)CCCCCNC(=O)CCC(=O)N(O)CCCCCNC(=O)CCC(=O)N(O)CCCCCN
DB00747	Scopolamine	CN1[C@H]2C[C@@H](C[C@@H]1[C@H]1O[C@@H]21)OC(=O)[C@H](CO)C1=CC=CC=C1
DB00748	Carbinoxamine	CN(C)CCOC(C1=CC=C(Cl)C=C1)C1=CC=CC=N1
DB00749	Etodolac	CCC1=C2NC3=C(CCOC3(CC)CC(O)=O)C2=CC=C1
DB00750	Prilocaine	CCCNC(C)C(=O)NC1=CC=CC=C1C
DB00751	Epinastine	NC1=NCC2N1C1=CC=CC=C1CC1=CC=CC=C21
DB00752	Tranylcypromine	NC1CC1C1=CC=CC=C1
DB00753	Isoflurane	FC(F)OC(Cl)C(F)(F)F
DB00754	Ethotoin	CCN1C(=O)NC(C1=O)C1=CC=CC=C1
DB00755	Tretinoin	C\C(\C=C\C1=C(C)CCCC1(C)C)=C/C=C/C(/C)=C/C(O)=O
DB00756	Hexachlorophene	OC1=C(CC2=C(O)C(Cl)=CC(Cl)=C2Cl)C(Cl)=C(Cl)C=C1Cl
DB00757	Dolasetron	[H][C@@]1(C[C@@]2([H])C[C@]3([H])C[C@@]([H])(C1)N2CC3=O)OC(=O)C1=CNC2=C1C=CC=C2
DB00758	Clopidogrel	[H][C@@](N1CCC2=C(C1)C=CS2)(C(=O)OC)C1=CC=CC=C1Cl
DB00759	Tetracycline	[H][C@@]12C[C@@]3([H])C(=C(O)[C@]1(O)C(=O)C(C(N)=O)=C(O)[C@H]2N(C)C)C(=O)C1=C(O)C=CC=C1[C@@]3(C)O
DB00760	Meropenem	[H][C@]1([C@@H](C)O)C(=O)N2C(C(O)=O)=C(S[C@@H]3CN[C@@H](C3)C(=O)N(C)C)[C@H](C)[C@]12[H]
DB00761	Potassium chloride	[Cl-].[K+]
DB00762	Irinotecan	CCC1=C2CN3C(=CC4=C(COC(=O)[C@]4(O)CC)C3=O)C2=NC2=CC=C(OC(=O)N3CCC(CC3)N3CCCCC3)C=C12
DB00763	Methimazole	CN1C=CNC1=S
DB00764	Mometasone	[H][C@@]12C[C@@H](C)[C@](O)(C(=O)CCl)[C@@]1(C)C[C@H](O)[C@@]1(Cl)[C@@]2([H])CCC2=CC(=O)C=C[C@]12C
DB00765	Metyrosine	C[C@](N)(CC1=CC=C(O)C=C1)C(O)=O
DB00767	Benzquinamide	CCN(CC)C(=O)C1CN2CCC3=CC(OC)=C(OC)C=C3C2CC1OC(C)=O
DB00768	Olopatadine	CN(C)CC\C=C1\C2=CC=CC=C2COC2=C1C=C(CC(O)=O)C=C2
DB00769	Hydrocortamate	[H][C@@]12CC[C@](O)(C(=O)COC(=O)CN(CC)CC)[C@@]1(C)C[C@H](O)[C@@]1([H])[C@@]2([H])CCC2=CC(=O)CC[C@]12C
DB00770	Alprostadil	CCCCC[C@H](O)\C=C\[C@H]1[C@H](O)CC(=O)[C@@H]1CCCCCCC(O)=O
DB00771	Clidinium	C[N@@+]12CC[C@@H](CC1)C(C2)OC(=O)C(O)(C1=CC=CC=C1)C1=CC=CC=C1
DB00772	Malathion	CCOC(=O)CC(SP(=S)(OC)OC)C(=O)OCC
DB00773	Etoposide	[H][C@]12COC(=O)[C@]1([H])[C@H](C1=CC(OC)=C(O)C(OC)=C1)C1=CC3=C(OCO3)C=C1[C@H]2O[C@@H]1O[C@]2([H])CO[C@@H](C)O[C@@]2([H])[C@H](O)[C@H]1O
DB00774	Hydroflumethiazide	NS(=O)(=O)C1=CC2=C(NCNS2(=O)=O)C=C1C(F)(F)F
DB00775	Tirofiban	CCCCS(=O)(=O)N[C@@H](CC1=CC=C(OCCCCC2CCNCC2)C=C1)C(O)=O
DB00776	Oxcarbazepine	NC(=O)N1C2=CC=CC=C2CC(=O)C2=C1C=CC=C2
DB00777	Propiomazine	CCC(=O)C1=CC2=C(SC3=CC=CC=C3N2CC(C)N(C)C)C=C1
DB00778	Roxithromycin	CC[C@H]1OC(=O)[C@H](C)[C@@H](O[C@H]2C[C@@](C)(OC)[C@@H](O)[C@H](C)O2)[C@H](C)[C@@H](O[C@@H]2O[C@H](C)C[C@@H]([C@H]2O)N(C)C)[C@](C)(O)C[C@@H](C)C(=NOCOCCOC)[C@H](C)[C@@H](O)[C@]1(C)O
DB00779	Nalidixic acid	CCN1C=C(C(O)=O)C(=O)C2=C1N=C(C)C=C2
DB00780	Phenelzine	NNCCC1=CC=CC=C1
DB00782	Propantheline	CC(C)[N+](C)(CCOC(=O)C1C2=CC=CC=C2OC2=CC=CC=C12)C(C)C
DB00783	Estradiol	[H][C@@]12CC[C@H](O)[C@@]1(C)CC[C@]1([H])C3=C(CC[C@@]21[H])C=C(O)C=C3
DB00784	Mefenamic acid	CC1=C(C)C(NC2=CC=CC=C2C(O)=O)=CC=C1
DB00786	Marimastat	CNC(=O)[C@@H](NC(=O)[C@H](CC(C)C)[C@H](O)C(=O)NO)C(C)(C)C
DB00787	Acyclovir	NC1=NC(=O)C2=C(N1)N(COCCO)C=N2
DB00788	Naproxen	COC1=CC2=C(C=C1)C=C(C=C2)[C@H](C)C(O)=O
DB00789	Gadopentetic acid	[Gd+3].OC(=O)CN(CCN(CCN(CC(O)=O)CC([O-])=O)CC([O-])=O)CC([O-])=O
DB00790	Perindopril	[H][C@]12C[C@H](N(C(=O)[C@H](C)N[C@@H](CCC)C(=O)OCC)[C@@]1([H])CCCC2)C(O)=O
DB00791	Uracil mustard	ClCCN(CCCl)C1=CNC(=O)NC1=O
DB00792	Tripelennamine	CN(C)CCN(CC1=CC=CC=C1)C1=CC=CC=N1
DB00793	Haloprogin	ClC1=CC(Cl)=C(Cl)C=C1OCC#CI
DB00794	Primidone	CCC1(C(=O)NCNC1=O)C1=CC=CC=C1
DB00795	Sulfasalazine	OC(=O)C1=CC(=CC=C1O)\N=N\C1=CC=C(C=C1)S(=O)(=O)NC1=NC=CC=C1
DB00796	Candesartan cilexetil	CCOC1=NC2=C(N1CC1=CC=C(C=C1)C1=CC=CC=C1C1=NN=NN1)C(=CC=C2)C(=O)OC(C)OC(=O)OC1CCCCC1
DB00797	Tolazoline	C(C1=NCCN1)C1=CC=CC=C1
DB00798	Gentamicin	CNC(C)C1CCC(N)C(OC2C(N)CC(N)C(OC3OCC(C)(O)C(NC)C3O)C2O)O1
DB00799	Tazarotene	CCOC(=O)C1=CN=C(C=C1)C#CC1=CC2=C(SCCC2(C)C)C=C1
DB00800	Fenoldopam	OC1=CC=C(C=C1)C1CNCCC2=C(Cl)C(O)=C(O)C=C12
DB00801	Halazepam	FC(F)(F)CN1C2=C(C=C(Cl)C=C2)C(=NCC1=O)C1=CC=CC=C1
DB00802	Alfentanil	CCN1N=NN(CCN2CCC(COC)(CC2)N(C(=O)CC)C2=CC=CC=C2)C1=O
DB00803	Colistin	CCC(C)CCCC(=O)N[C@@H](CCN)C(=O)N[C@@H]([C@@H](C)O)C(=O)N[C@@H](CCN)C(=O)N[C@H]1CCNC(=O)C(NC(=O)[C@@H](CCN)NC(=O)[C@H](CCN)NC(=O)[C@@H](CC(C)C)NC(=O)[C@@H](CC(C)C)NC(=O)[C@H](CCN)NC1=O)[C@@H](C)O
DB00804	Dicyclomine	CCN(CC)CCOC(=O)C1(CCCCC1)C1CCCCC1
DB00805	Minaprine	CC1=CC(=NN=C1NCCN1CCOCC1)C1=CC=CC=C1
DB00806	Pentoxifylline	CN1C=NC2=C1C(=O)N(CCCCC(C)=O)C(=O)N2C
DB00807	Proparacaine	CCCOC1=C(N)C=C(C=C1)C(=O)OCCN(CC)CC
DB00808	Indapamide	CC1CC2=CC=CC=C2N1NC(=O)C1=CC(=C(Cl)C=C1)S(N)(=O)=O
DB00809	Tropicamide	CCN(CC1=CC=NC=C1)C(=O)C(CO)C1=CC=CC=C1
DB00810	Biperiden	OC(CCN1CCCCC1)(C1CC2CC1C=C2)C1=CC=CC=C1
DB00811	Ribavirin	NC(=O)C1=NN(C=N1)[C@@H]1O[C@H](CO)[C@@H](O)[C@H]1O
DB00812	Phenylbutazone	CCCCC1C(=O)N(N(C1=O)C1=CC=CC=C1)C1=CC=CC=C1
DB00813	Fentanyl	CCC(=O)N(C1CCN(CCC2=CC=CC=C2)CC1)C1=CC=CC=C1
DB00814	Meloxicam	CN1C(C(=O)NC2=NC=C(C)S2)=C(O)C2=C(C=CC=C2)S1(=O)=O
DB00816	Orciprenaline	CC(C)NCC(O)C1=CC(O)=CC(O)=C1
DB00817	Rosoxacin	CCN1C=C(C(O)=O)C(=O)C2=C1C=C(C=C2)C1=CC=NC=C1
DB00818	Propofol	CC(C)C1=CC=CC(C(C)C)=C1O
DB00819	Acetazolamide	CC(=O)NC1=NN=C(S1)S(N)(=O)=O
DB00820	Tadalafil	[H][C@]12CC3=C(NC4=CC=CC=C34)[C@H](N1C(=O)CN(C)C2=O)C1=CC2=C(OCO2)C=C1
DB00821	Carprofen	CC(C(O)=O)C1=CC2=C(C=C1)C1=C(N2)C=CC(Cl)=C1
DB00822	Disulfiram	CCN(CC)C(=S)SSC(=S)N(CC)CC
DB00823	Ethynodiol diacetate	[H][C@@]12CC[C@@](OC(C)=O)(C#C)[C@@]1(C)CC[C@]1([H])[C@@]3([H])CC[C@H](OC(C)=O)C=C3CC[C@@]21[H]
DB00824	Enprofylline	CCCN1C2=C(NC=N2)C(=O)NC1=O
DB00825	Levomenthol	CC(C)[C@@H]1CC[C@@H](C)C[C@H]1O
DB00826	Natamycin	[H][C@@]12C[C@H](O)C[C@]3(O)C[C@H](O)[C@@H](C(O)=O)[C@]([H])(C[C@@H](O[C@]4([H])O[C@H](C)[C@@H](O)[C@H](N)[C@@H]4O)\C=C\C=C\C=C\C=C\C[C@@H](C)OC(=O)\C=C\[C@@]1([H])O2)O3
DB00827	Cinoxacin	CCN1N=C(C(O)=O)C(=O)C2=CC3=C(OCO3)C=C12
DB00828	Fosfomycin	C[C@@H]1O[C@@H]1P(O)(O)=O
DB00829	Diazepam	CN1C2=C(C=C(Cl)C=C2)C(=NCC1=O)C1=CC=CC=C1
DB00830	Phenmetrazine	CC1NCCOC1C1=CC=CC=C1
DB00831	Trifluoperazine	CN1CCN(CCCN2C3=CC=CC=C3SC3=C2C=C(C=C3)C(F)(F)F)CC1
DB00832	Phensuximide	CN1C(=O)CC(C1=O)C1=CC=CC=C1
DB00833	Cefaclor	[H][C@]12SCC(Cl)=C(N1C(=O)[C@H]2NC(=O)[C@H](N)C1=CC=CC=C1)C(O)=O
DB00834	Mifepristone	[H][C@@]12CC[C@@](O)(C#CC)[C@@]1(C)C[C@H](C1=CC=C(C=C1)N(C)C)C1=C3CCC(=O)C=C3CC[C@@]21[H]
DB00835	Brompheniramine	CN(C)CCC(C1=CC=C(Br)C=C1)C1=CC=CC=N1
DB00836	Loperamide	CN(C)C(=O)C(CCN1CCC(O)(CC1)C1=CC=C(Cl)C=C1)(C1=CC=CC=C1)C1=CC=CC=C1
DB00837	Progabide	NC(=O)CCC\N=C(\C1=CC=C(Cl)C=C1)C1=C(O)C=CC(F)=C1
DB00838	Clocortolone	[H][C@@]12C[C@@H](C)[C@H](C(=O)CO)[C@@]1(C)C[C@H](O)[C@@]1(Cl)[C@@]2([H])C[C@H](F)C2=CC(=O)C=C[C@]12C
DB00839	Tolazamide	CC1=CC=C(C=C1)S(=O)(=O)NC(=O)NN1CCCCCC1
DB00841	Dobutamine	CC(CCC1=CC=C(O)C=C1)NCCC1=CC(O)=C(O)C=C1
DB00842	Oxazepam	OC1N=C(C2=CC=CC=C2)C2=C(NC1=O)C=CC(Cl)=C2
DB00843	Donepezil	COC1=C(OC)C=C2C(=O)C(CC3CCN(CC4=CC=CC=C4)CC3)CC2=C1
DB00844	Nalbuphine	O[C@H]1CC[C@@]2(O)[C@H]3CC4=CC=C(O)C5=C4[C@@]2(CCN3CC2CCC2)[C@H]1O5
DB00845	Clofazimine	CC(C)N=C1C=C2N(C3=CC=C(Cl)C=C3)C3=C(C=CC=C3)N=C2C=C1NC1=CC=C(Cl)C=C1
DB00846	Flurandrenolide	CC1(C)O[C@@H]2C[C@H]3[C@@H]4C[C@H](F)C5=CC(=O)CC[C@]5(C)[C@H]4[C@@H](O)C[C@]3(C)[C@@]2(O1)C(=O)CO
DB00847	Cysteamine	NCCS
DB00848	Levamisole	C1CN2C[C@@H](N=C2S1)C1=CC=CC=C1
DB00849	Methylphenobarbital	CCC1(C(=O)NC(=O)N(C)C1=O)C1=CC=CC=C1
DB00850	Perphenazine	OCCN1CCN(CCCN2C3=CC=CC=C3SC3=C2C=C(Cl)C=C3)CC1
DB00851	Dacarbazine	CN(C)\N=N\C1=C(N=CN1)C(N)=O
DB00852	Pseudoephedrine	CN[C@@H](C)[C@@H](O)C1=CC=CC=C1
DB00853	Temozolomide	CN1N=NC2=C(N=CN2C1=O)C(N)=O
DB00854	Levorphanol	[H][C@@]12CCCC[C@@]11CCN(C)[C@@H]2CC2=C1C=C(O)C=C2
DB00855	Aminolevulinic acid	NCC(=O)CCC(O)=O
DB00856	Chlorphenesin	OCC(O)COC1=CC=C(Cl)C=C1
DB00857	Terbinafine	CN(C\C=C\C#CC(C)(C)C)CC1=CC=CC2=CC=CC=C12
DB00858	Drostanolone	[H][C@@]12CC[C@H](O)[C@@]1(C)CC[C@@]1([H])[C@@]2([H])CC[C@@]2([H])CC(=O)[C@H](C)C[C@]12C
DB00859	Penicillamine	[H][C@](N)(C(O)=O)C(C)(C)S
DB00860	Prednisolone	[H][C@@]12CC[C@](O)(C(=O)CO)[C@@]1(C)C[C@H](O)[C@@]1([H])[C@@]2([H])CCC2=CC(=O)C=C[C@]12C
DB00861	Diflunisal	OC(=O)C1=C(O)C=CC(=C1)C1=C(F)C=C(F)C=C1
DB00862	Vardenafil	CCCC1=NC(C)=C2N1NC(=NC2=O)C1=C(OCC)C=CC(=C1)S(=O)(=O)N1CCN(CC)CC1
DB00863	Ranitidine	CNC(NCCSCC1=CC=C(CN(C)C)O1)=C[N+]([O-])=O
DB00864	Tacrolimus	CO[C@@H]1C[C@@H](CC[C@H]1O)\C=C(/C)[C@H]1OC(=O)[C@@H]2CCCCN2C(=O)C(=O)[C@]2(O)O[C@@H]([C@H](C[C@H]2C)OC)[C@H](C[C@@H](C)C\C(C)=C\[C@@H](CC=C)C(=O)C[C@H](O)[C@H]1C)OC
DB00865	Benzphetamine	C[C@@H](CC1=CC=CC=C1)N(C)CC1=CC=CC=C1
DB00866	Alprenolol	CC(C)NCC(O)COC1=CC=CC=C1CC=C
DB00867	Ritodrine	C[C@H](NCCC1=CC=C(O)C=C1)[C@H](O)C1=CC=C(O)C=C1
DB00868	Benzonatate	CCCCNC1=CC=C(C=C1)C(=O)OCCOCCOCCOCCOCCOCCOCCOCCOCCOC
DB00869	Dorzolamide	CCN[C@H]1C[C@H](C)S(=O)(=O)C2=C1C=C(S2)S(N)(=O)=O
DB00870	Suprofen	CC(C(O)=O)C1=CC=C(C=C1)C(=O)C1=CC=CS1
DB00871	Terbutaline	CC(C)(C)NCC(O)C1=CC(O)=CC(O)=C1
DB00872	Conivaptan	CC1=NC2=C(CCN(C(=O)C3=CC=C(NC(=O)C4=CC=CC=C4C4=CC=CC=C4)C=C3)C3=CC=CC=C23)N1
DB14596	Loteprednol etabonate	[H][C@@]12CC[C@](OC(=O)OCC)(C(=O)OCCl)[C@@]1(C)C[C@H](O)[C@@]1([H])[C@@]2([H])CCC2=CC(=O)C=C[C@]12C
DB00874	Guaifenesin	COC1=CC=CC=C1OCC(O)CO
DB00875	Flupentixol	[H]\C(CCN1CCN(CCO)CC1)=C1/C2=CC=CC=C2SC2=C1C=C(C=C2)C(F)(F)F
DB00876	Eprosartan	CCCCC1=NC=C(\C=C(/CC2=CC=CS2)C(O)=O)N1CC1=CC=C(C=C1)C(O)=O
DB00877	Sirolimus	[H][C@@]1(C[C@@H](C)[C@]2([H])CC(=O)[C@H](C)\C=C(C)\[C@@H](O)[C@@H](OC)C(=O)[C@H](C)C[C@H](C)\C=C\C=C\C=C(C)\[C@H](C[C@]3([H])CC[C@@H](C)[C@@](O)(O3)C(=O)C(=O)N3CCCC[C@@]3([H])C(=O)O2)OC)CC[C@@H](O)[C@@H](C1)OC
DB00878	Chlorhexidine	ClC1=CC=C(NC(=N)NC(=N)NCCCCCCNC(=N)NC(=N)NC2=CC=C(Cl)C=C2)C=C1
DB00879	Emtricitabine	NC1=NC(=O)N(C=C1F)[C@@H]1CS[C@H](CO)O1
DB00880	Chlorothiazide	NS(=O)(=O)C1=C(Cl)C=C2NC=NS(=O)(=O)C2=C1
DB00881	Quinapril	CCOC(=O)[C@H](CCC1=CC=CC=C1)N[C@@H](C)C(=O)N1CC2=CC=CC=C2C[C@H]1C(O)=O
DB00882	Clomifene	CCN(CC)CCOC1=CC=C(C=C1)C(=C(Cl)C1=CC=CC=C1)C1=CC=CC=C1
DB00883	Isosorbide dinitrate	[H][C@]12OC[C@H](O[N+]([O-])=O)[C@@]1([H])OC[C@H]2O[N+]([O-])=O
DB00884	Risedronic acid	OC(CC1=CN=CC=C1)(P(O)(O)=O)P(O)(O)=O
DB00885	Pemirolast	CC1=CC=CN2C(=O)C(=CN=C12)C1=NNN=N1
DB00886	Omapatrilat	[H][C@]12CCC[C@H](N1C(=O)[C@H](CCS2)NC(=O)[C@@H](S)CC1=CC=CC=C1)C(O)=O
DB00887	Bumetanide	CCCCNC1=C(OC2=CC=CC=C2)C(=CC(=C1)C(O)=O)S(N)(=O)=O
DB00888	Mechlorethamine	CN(CCCl)CCCl
DB00889	Granisetron	CN1N=C(C(=O)N[C@@H]2C[C@@H]3CCC[C@H](C2)N3C)C2=C1C=CC=C2
DB00890	Dienestrol	[H]\C(C)=C(/C(=C(\[H])C)/C1=CC=C(O)C=C1)\C1=CC=C(O)C=C1
DB00891	Sulfapyridine	NC1=CC=C(C=C1)S(=O)(=O)NC1=CC=CC=N1
DB00892	Oxybuprocaine	CCCCOC1=CC(=CC=C1N)C(=O)OCCN(CC)CC
DB00894	Testolactone	[H][C@@]12CCC3=CC(=O)C=C[C@]3(C)[C@@]1([H])CC[C@]1(C)OC(=O)CC[C@@]21[H]
DB00896	Rimexolone	[H][C@@]12C[C@@H](C)[C@](C)(C(=O)CC)[C@@]1(C)C[C@H](O)[C@@]1([H])[C@@]2([H])CCC2=CC(=O)C=C[C@]12C
DB00897	Triazolam	CC1=NN=C2CN=C(C3=CC=CC=C3Cl)C3=C(C=CC(Cl)=C3)N12
DB00898	Ethanol	CCO
DB00899	Remifentanil	CCC(=O)N(C1=CC=CC=C1)C1(CCN(CCC(=O)OC)CC1)C(=O)OC
DB00900	Didanosine	OC[C@@H]1CC[C@@H](O1)N1C=NC2=C1NC=NC2=O
DB00901	Bitolterol	CC1=CC=C(C=C1)C(=O)OC1=C(OC(=O)C2=CC=C(C)C=C2)C=C(C=C1)C(O)CNC(C)(C)C
DB00902	Methdilazine	CN1CCC(CN2C3=CC=CC=C3SC3=CC=CC=C23)C1
DB00903	Etacrynic acid	CCC(=C)C(=O)C1=C(Cl)C(Cl)=C(OCC(O)=O)C=C1
DB00904	Ondansetron	CN1C2=C(C3=CC=CC=C13)C(=O)C(CN1C=CN=C1C)CC2
DB00905	Bimatoprost	CCNC(=O)CCC\C=C/C[C@H]1[C@@H](O)C[C@@H](O)[C@@H]1\C=C\[C@@H](O)CCC1=CC=CC=C1
DB00906	Tiagabine	CC1=C(SC=C1)C(=CCCN1CCC[C@H](C1)C(O)=O)C1=C(C)C=CS1
DB00907	Cocaine	[H][C@]12CC[C@]([H])([C@H]([C@H](C1)OC(=O)C1=CC=CC=C1)C(=O)OC)N2C
DB00908	Quinidine	[H][C@@]12CCN(C[C@@H]1C=C)[C@]([H])(C2)[C@@H](O)C1=C2C=C(OC)C=CC2=NC=C1
DB00909	Zonisamide	NS(=O)(=O)CC1=NOC2=CC=CC=C12
DB00910	Paricalcitol	[H][C@@]1(CC[C@@]2([H])\C(CCC[C@]12C)=C\C=C1C[C@@H](O)C[C@H](O)C1)[C@H](C)\C=C\[C@H](C)C(C)(C)O
DB00911	Tinidazole	CCS(=O)(=O)CCN1C(C)=NC=C1[N+]([O-])=O
DB00912	Repaglinide	CCOC1=C(C=CC(CC(=O)N[C@@H](CC(C)C)C2=CC=CC=C2N2CCCCC2)=C1)C(O)=O
DB00913	Anileridine	CCOC(=O)C1(CCN(CCC2=CC=C(N)C=C2)CC1)C1=CC=CC=C1
DB00914	Phenformin	NC(=N)NC(=N)NCCC1=CC=CC=C1
DB00915	Amantadine	NC12CC3CC(CC(C3)C1)C2
DB00916	Metronidazole	CC1=NC=C(N1CCO)[N+]([O-])=O
DB00917	Dinoprostone	CCCCC[C@H](O)\C=C\[C@H]1[C@H](O)CC(=O)[C@@H]1C\C=C/CCCC(O)=O
DB00918	Almotriptan	CN(C)CCC1=CNC2=C1C=C(CS(=O)(=O)N1CCCC1)C=C2
DB00919	Spectinomycin	[H][C@@]12O[C@H](C)CC(=O)[C@]1(O)O[C@]1([H])[C@@H](NC)[C@@H](O)[C@@H](NC)[C@H](O)[C@@]1([H])O2
DB00920	Ketotifen	CN1CCC(CC1)=C1C2=C(SC=C2)C(=O)CC2=CC=CC=C12
DB00921	Buprenorphine	CO[C@]12CC[C@@]3(C[C@@H]1[C@](C)(O)C(C)(C)C)[C@H]1CC4=C5C(O[C@@H]2[C@@]35CCN1CC1CC1)=C(O)C=C4
DB00922	Levosimendan	C[C@@H]1CC(=O)NN=C1C1=CC=C(NN=C(C#N)C#N)C=C1
DB00923	Ceforanide	[H][C@]12SCC(CSC3=NN=NN3CC(O)=O)=C(N1C(=O)[C@H]2NC(=O)CC1=CC=CC=C1CN)C(O)=O
DB00924	Cyclobenzaprine	CN(C)CCC=C1C2=CC=CC=C2C=CC2=CC=CC=C12
DB00925	Phenoxybenzamine	CC(COC1=CC=CC=C1)N(CCCl)CC1=CC=CC=C1
DB00926	Etretinate	CCOC(=O)C=C(C)C=CC=C(C)C=CC1=C(C)C(C)=C(OC)C=C1C
DB00927	Famotidine	NC(N)=NC1=NC(CSCCC(N)=NS(N)(=O)=O)=CS1
DB00928	Azacitidine	NC1=NC(=O)N(C=N1)[C@@H]1O[C@H](CO)[C@@H](O)[C@H]1O
DB00929	Misoprostol	CCCCC(C)(O)C\C=C\[C@H]1[C@H](O)CC(=O)[C@@H]1CCCCCCC(=O)OC
DB00931	Metacycline	[H][C@@]12[C@@H](O)[C@]3([H])C(=C)C4=C(C(O)=CC=C4)C(=O)C3=C(O)[C@]1(O)C(=O)C(C(N)=O)=C(O)[C@H]2N(C)C
DB00932	Tipranavir	[H][C@@](CC)(C1=CC(NS(=O)(=O)C2=NC=C(C=C2)C(F)(F)F)=CC=C1)C1=C(O)C[C@@](CCC)(CCC2=CC=CC=C2)OC1=O
DB00933	Mesoridazine	CN1CCCCC1CCN1C2=C(SC3=C1C=C(C=C3)S(C)=O)C=CC=C2
DB00934	Maprotiline	CNCCCC12CCC(C3=CC=CC=C13)C1=CC=CC=C21
DB00935	Oxymetazoline	CC1=CC(=C(O)C(C)=C1CC1=NCCN1)C(C)(C)C
DB00936	Salicylic acid	OC(=O)C1=CC=CC=C1O
DB00937	Diethylpropion	CCN(CC)C(C)C(=O)C1=CC=CC=C1
DB00938	Salmeterol	OCC1=C(O)C=CC(=C1)C(O)CNCCCCCCOCCCCC1=CC=CC=C1
DB00939	Meclofenamic acid	CC1=C(Cl)C(NC2=CC=CC=C2C(O)=O)=C(Cl)C=C1
DB00940	Methantheline	CC[N+](C)(CC)CCOC(=O)C1C2=CC=CC=C2OC2=CC=CC=C12
DB00941	Hexafluronium	C[N+](C)(CCCCCC[N+](C)(C)C1C2=C(C=CC=C2)C2=C1C=CC=C2)C1C2=C(C=CC=C2)C2=C1C=CC=C2
DB00942	Cycrimine	OC(CCN1CCCCC1)(C1CCCC1)C1=CC=CC=C1
DB00943	Zalcitabine	NC1=NC(=O)N(C=C1)[C@H]1CC[C@@H](CO)O1
DB00944	Demecarium	CN(CCCCCCCCCCN(C)C(=O)OC1=CC=CC(=C1)[N+](C)(C)C)C(=O)OC1=CC=CC(=C1)[N+](C)(C)C
DB00945	Acetylsalicylic acid	CC(=O)OC1=CC=CC=C1C(O)=O
DB00946	Phenprocoumon	CCC(C1=CC=CC=C1)C1=C(O)C2=C(OC1=O)C=CC=C2
DB00947	Fulvestrant	[H][C@@]12CC[C@H](O)[C@@]1(C)CC[C@]1([H])C3=CC=C(O)C=C3C[C@@H](CCCCCCCCCS(=O)CCCC(F)(F)C(F)(F)F)[C@@]21[H]
DB00948	Mezlocillin	[H][C@]12SC(C)(C)[C@@H](N1C(=O)[C@H]2NC(=O)[C@H](NC(=O)N1CCN(C1=O)S(C)(=O)=O)C1=CC=CC=C1)C(O)=O
DB00949	Felbamate	NC(=O)OCC(COC(N)=O)C1=CC=CC=C1
DB00950	Fexofenadine	CC(C)(C(O)=O)C1=CC=C(C=C1)C(O)CCCN1CCC(CC1)C(O)(C1=CC=CC=C1)C1=CC=CC=C1
DB00951	Isoniazid	NNC(=O)C1=CC=NC=C1
DB00952	Naratriptan	CNS(=O)(=O)CCC1=CC2=C(NC=C2C2CCN(C)CC2)C=C1
DB00953	Rizatriptan	CN(C)CCC1=CNC2=C1C=C(CN1C=NC=N1)C=C2
DB00954	Dirithromycin	CC[C@H]1OC(=O)[C@H](C)[C@@H](O[C@H]2C[C@@](C)(OC)[C@@H](O)[C@H](C)O2)[C@H](C)[C@@H](O[C@@H]2O[C@H](C)C[C@@H]([C@H]2O)N(C)C)[C@](C)(O)C[C@@H](C)[C@@H]2N[C@@H](COCCOC)O[C@H]([C@H]2C)[C@]1(C)O
DB00955	Netilmicin	CCN[C@@H]1C[C@H](N)[C@@H](O[C@H]2OC(CN)=CC[C@H]2N)[C@H](O)[C@H]1O[C@H]1OC[C@](C)(O)[C@H](NC)[C@H]1O
DB00956	Hydrocodone	[H][C@@]12OC3=C(OC)C=CC4=C3[C@@]11CCN(C)[C@]([H])(C4)[C@]1([H])CCC2=O
DB00957	Norgestimate	[H][C@@]12CC[C@@](OC(C)=O)(C#C)[C@@]1(CC)CC[C@]1([H])[C@@]3([H])CC\C(C=C3CC[C@@]21[H])=N/O
DB00959	Methylprednisolone	[H][C@@]12CC[C@](O)(C(=O)CO)[C@@]1(C)C[C@H](O)[C@@]1([H])[C@@]2([H])C[C@H](C)C2=CC(=O)C=C[C@]12C
DB00960	Pindolol	CC(C)NCC(O)COC1=CC=CC2=C1C=CN2
DB00961	Mepivacaine	CN1CCCCC1C(=O)NC1=C(C)C=CC=C1C
DB00962	Zaleplon	CCN(C(C)=O)C1=CC=CC(=C1)C1=CC=NC2=C(C=NN12)C#N
DB00963	Bromfenac	NC1=C(CC(O)=O)C=CC=C1C(=O)C1=CC=C(Br)C=C1
DB00964	Apraclonidine	NC1=CC(Cl)=C(NC2=NCCN2)C(Cl)=C1
DB00966	Telmisartan	CCCC1=NC2=C(C=C(C=C2C)C2=NC3=CC=CC=C3N2C)N1CC1=CC=C(C=C1)C1=CC=CC=C1C(O)=O
DB00967	Desloratadine	ClC1=CC2=C(C=C1)C(=C1CCNCC1)C1=C(CC2)C=CC=N1
DB00968	Methyldopa	C[C@](N)(CC1=CC=C(O)C(O)=C1)C(O)=O
DB00969	Alosetron	CN1C2=C(C3=CC=CC=C13)C(=O)N(CC1=C(C)NC=N1)CC2
DB00970	Dactinomycin	[H][C@@]12CCCN1C(=O)[C@H](NC(=O)[C@@H](NC(=O)C1=C3N=C4C(OC3=C(C)C=C1)=C(C)C(=O)C(N)=C4C(=O)N[C@H]1[C@@H](C)OC(=O)[C@H](C(C)C)N(C)C(=O)CN(C)C(=O)[C@]3([H])CCCN3C(=O)[C@H](NC1=O)C(C)C)[C@@H](C)OC(=O)[C@H](C(C)C)N(C)C(=O)CN(C)C2=O)C(C)C
DB00971	Selenium Sulfide	S=[Se]=S
DB00972	Azelastine	CN1CCCC(CC1)N1N=C(CC2=CC=C(Cl)C=C2)C2=CC=CC=C2C1=O
DB00973	Ezetimibe	[H][C@]1(CC[C@H](O)C2=CC=C(F)C=C2)C(=O)N(C2=CC=C(F)C=C2)[C@]1([H])C1=CC=C(O)C=C1
DB00974	Edetic acid	OC(=O)CN(CCN(CC(O)=O)CC(O)=O)CC(O)=O
DB00975	Dipyridamole	OCCN(CCO)C1=NC2=C(N=C(N=C2N2CCCCC2)N(CCO)CCO)C(=N1)N1CCCCC1
DB00976	Telithromycin	[H][C@@]12[C@@H](C)C(=O)[C@H](C)C[C@@](C)(OC)[C@H](O[C@@H]3O[C@H](C)C[C@@H]([C@H]3O)N(C)C)[C@@H](C)C(=O)[C@@H](C)C(=O)O[C@H](CC)[C@@]1(C)OC(=O)N2CCCCN1C=NC(=C1)C1=CC=CN=C1
DB00977	Ethinylestradiol	[H][C@@]12CC[C@@](O)(C#C)[C@@]1(C)CC[C@]1([H])C3=C(CC[C@@]21[H])C=C(O)C=C3
DB00978	Lomefloxacin	CCN1C=C(C(O)=O)C(=O)C2=CC(F)=C(N3CCNC(C)C3)C(F)=C12
DB00979	Cyclopentolate	CN(C)CCOC(=O)C(C1=CC=CC=C1)C1(O)CCCC1
DB00980	Ramelteon	CCC(=O)NCC[C@@H]1CCC2=C1C1=C(OCC1)C=C2
DB00981	Physostigmine	[H][C@]12N(C)CC[C@@]1(C)C1=C(C=CC(OC(=O)NC)=C1)N2C
DB00982	Isotretinoin	C\C(\C=C\C1=C(C)CCCC1(C)C)=C/C=C/C(/C)=C\C(O)=O
DB00983	Formoterol	COC1=CC=C(CC(C)NCC(O)C2=CC(NC=O)=C(O)C=C2)C=C1
DB00984	Nandrolone phenpropionate	[H][C@@]12CC[C@H](OC(=O)CCC3=CC=CC=C3)[C@@]1(C)CC[C@]1([H])[C@@]3([H])CCC(=O)C=C3CC[C@@]21[H]
DB00985	Dimenhydrinate	CN1C2=C(N=C(Cl)N2)C(=O)N(C)C1=O.CN(C)CCOC(C1=CC=CC=C1)C1=CC=CC=C1
DB00986	Glycopyrronium	C[N+]1(C)CCC(C1)OC(=O)C(O)(C1CCCC1)C1=CC=CC=C1
DB00987	Cytarabine	NC1=NC(=O)N(C=C1)[C@@H]1O[C@H](CO)[C@@H](O)[C@@H]1O
DB00988	Dopamine	NCCC1=CC(O)=C(O)C=C1
DB00989	Rivastigmine	CCN(C)C(=O)OC1=CC=CC(=C1)[C@H](C)N(C)C
DB00990	Exemestane	[H][C@@]12CCC(=O)[C@@]1(C)CC[C@@]1([H])[C@@]2([H])CC(=C)C2=CC(=O)C=C[C@]12C
DB00991	Oxaprozin	OC(=O)CCC1=NC(=C(O1)C1=CC=CC=C1)C1=CC=CC=C1
DB00992	Methyl aminolevulinate	COC(=O)CCC(=O)CN
DB00993	Azathioprine	CN1C=NC(=C1SC1=NC=NC2=C1NC=N2)[N+]([O-])=O
DB00995	Auranofin	CCP(CC)(CC)=[Au]S[C@@H]1O[C@H](COC(C)=O)[C@@H](OC(C)=O)[C@H](OC(C)=O)[C@H]1OC(C)=O
DB00996	Gabapentin	NCC1(CC(O)=O)CCCCC1
DB00997	Doxorubicin	COC1=CC=CC2=C1C(=O)C1=C(O)C3=C(C[C@](O)(C[C@@H]3O[C@H]3C[C@H](N)[C@H](O)[C@H](C)O3)C(=O)CO)C(O)=C1C2=O
DB00998	Frovatriptan	CN[C@@H]1CCC2=C(C1)C1=C(N2)C=CC(=C1)C(N)=O
DB00999	Hydrochlorothiazide	NS(=O)(=O)C1=C(Cl)C=C2NCNS(=O)(=O)C2=C1
DB01000	Cyclacillin	[H][C@]12SC(C)(C)[C@@H](N1C(=O)[C@H]2NC(=O)C1(N)CCCCC1)C(O)=O
DB01001	Salbutamol	CC(C)(C)NCC(O)C1=CC(CO)=C(O)C=C1
DB01002	Levobupivacaine	CCCCN1CCCC[C@H]1C(=O)NC1=C(C)C=CC=C1C
DB01003	Cromoglicic acid	OC(COC1=CC=CC2=C1C(=O)C=C(O2)C(O)=O)COC1=CC=CC2=C1C(=O)C=C(O2)C(O)=O
DB01004	Ganciclovir	NC1=NC2=C(N=CN2COC(CO)CO)C(=O)N1
DB01005	Hydroxyurea	NC(=O)NO
DB01006	Letrozole	N#CC1=CC=C(C=C1)C(N1C=NC=N1)C1=CC=C(C=C1)C#N
DB01007	Tioconazole	ClC1=C(COC(CN2C=CN=C2)C2=C(Cl)C=C(Cl)C=C2)C=CS1
DB01008	Busulfan	CS(=O)(=O)OCCCCOS(C)(=O)=O
DB01009	Ketoprofen	CC(C(O)=O)C1=CC(=CC=C1)C(=O)C1=CC=CC=C1
DB01010	Edrophonium	CC[N+](C)(C)C1=CC(O)=CC=C1
DB01011	Metyrapone	CC(C)(C(=O)C1=CN=CC=C1)C1=CC=CN=C1
DB01012	Cinacalcet	C[C@@H](NCCCC1=CC(=CC=C1)C(F)(F)F)C1=CC=CC2=CC=CC=C12
DB01013	Clobetasol propionate	[H][C@@]12C[C@H](C)[C@](OC(=O)CC)(C(=O)CCl)[C@@]1(C)C[C@H](O)[C@@]1(F)[C@@]2([H])CCC2=CC(=O)C=C[C@]12C
DB01014	Balsalazide	OC(=O)CCNC(=O)C1=CC=C(C=C1)\N=N\C1=CC=C(O)C(=C1)C(O)=O
DB01015	Sulfamethoxazole	CC1=CC(NS(=O)(=O)C2=CC=C(N)C=C2)=NO1
DB01016	Glyburide	COC1=C(C=C(Cl)C=C1)C(=O)NCCC1=CC=C(C=C1)S(=O)(=O)NC(=O)NC1CCCCC1
DB01017	Minocycline	[H][C@@]12CC3=C(C(O)=CC=C3N(C)C)C(=O)C1=C(O)[C@]1(O)C(=O)C(C(N)=O)=C(O)[C@@H](N(C)C)[C@]1([H])C2
DB01018	Guanfacine	NC(=N)NC(=O)CC1=C(Cl)C=CC=C1Cl
DB01019	Bethanechol	CC(C[N+](C)(C)C)OC(N)=O
DB01020	Isosorbide mononitrate	[H][C@]12OC[C@@H](O[N+]([O-])=O)[C@@]1([H])OC[C@@H]2O
DB01021	Trichlormethiazide	NS(=O)(=O)C1=C(Cl)C=C2NC(NS(=O)(=O)C2=C1)C(Cl)Cl
DB01022	Phylloquinone	CC(C)CCC[C@@H](C)CCC[C@@H](C)CCC\C(C)=C\CC1=C(C)C(=O)C2=C(C=CC=C2)C1=O
DB01023	Felodipine	CCOC(=O)C1=C(C)NC(C)=C(C1C1=C(Cl)C(Cl)=CC=C1)C(=O)OC
DB01024	Mycophenolic acid	COC1=C(C\C=C(/C)CCC(O)=O)C(O)=C2C(=O)OCC2=C1C
DB01025	Amlexanox	CC(C)C1=CC2=C(OC3=NC(N)=C(C=C3C2=O)C(O)=O)C=C1
DB01026	Ketoconazole	CC(=O)N1CCN(CC1)C1=CC=C(OCC2COC(CN3C=CN=C3)(O2)C2=CC=C(Cl)C=C2Cl)C=C1
DB01028	Methoxyflurane	COC(F)(F)C(Cl)Cl
DB01029	Irbesartan	CCCCC1=NC2(CCCC2)C(=O)N1CC1=CC=C(C=C1)C1=CC=CC=C1C1=NNN=N1
DB01030	Topotecan	CC[C@@]1(O)C(=O)OCC2=C1C=C1N(CC3=CC4=C(C=CC(O)=C4CN(C)C)N=C13)C2=O
DB01031	Ethinamate	NC(=O)OC1(CCCCC1)C#C
DB01032	Probenecid	CCCN(CCC)S(=O)(=O)C1=CC=C(C=C1)C(O)=O
DB01033	Mercaptopurine	S=C1N=CNC2=C1NC=N2
DB01034	Cerulenin	[H][C@]1(O[C@]1([H])C(=O)CC\C=C\C\C=C\C)C(N)=O
DB01035	Procainamide	CCN(CC)CCNC(=O)C1=CC=C(N)C=C1
DB01036	Tolterodine	CC(C)N(CC[C@H](C1=CC=CC=C1)C1=C(O)C=CC(C)=C1)C(C)C
DB01037	Selegiline	C[C@H](CC1=CC=CC=C1)N(C)CC#C
DB01038	Carphenazine	CCC(=O)C1=CC=C2SC3=C(C=CC=C3)N(CCCN3CCN(CCO)CC3)C2=C1
DB01039	Fenofibrate	CC(C)OC(=O)C(C)(C)OC1=CC=C(C=C1)C(=O)C1=CC=C(Cl)C=C1
DB01041	Thalidomide	O=C1N(C2CCC(=O)NC2=O)C(=O)C2=CC=CC=C12
DB01042	Melphalan	N[C@@H](CC1=CC=C(C=C1)N(CCCl)CCCl)C(O)=O
DB01043	Memantine	CC12CC3CC(C)(C1)CC(N)(C3)C2
DB01044	Gatifloxacin	COC1=C2N(C=C(C(O)=O)C(=O)C2=CC(F)=C1N1CCNC(C)C1)C1CC1
DB01045	Rifampicin	CO[C@H]1\C=C\O[C@@]2(C)OC3=C(C2=O)C2=C(O)C(\C=N\N4CCN(C)CC4)=C(NC(=O)\C(C)=C/C=C/[C@H](C)[C@H](O)[C@@H](C)[C@@H](O)[C@@H](C)[C@H](OC(C)=O)[C@@H]1C)C(O)=C2C(O)=C3C
DB01046	Lubiprostone	[H][C@@]12CC(=O)[C@H](CCCCCCC(O)=O)[C@@]1([H])CC[C@@](O)(O2)C(F)(F)CCCC
DB01047	Fluocinonide	[H][C@@]12C[C@@]3([H])[C@]4([H])C[C@H](F)C5=CC(=O)C=C[C@]5(C)[C@@]4(F)[C@@H](O)C[C@]3(C)[C@@]1(OC(C)(C)O2)C(=O)COC(C)=O
DB01048	Abacavir	NC1=NC2=C(N=CN2[C@@H]2C[C@H](CO)C=C2)C(NC2CC2)=N1
DB01050	Ibuprofen	CC(C)CC1=CC=C(C=C1)C(C)C(O)=O
DB01053	Benzylpenicillin	[H][C@]12SC(C)(C)[C@@H](N1C(=O)[C@H]2NC(=O)CC1=CC=CC=C1)C(O)=O
DB01054	Nitrendipine	CCOC(=O)C1=C(C)NC(C)=C(C1C1=CC(=CC=C1)[N+]([O-])=O)C(=O)OC
DB01055	Mimosine	N[C@@H](CN1C=CC(=O)C(O)=C1)C(O)=O
DB01056	Tocainide	CC(N)C(=O)NC1=C(C)C=CC=C1C
DB01057	Echothiophate	CCOP(=O)(OCC)SCC[N+](C)(C)C
DB01058	Praziquantel	O=C(C1CCCCC1)N1CC2N(CCC3=CC=CC=C23)C(=O)C1
DB01059	Norfloxacin	CCN1C=C(C(O)=O)C(=O)C2=CC(F)=C(C=C12)N1CCNCC1
DB01060	Amoxicillin	[H][C@]12SC(C)(C)[C@@H](N1C(=O)[C@H]2NC(=O)[C@H](N)C1=CC=C(O)C=C1)C(O)=O
DB01061	Azlocillin	[H][C@](NC(=O)N1CCNC1=O)(C(=O)N[C@@H]1C(=O)N2[C@@H](C(O)=O)C(C)(C)S[C@]12[H])C1=CC=CC=C1
DB01062	Oxybutynin	CCN(CC)CC#CCOC(=O)C(O)(C1CCCCC1)C1=CC=CC=C1
DB01063	Acetophenazine	CC(=O)C1=CC=C2SC3=C(C=CC=C3)N(CCCN3CCN(CCO)CC3)C2=C1
DB01064	Isoprenaline	CC(C)NCC(O)C1=CC(O)=C(O)C=C1
DB01065	Melatonin	COC1=CC2=C(NC=C2CCNC(C)=O)C=C1
DB01066	Cefditoren	[H][C@]12SCC(\C=C/C3=C(C)N=CS3)=C(N1C(=O)[C@H]2NC(=O)C(=N/OC)\C1=CSC(N)=N1)C(O)=O
DB01067	Glipizide	CC1=NC=C(N=C1)C(=O)NCCC1=CC=C(C=C1)S(=O)(=O)NC(=O)NC1CCCCC1
DB01068	Clonazepam	[O-][N+](=O)C1=CC2=C(NC(=O)CN=C2C2=CC=CC=C2Cl)C=C1
DB01069	Promethazine	CC(CN1C2=CC=CC=C2SC2=CC=CC=C12)N(C)C
DB01070	Dihydrotachysterol	CC(C)[C@@H](C)\C=C\[C@@H](C)[C@@]1([H])CC[C@@]2([H])\C(CCC[C@]12C)=C\C=C1/C[C@@H](O)CC[C@@H]1C
DB01071	Mequitazine	C(C1CN2CCC1CC2)N1C2=CC=CC=C2SC2=CC=CC=C12
DB01072	Atazanavir	COC(=O)N[C@H](C(=O)N[C@@H](CC1=CC=CC=C1)[C@@H](O)CN(CC1=CC=C(C=C1)C1=CC=CC=N1)NC(=O)[C@@H](NC(=O)OC)C(C)(C)C)C(C)(C)C
DB01073	Fludarabine	NC1=NC(F)=NC2=C1N=CN2[C@@H]1O[C@H](CO)[C@@H](O)[C@@H]1O
DB01074	Perhexiline	C(C(C1CCCCC1)C1CCCCC1)C1CCCCN1
DB01075	Diphenhydramine	CN(C)CCOC(C1=CC=CC=C1)C1=CC=CC=C1
DB01076	Atorvastatin	CC(C)C1=C(C(=O)NC2=CC=CC=C2)C(=C(N1CC[C@@H](O)C[C@@H](O)CC(O)=O)C1=CC=C(F)C=C1)C1=CC=CC=C1
DB01077	Etidronic acid	CC(O)(P(O)(O)=O)P(O)(O)=O
DB01078	Deslanoside	C[C@H]1O[C@H](C[C@H](O)[C@@H]1O[C@H]1C[C@H](O)[C@H](O[C@H]2C[C@H](O)[C@H](O[C@@H]3O[C@H](CO)[C@@H](O)[C@H](O)[C@H]3O)[C@@H](C)O2)[C@@H](C)O1)O[C@H]1CC[C@@]2(C)[C@H](CC[C@@H]3[C@@H]2C[C@@H](O)[C@]2(C)[C@H](CC[C@]32O)C2=CC(=O)OC2)C1
DB01079	Tegaserod	CCCCCNC(=N)N\N=C\C1=CNC2=C1C=C(OC)C=C2
DB01080	Vigabatrin	NC(CCC(O)=O)C=C
DB01081	Diphenoxylate	CCOC(=O)C1(CCN(CCC(C#N)(C2=CC=CC=C2)C2=CC=CC=C2)CC1)C1=CC=CC=C1
DB01082	Streptomycin	CN[C@H]1[C@H](O)[C@@H](O)[C@H](CO)O[C@H]1O[C@H]1[C@H](O[C@H]2[C@H](O)[C@@H](O)[C@H](NC(N)=N)[C@@H](O)[C@@H]2NC(N)=N)O[C@@H](C)[C@]1(O)C=O
DB01083	Orlistat	CCCCCCCCCCC[C@@H](C[C@@H]1OC(=O)[C@H]1CCCCCC)OC(=O)[C@H](CC(C)C)NC=O
DB01084	Emedastine	CCOCCN1C(=NC2=CC=CC=C12)N1CCCN(C)CC1
DB01085	Pilocarpine	CC[C@H]1[C@@H](CC2=CN=CN2C)COC1=O
DB01086	Benzocaine	CCOC(=O)C1=CC=C(N)C=C1
DB01087	Primaquine	COC1=CC(NC(C)CCCN)=C2N=CC=CC2=C1
DB01088	Iloprost	[H][C@]12C[C@@H](O)[C@H](\C=C\[C@@H](O)C(C)CC#CC)[C@@]1([H])C\C(C2)=C\CCCC(O)=O
DB01089	Deserpidine	[H][C@]12C[C@@H](OC(=O)C3=CC(OC)=C(OC)C(OC)=C3)[C@H](OC)[C@@H](C(=O)OC)[C@@]1([H])C[C@@]1([H])N(CCC3=C1NC1=CC=CC=C31)C2
DB01090	Pentolinium	C[N+]1(CCCCC[N+]2(C)CCCC2)CCCC1
DB01091	Butenafine	CN(CC1=CC=C(C=C1)C(C)(C)C)CC1=CC=CC2=CC=CC=C12
DB01092	Ouabain	[H][C@@]12CC[C@]3(O)C[C@H](C[C@@H](O)[C@]3(CO)[C@@]1([H])[C@H](O)C[C@]1(C)[C@H](CC[C@]21O)C1=CC(=O)OC1)O[C@@H]1O[C@@H](C)[C@H](O)[C@@H](O)[C@H]1O
DB01093	Dimethyl sulfoxide	CS(C)=O
DB01094	Hesperetin	COC1=C(O)C=C(C=C1)[C@@H]1CC(=O)C2=C(O)C=C(O)C=C2O1
DB01095	Fluvastatin	CC(C)N1C(\C=C\[C@H](O)C[C@H](O)CC(O)=O)=C(C2=CC=C(F)C=C2)C2=CC=CC=C12
DB01096	Oxamniquine	CC(C)NCC1CCC2=CC(CO)=C(C=C2N1)[N+]([O-])=O
DB01097	Leflunomide	CC1=C(C=NO1)C(=O)NC1=CC=C(C=C1)C(F)(F)F
DB01098	Rosuvastatin	CC(C)C1=NC(=NC(C2=CC=C(F)C=C2)=C1\C=C\[C@@H](O)C[C@@H](O)CC(=O)O)N(C)S(C)(=O)=O
DB01099	Flucytosine	NC1=C(F)C=NC(=O)N1
DB01100	Pimozide	FC1=CC=C(C=C1)C(CCCN1CCC(CC1)N1C(=O)NC2=CC=CC=C12)C1=CC=C(F)C=C1
DB01101	Capecitabine	CCCCCOC(=O)NC1=NC(=O)N(C=C1F)[C@@H]1O[C@H](C)[C@@H](O)[C@H]1O
DB01102	Arbutamine	O[C@@H](CNCCCCC1=CC=C(O)C=C1)C1=CC(O)=C(O)C=C1
DB01103	Quinacrine	CCN(CC)CCCC(C)NC1=C2C=C(OC)C=CC2=NC2=C1C=CC(Cl)=C2
DB01104	Sertraline	CN[C@H]1CC[C@@H](C2=CC(Cl)=C(Cl)C=C2)C2=CC=CC=C12
DB01105	Sibutramine	CC(C)CC(N(C)C)C1(CCC1)C1=CC=C(Cl)C=C1
DB01106	Levocabastine	C[C@@H]1CN(CC[C@]1(C(O)=O)C1=CC=CC=C1)[C@H]1CC[C@](CC1)(C#N)C1=CC=C(F)C=C1
DB01107	Methyprylon	CCC1(CC)C(=O)NCC(C)C1=O
DB01108	Trilostane	[H][C@@]12CC[C@H](O)[C@@]1(C)CC[C@@]1([H])[C@@]2([H])CC[C@@]23O[C@@H]2C(O)=C(C[C@]13C)C#N
DB01110	Miconazole	ClC1=CC(Cl)=C(COC(CN2C=CN=C2)C2=C(Cl)C=C(Cl)C=C2)C=C1
DB01112	Cefuroxime	[H][C@]12SCC(COC(N)=O)=C(N1C(=O)[C@H]2NC(=O)C(=N/OC)\C1=CC=CO1)C(O)=O
DB01113	Papaverine	COC1=C(OC)C=C(CC2=NC=CC3=CC(OC)=C(OC)C=C23)C=C1
DB01114	Chlorpheniramine	CN(C)CCC(C1=CC=C(Cl)C=C1)C1=CC=CC=N1
DB01115	Nifedipine	COC(=O)C1=C(C)NC(C)=C(C1C1=CC=CC=C1[N+]([O-])=O)C(=O)OC
DB01116	Trimethaphan	O=C1N(CC2=CC=CC=C2)C2C[S+]3CCCC3C2N1CC1=CC=CC=C1
DB01117	Atovaquone	OC1=C([C@H]2CC[C@@H](CC2)C2=CC=C(Cl)C=C2)C(=O)C2=CC=CC=C2C1=O
DB01118	Amiodarone	CCCCC1=C(C(=O)C2=CC(I)=C(OCCN(CC)CC)C(I)=C2)C2=C(O1)C=CC=C2
DB01119	Diazoxide	CC1=NS(=O)(=O)C2=C(N1)C=CC(Cl)=C2
DB01120	Gliclazide	[H][C@@]12CCC[C@]1([H])CN(C2)NC(=O)NS(=O)(=O)C1=CC=C(C)C=C1
DB01121	Phenacemide	NC(=O)NC(=O)CC1=CC=CC=C1
DB01122	Ambenonium	CC[N+](CC)(CCNC(=O)C(=O)NCC[N+](CC)(CC)CC1=CC=CC=C1Cl)CC1=CC=CC=C1Cl
DB01123	Proflavine	NC1=CC2=NC3=C(C=CC(N)=C3)C=C2C=C1
DB01124	Tolbutamide	CCCCNC(=O)NS(=O)(=O)C1=CC=C(C)C=C1
DB01125	Anisindione	COC1=CC=C(C=C1)C1C(=O)C2=CC=CC=C2C1=O
DB01126	Dutasteride	[H][C@@]1(CC[C@@]2([H])[C@]3([H])CC[C@@]4([H])NC(=O)C=C[C@]4(C)[C@@]3([H])CC[C@]12C)C(=O)NC1=CC(=CC=C1C(F)(F)F)C(F)(F)F
DB01127	Econazole	ClC1=CC=C(COC(CN2C=CN=C2)C2=C(Cl)C=C(Cl)C=C2)C=C1
DB01128	Bicalutamide	CC(O)(CS(=O)(=O)C1=CC=C(F)C=C1)C(=O)NC1=CC(=C(C=C1)C#N)C(F)(F)F
DB01129	Rabeprazole	COCCCOC1=C(C)C(CS(=O)C2=NC3=CC=CC=C3N2)=NC=C1
DB01130	Prednicarbate	[H][C@@]12CC[C@](OC(=O)OCC)(C(=O)COC(=O)CC)[C@@]1(C)C[C@H](O)[C@@]1([H])[C@@]2([H])CCC2=CC(=O)C=C[C@]12C
DB01131	Proguanil	CC(C)NC(=N)NC(=N)NC1=CC=C(Cl)C=C1
DB01132	Pioglitazone	CCC1=CN=C(CCOC2=CC=C(CC3SC(=O)NC3=O)C=C2)C=C1
DB01133	Tiludronic acid	OP(O)(=O)C(SC1=CC=C(Cl)C=C1)P(O)(O)=O
DB01134	Desoxycorticosterone pivalate	[H][C@@]1(CC[C@@]2([H])[C@]3([H])CCC4=CC(=O)CC[C@]4(C)[C@@]3([H])CC[C@]12C)C(=O)COC(=O)C(C)(C)C
DB01135	Doxacurium	COC1=CC(CC2C3=C(OC)C(OC)=C(OC)C=C3CC[N+]2(C)CCCOC(=O)CCC(=O)OCCC[N+]2(C)CCC3=CC(OC)=C(OC)C(OC)=C3C2CC2=CC(OC)=C(OC)C(OC)=C2)=CC(OC)=C1OC
DB01136	Carvedilol	COC1=CC=CC=C1OCCNCC(O)COC1=CC=CC2=C1C1=CC=CC=C1N2
DB01137	Levofloxacin	C[C@H]1COC2=C3N1C=C(C(O)=O)C(=O)C3=CC(F)=C2N1CCN(C)CC1
DB01138	Sulfinpyrazone	O=C1C(CCS(=O)C2=CC=CC=C2)C(=O)N(N1C1=CC=CC=C1)C1=CC=CC=C1
DB01139	Cefapirin	[H][C@]12SCC(COC(C)=O)=C(N1C(=O)[C@H]2NC(=O)CSC1=CC=NC=C1)C(O)=O
DB01140	Cefadroxil	[H][C@]12SCC(C)=C(N1C(=O)[C@H]2NC(=O)[C@H](N)C1=CC=C(O)C=C1)C(O)=O
DB01141	Micafungin	CCCCCOC1=CC=C(C=C1)C1=CC(=NO1)C1=CC=C(C=C1)C(=O)N[C@H]1C[C@@H](O)[C@@H](O)NC(=O)[C@@H]2[C@@H](O)[C@@H](C)CN2C(=O)[C@@H](NC(=O)[C@@H](NC(=O)[C@@H]2C[C@@H](O)CN2C(=O)[C@@H](NC1=O)[C@@H](C)O)[C@H](O)[C@@H](O)C1=CC(OS(O)(=O)=O)=C(O)C=C1)[C@H](O)CC(N)=O
DB01142	Doxepin	[H]C(CCN(C)C)=C1C2=CC=CC=C2COC2=CC=CC=C12
DB01143	Amifostine	NCCCNCCSP(O)(O)=O
DB01144	Diclofenamide	NS(=O)(=O)C1=CC(=C(Cl)C(Cl)=C1)S(N)(=O)=O
DB01145	Sulfoxone	OS(=O)CNC1=CC=C(C=C1)S(=O)(=O)C1=CC=C(NCS(O)=O)C=C1
DB01146	Diphenylpyraline	CN1CCC(CC1)OC(C1=CC=CC=C1)C1=CC=CC=C1
DB01147	Cloxacillin	[H][C@]12SC(C)(C)[C@@H](N1C(=O)[C@H]2NC(=O)C1=C(C)ON=C1C1=CC=CC=C1Cl)C(O)=O
DB01148	Flavoxate	CC1=C(OC2=C(C=CC=C2C(=O)OCCN2CCCCC2)C1=O)C1=CC=CC=C1
DB01149	Nefazodone	CCC1=NN(CCCN2CCN(CC2)C2=CC(Cl)=CC=C2)C(=O)N1CCOC1=CC=CC=C1
DB01150	Cefprozil	[H][C@]12SCC(C=CC)=C(N1C(=O)[C@@]2([H])NC(=O)[C@H](N)C1=CC=C(O)C=C1)C(O)=O
DB01151	Desipramine	CNCCCN1C2=CC=CC=C2CCC2=CC=CC=C12
DB01152	Candicidin	CC(CC(C)C1OC(=O)CC(=O)CCCC(=O)CC(O)CC(O)CC(O)CC(=O)CC(O)C(C(O)CC(OC2O[C@H](C)[C@@H](O)[C@H](N)[C@@H]2O)\C=C\C=C\C=C\C=C\C=C\C=C\C=C\C1C)C(O)=O)C(O)CC(=O)C1=CC=C(N)C=C1
DB01153	Sertaconazole	ClC1=CC(Cl)=C(C=C1)C(CN1C=CN=C1)OCC1=CSC2=C1C=CC=C2Cl
DB01154	Thiamylal	CCCC(C)C1(CC=C)C(=O)NC(=S)NC1=O
DB01155	Gemifloxacin	CO\N=C1/CN(CC1CN)C1=NC2=C(C=C1F)C(=O)C(=CN2C1CC1)C(O)=O
DB01156	Bupropion	CC(NC(C)(C)C)C(=O)C1=CC(Cl)=CC=C1
DB01157	Trimetrexate	COC1=CC(NCC2=C(C)C3=C(C=C2)N=C(N)N=C3N)=CC(OC)=C1OC
DB01158	Bretylium	CC[N+](C)(C)CC1=CC=CC=C1Br
DB01159	Halothane	[H]C(Cl)(Br)C(F)(F)F
DB01160	Dinoprost tromethamine	NC(CO)(CO)CO.CCCCC[C@H](O)\C=C\[C@H]1[C@H](O)C[C@H](O)[C@@H]1C\C=C/CCCC(O)=O
DB01161	Chloroprocaine	CCN(CC)CCOC(=O)C1=C(Cl)C=C(N)C=C1
DB01162	Terazosin	COC1=C(OC)C=C2C(N)=NC(=NC2=C1)N1CCN(CC1)C(=O)C1CCCO1
DB01163	Amdinocillin	[H]C(=N[C@@H]1C(=O)N2[C@@H](C(O)=O)C(C)(C)S[C@]12[H])N1CCCCCC1
DB01164	Calcium chloride	[Cl-].[Cl-].[Ca++]
DB01165	Ofloxacin	CC1COC2=C3N1C=C(C(O)=O)C(=O)C3=CC(F)=C2N1CCN(C)CC1
DB01166	Cilostazol	O=C1CCC2=C(N1)C=CC(OCCCCC1=NN=NN1C1CCCCC1)=C2
DB01167	Itraconazole	CCC(C)N1N=CN(C1=O)C1=CC=C(C=C1)N1CCN(CC1)C1=CC=C(OC[C@H]2CO[C@@](CN3C=NC=N3)(O2)C2=CC=C(Cl)C=C2Cl)C=C1
DB01168	Procarbazine	CNNCC1=CC=C(C=C1)C(=O)NC(C)C
DB01169	Arsenic trioxide	O=[As]O[As]=O
DB01170	Guanethidine	NC(N)=NCCN1CCCCCCC1
DB01171	Moclobemide	ClC1=CC=C(C=C1)C(=O)NCCN1CCOCC1
DB01172	Kanamycin	NC[C@H]1O[C@H](O[C@@H]2[C@@H](N)C[C@@H](N)[C@H](O[C@H]3O[C@H](CO)[C@@H](O)[C@H](N)[C@H]3O)[C@H]2O)[C@H](O)[C@@H](O)[C@@H]1O
DB01173	Orphenadrine	CN(C)CCOC(C1=CC=CC=C1)C1=CC=CC=C1C
DB01174	Phenobarbital	CCC1(C(=O)NC(=O)NC1=O)C1=CC=CC=C1
DB01175	Escitalopram	CN(C)CCC[C@]1(OCC2=C1C=CC(=C2)C#N)C1=CC=C(F)C=C1
DB01176	Cyclizine	CN1CCN(CC1)C(C1=CC=CC=C1)C1=CC=CC=C1
DB01177	Idarubicin	C[C@@H]1O[C@H](C[C@H](N)[C@@H]1O)O[C@H]1C[C@@](O)(CC2=C1C(O)=C1C(=O)C3=CC=CC=C3C(=O)C1=C2O)C(C)=O
DB01178	Chlormezanone	CN1C(C2=CC=C(Cl)C=C2)S(=O)(=O)CCC1=O
DB01179	Podofilox	[H][C@]12COC(=O)[C@]1([H])[C@H](C1=CC(OC)=C(OC)C(OC)=C1)C1=CC3=C(OCO3)C=C1[C@@H]2O
DB01180	Rescinnamine	[H][C@]12C[C@@H](OC(=O)C=CC3=CC(OC)=C(OC)C(OC)=C3)[C@H](OC)[C@@H](C(=O)OC)[C@@]1([H])C[C@@]1([H])N(CCC3=C1NC1=C3C=CC(OC)=C1)C2
DB01181	Ifosfamide	ClCCNP1(=O)OCCCN1CCCl
DB01182	Propafenone	CCCNCC(O)COC1=C(C=CC=C1)C(=O)CCC1=CC=CC=C1
DB01183	Naloxone	OC1=CC=C2C[C@H]3N(CC=C)CC[C@@]45[C@@H](OC1=C24)C(=O)CC[C@@]35O
DB01184	Domperidone	ClC1=CC2=C(C=C1)N(C1CCN(CCCN3C(=O)NC4=CC=CC=C34)CC1)C(=O)N2
DB01185	Fluoxymesterone	[H][C@@]12CC[C@](C)(O)[C@@]1(C)C[C@H](O)[C@@]1(F)[C@@]2([H])CCC2=CC(=O)CC[C@]12C
DB01186	Pergolide	[H][C@@]12CC3=CNC4=CC=CC(=C34)[C@@]1([H])C[C@@H](CSC)CN2CCC
DB01187	Iophendylate	CCOC(=O)CCCCCCCCC(C)C1=CC=CC=C1I
DB01188	Ciclopirox	CC1=CC(=O)N(O)C(=C1)C1CCCCC1
DB01189	Desflurane	FC(F)OC(F)C(F)(F)F
DB01190	Clindamycin	[H][C@@](NC(=O)[C@@H]1C[C@@H](CCC)CN1C)([C@H](C)Cl)[C@@]1([H])O[C@H](SC)[C@H](O)[C@@H](O)[C@H]1O
DB01191	Dexfenfluramine	CCN[C@@H](C)CC1=CC=CC(=C1)C(F)(F)F
DB01192	Oxymorphone	[H][C@@]12OC3=C(O)C=CC4=C3[C@@]11CCN(C)[C@]([H])(C4)[C@]1(O)CCC2=O
DB01193	Acebutolol	CCCC(=O)NC1=CC=C(OCC(O)CNC(C)C)C(=C1)C(C)=O
DB01194	Brinzolamide	CCN[C@H]1CN(CCCOC)S(=O)(=O)C2=C1C=C(S2)S(N)(=O)=O
DB01195	Flecainide	FC(F)(F)COC1=CC(C(=O)NCC2CCCCN2)=C(OCC(F)(F)F)C=C1
DB01196	Estramustine	[H][C@@]12CC[C@H](O)[C@@]1(C)CC[C@]1([H])C3=CC=C(OC(=O)N(CCCl)CCCl)C=C3CC[C@@]21[H]
DB01197	Captopril	C[C@H](CS)C(=O)N1CCC[C@H]1C(O)=O
DB01198	Zopiclone	CN1CCN(CC1)C(=O)OC1N(C(=O)C2=NC=CN=C12)C1=NC=C(Cl)C=C1
DB01199	Tubocurarine	[H][C@@]12CC3=CC=C(OC4=C5C(CC[N+](C)(C)[C@]5([H])CC5=CC(OC6=C(OC)C=C(CCN1C)C2=C6)=C(O)C=C5)=CC(OC)=C4O)C=C3
DB01200	Bromocriptine	[H][C@@]12CCCN1C(=O)[C@H](CC(C)C)N1C(=O)[C@](NC(=O)[C@H]3CN(C)[C@]4([H])CC5=C(Br)NC6=CC=CC(=C56)C4=C3)(O[C@@]21O)C(C)C
DB01201	Rifapentine	CO[C@H]1\C=C\O[C@@]2(C)OC3=C(C2=O)C2=C(C(O)=C3C)C(O)=C(NC(=O)\C(C)=C/C=C/[C@H](C)[C@H](O)[C@@H](C)[C@@H](O)[C@@H](C)[C@H](OC(C)=O)[C@@H]1C)C(\C=N\N1CCN(CC1)C1CCCC1)=C2O
DB01202	Levetiracetam	CC[C@H](N1CCCC1=O)C(N)=O
DB01203	Nadolol	CC(C)(C)NCC(O)COC1=CC=CC2=C1C[C@H](O)[C@H](O)C2
DB01204	Mitoxantrone	OCCNCCNC1=CC=C(NCCNCCO)C2=C1C(=O)C1=C(C(O)=CC=C1O)C2=O
DB01205	Flumazenil	CCOC(=O)C1=C2CN(C)C(=O)C3=C(C=CC(F)=C3)N2C=N1
DB01206	Lomustine	ClCCN(N=O)C(=O)NC1CCCCC1
DB01207	Ridogrel	OC(=O)CCCCO\N=C(\C1=CN=CC=C1)C1=CC(=CC=C1)C(F)(F)F
DB01208	Sparfloxacin	C[C@H]1CN(C[C@@H](C)N1)C1=C(F)C(N)=C2C(=O)C(=CN(C3CC3)C2=C1F)C(O)=O
DB01209	Dezocine	[H][C@@]12CC3=CC=C(O)C=C3[C@@](C)(CCCCC1)[C@H]2N
DB01210	Levobunolol	CC(C)(C)NC[C@H](O)COC1=CC=CC2=C1CCCC2=O
DB01211	Clarithromycin	[H][C@@]1(C[C@@](C)(OC)[C@@H](O)[C@H](C)O1)O[C@H]1[C@H](C)[C@@H](O[C@]2([H])O[C@H](C)C[C@@H]([C@H]2O)N(C)C)[C@@](C)(C[C@@H](C)C(=O)[C@H](C)[C@@H](O)[C@](C)(O)[C@@H](CC)OC(=O)[C@@H]1C)OC
DB01212	Ceftriaxone	[H][C@]12SCC(CSC3=NC(=O)C(=O)NN3C)=C(N1C(=O)[C@H]2NC(=O)C(=N/OC)\C1=CSC(N)=N1)C(O)=O
DB01213	Fomepizole	CC1=CNN=C1
DB01214	Metipranolol	CC(C)NCC(O)COC1=C(C)C(C)=C(OC(C)=O)C(C)=C1
DB01215	Estazolam	ClC1=CC2=C(C=C1)N1C=NN=C1CN=C2C1=CC=CC=C1
DB01216	Finasteride	[H][C@@]12CC[C@H](C(=O)NC(C)(C)C)[C@@]1(C)CC[C@@]1([H])[C@@]2([H])CC[C@@]2([H])NC(=O)C=C[C@]12C
DB01217	Anastrozole	CC(C)(C#N)C1=CC(=CC(CN2C=NC=N2)=C1)C(C)(C)C#N
DB01218	Halofantrine	CCCCN(CCCC)CCC(O)C1=C2C=CC(=CC2=C2C=C(Cl)C=C(Cl)C2=C1)C(F)(F)F
DB01219	Dantrolene	[O-][N+](=O)C1=CC=C(C=C1)C1=CC=C(O1)\C=N\N1CC(=O)NC1=O
DB01220	Rifaximin	CO[C@H]1\C=C\O[C@@]2(C)OC3=C(C)C(O)=C4C(O)=C(NC(=O)\C(C)=C/C=C/[C@H](C)[C@H](O)[C@@H](C)[C@@H](O)[C@@H](C)[C@H](OC(C)=O)[C@@H]1C)C1=C(N=C5C=C(C)C=CN15)C4=C3C2=O
DB01221	Ketamine	CNC1(CCCCC1=O)C1=CC=CC=C1Cl
DB01222	Budesonide	[H][C@@]12C[C@H]3OC(CCC)O[C@@]3(C(=O)CO)[C@@]1(C)C[C@H](O)[C@@]1([H])[C@@]2([H])CCC2=CC(=O)C=C[C@]12C
DB01223	Aminophylline	NCCN.CN1C2=C(NC=N2)C(=O)N(C)C1=O.CN1C2=C(NC=N2)C(=O)N(C)C1=O
DB01224	Quetiapine	OCCOCCN1CCN(CC1)C1=NC2=CC=CC=C2SC2=CC=CC=C12
DB01226	Mivacurium	COC1=CC(C[C@@H]2C3=CC(OC)=C(OC)C=C3CC[N+]2(C)CCCOC(=O)CC\C=C\CCC(=O)OCCC[N+]2(C)CCC3=CC(OC)=C(OC)C=C3[C@H]2CC2=CC(OC)=C(OC)C(OC)=C2)=CC(OC)=C1OC
DB01227	Levacetylmethadol	CC[C@H](OC(C)=O)C(C[C@H](C)N(C)C)(C1=CC=CC=C1)C1=CC=CC=C1
DB01228	Encainide	COC1=CC=C(C=C1)C(=O)NC1=CC=CC=C1CCC1CCCCN1C
DB01229	Paclitaxel	[H][C@]12[C@H](OC(=O)C3=CC=CC=C3)[C@]3(O)C[C@H](OC(=O)[C@H](O)[C@@H](NC(=O)C4=CC=CC=C4)C4=CC=CC=C4)C(C)=C([C@@H](OC(C)=O)C(=O)[C@]1(C)[C@@H](O)C[C@H]1OC[C@@]21OC(C)=O)C3(C)C
DB01230	Pemoline	NC1=NC(=O)C(O1)C1=CC=CC=C1
DB01231	Diphenidol	OC(CCCN1CCCCC1)(C1=CC=CC=C1)C1=CC=CC=C1
DB01232	Saquinavir	[H][C@@]12CCCC[C@]1([H])CN(C[C@@H](O)[C@H](CC1=CC=CC=C1)NC(=O)[C@H](CC(N)=O)NC(=O)C1=NC3=C(C=CC=C3)C=C1)[C@@H](C2)C(=O)NC(C)(C)C
DB01233	Metoclopramide	CCN(CC)CCNC(=O)C1=CC(Cl)=C(N)C=C1OC
DB01234	Dexamethasone	[H][C@@]12C[C@@H](C)[C@](O)(C(=O)CO)[C@@]1(C)C[C@H](O)[C@@]1(F)[C@@]2([H])CCC2=CC(=O)C=C[C@]12C
DB01235	Levodopa	N[C@@H](CC1=CC(O)=C(O)C=C1)C(O)=O
DB01236	Sevoflurane	FCOC(C(F)(F)F)C(F)(F)F
DB01237	Bromodiphenhydramine	CN(C)CCOC(C1=CC=CC=C1)C1=CC=C(Br)C=C1
DB01238	Aripiprazole	ClC1=CC=CC(N2CCN(CCCCOC3=CC4=C(CCC(=O)N4)C=C3)CC2)=C1Cl
DB01239	Chlorprothixene	CN(C)CC\C=C1\C2=CC=CC=C2SC2=CC=C(Cl)C=C12
DB01240	Epoprostenol	[H][C@]12C[C@@H](O)[C@H](\C=C\[C@@H](O)CCCCC)[C@@]1([H])C\C(O2)=C\CCCC(O)=O
DB01241	Gemfibrozil	CC1=CC(OCCCC(C)(C)C(O)=O)=C(C)C=C1
DB01242	Clomipramine	CN(C)CCCN1C2=CC=CC=C2CCC2=C1C=C(Cl)C=C2
DB01244	Bepridil	CC(C)COCC(CN(CC1=CC=CC=C1)C1=CC=CC=C1)N1CCCC1
DB01245	Decamethonium	C[N+](C)(C)CCCCCCCCCC[N+](C)(C)C
DB01246	Alimemazine	CC(CN(C)C)CN1C2=CC=CC=C2SC2=CC=CC=C12
DB01247	Isocarboxazid	CC1=CC(=NO1)C(=O)NNCC1=CC=CC=C1
DB01248	Docetaxel	[H][C@@]1(C[C@@]2(O)[C@@H](OC(=O)C3=CC=CC=C3)[C@]3([H])[C@@]4(CO[C@@H]4C[C@H](O)[C@@]3(C)C(=O)[C@H](O)C(=C1C)C2(C)C)OC(C)=O)OC(=O)[C@H](O)[C@@H](NC(=O)OC(C)(C)C)C1=CC=CC=C1
DB01249	Iodixanol	CC(=O)N(CC(O)CN(C(C)=O)C1=C(I)C(C(=O)NCC(O)CO)=C(I)C(C(=O)NCC(O)CO)=C1I)C1=C(I)C(C(=O)NCC(O)CO)=C(I)C(C(=O)NCC(O)CO)=C1I
DB01250	Olsalazine	OC(=O)C1=CC(=CC=C1O)\N=N\C1=CC=C(O)C(=C1)C(O)=O
DB01251	Gliquidone	COC1=CC2=C(C=C1)C(C)(C)C(=O)N(CCC1=CC=C(C=C1)S(=O)(=O)NC(=O)NC1CCCCC1)C2=O
DB01252	Mitiglinide	[H][C@@](CC(=O)N1C[C@@]2([H])CCCC[C@@]2([H])C1)(CC1=CC=CC=C1)C(O)=O
DB01253	Ergometrine	[H][C@@]12CC3=CNC4=CC=CC(=C34)C1=C[C@H](CN2C)C(=O)N[C@@H](C)CO
DB01254	Dasatinib	CC1=NC(NC2=NC=C(S2)C(=O)NC2=C(C)C=CC=C2Cl)=CC(=N1)N1CCN(CCO)CC1
DB01255	Lisdexamfetamine	C[C@@H](CC1=CC=CC=C1)NC(=O)[C@@H](N)CCCCN
DB01256	Retapamulin	[H][C@@]12C(=O)CC[C@]11CC[C@@H](C)[C@@]2(C)[C@@H](C[C@@](C)(C=C)[C@@H](O)[C@@H]1C)OC(=O)CS[C@H]1C[C@@H]2CC[C@H](C1)N2C
DB01259	Lapatinib	CS(=O)(=O)CCNCC1=CC=C(O1)C1=CC2=C(C=C1)N=CN=C2NC1=CC(Cl)=C(OCC2=CC(F)=CC=C2)C=C1
DB01260	Desonide	[H][C@@]12C[C@H]3OC(C)(C)O[C@@]3(C(=O)CO)[C@@]1(C)C[C@H](O)[C@@]1([H])[C@@]2([H])CCC2=CC(=O)C=C[C@]12C
DB01261	Sitagliptin	N[C@@H](CC(=O)N1CCN2C(C1)=NN=C2C(F)(F)F)CC1=CC(F)=C(F)C=C1F
DB01262	Decitabine	NC1=NC(=O)N(C=N1)[C@H]1C[C@H](O)[C@@H](CO)O1
DB01263	Posaconazole	[H][C@@](C)(O)[C@]([H])(CC)N1N=CN(C1=O)C1=CC=C(C=C1)N1CCN(CC1)C1=CC=C(OC[C@]2([H])CO[C@](CN3C=NC=N3)(C2)C2=C(F)C=C(F)C=C2)C=C1
DB01264	Darunavir	[H][C@@]12CCO[C@]1([H])OC[C@@H]2OC(=O)N[C@@H](CC1=CC=CC=C1)[C@H](O)CN(CC(C)C)S(=O)(=O)C1=CC=C(N)C=C1
DB01265	Telbivudine	CC1=CN([C@@H]2C[C@@H](O)[C@H](CO)O2)C(=O)NC1=O
DB01267	Paliperidone	CC1=C(CCN2CCC(CC2)C2=NOC3=C2C=CC(F)=C3)C(=O)N2CCCC(O)C2=N1
DB01268	Sunitinib	CCN(CC)CCNC(=O)C1=C(C)NC(\C=C2/C(=O)NC3=C2C=C(F)C=C3)=C1C
DB01273	Varenicline	C1C2CNCC1C1=C2C=C2N=CC=NC2=C1
DB01274	Arformoterol	COC1=CC=C(C[C@@H](C)NC[C@H](O)C2=CC(NC=O)=C(O)C=C2)C=C1
DB01275	Hydralazine	NNC1=NN=CC2=CC=CC=C12
DB01278	Pramlintide	[H]N[C@@H](CCCCN)C(=O)N[C@H]1CSSC[C@H](NC(=O)[C@@]([H])(NC(=O)[C@H](C)NC(=O)[C@@]([H])(NC(=O)[C@H](CC(N)=O)NC1=O)[C@@H](C)O)[C@@H](C)O)C(=O)N[C@@H](C)C(=O)N[C@@]([H])([C@@H](C)O)C(=O)N[C@@H](CCC(N)=O)C(=O)N[C@@H](CCCNC(N)=N)C(=O)N[C@@H](CC(C)C)C(=O)N[C@@H](C)C(=O)N[C@@H](CC(N)=O)C(=O)N[C@@H](CC1=CC=CC=C1)C(=O)N[C@@H](CC(C)C)C(=O)N[C@@H](C(C)C)C(=O)N[C@@H](CC1=CN=CN1)C(=O)N[C@@H](CO)C(=O)N[C@@H](C…
DB01280	Nelarabine	COC1=NC(N)=NC2=C1N=CN2[C@@H]1O[C@H](CO)[C@@H](O)[C@@H]1O
DB01282	Carbetocin	[H][C@]1(NC(=O)[C@H](CC2=CC=C(OC)C=C2)NC(=O)CCCSC[C@H](NC(=O)[C@H](CC(N)=O)NC(=O)[C@H](CCC(N)=O)NC1=O)C(=O)N1CCC[C@H]1C(=O)N[C@@H](CC(C)C)C(=O)NCC(N)=O)[C@@H](C)CC
DB01283	Lumiracoxib	CC1=CC=C(NC2=C(Cl)C=CC=C2F)C(CC(O)=O)=C1
DB01284	Tetracosactide	CSCC[C@H](NC(=O)[C@H](CO)NC(=O)[C@H](CC1=CC=C(O)C=C1)NC(=O)[C@@H](N)CO)C(=O)N[C@@H](CCC(O)=O)C(=O)N[C@@H](CC1=CN=CN1)C(=O)N[C@@H](CC1=CC=CC=C1)C(=O)N[C@@H](CCCNC(N)=N)C(=O)N[C@@H](CC1=CNC2=C1C=CC=C2)C(=O)NCC(=O)N[C@@H](CCCCN)C(=O)N1CCC[C@H]1C(=O)N[C@@H](C(C)C)C(=O)NCC(=O)N[C@@H](CCCCN)C(=O)N[C@@H](CCCCN)C(=O)N[C@@H](CCCNC(N)=N)C(=O)N[C@@H](CCCNC(N)=N)C(=O)N1CCC[C@H]1C(=O)N[C@@H](C(C)C)C(=O)N[C@@H…
DB01288	Fenoterol	CC(CC1=CC=C(O)C=C1)NCC(O)C1=CC(O)=CC(O)=C1
DB01289	Glisoxepide	CC1=CC(=NO1)C(=O)NCCC1=CC=C(C=C1)S(=O)(=O)NC(=O)NN1CCCCCC1
DB01291	Pirbuterol	CC(C)(C)NCC(O)C1=NC(CO)=C(O)C=C1
DB01295	Bevantolol	COC1=C(OC)C=C(CCNCC(O)COC2=CC=CC(C)=C2)C=C1
DB01296	Glucosamine	N[C@H]1C(O)O[C@H](CO)[C@@H](O)[C@@H]1O
DB01297	Practolol	CC(C)NCC(O)COC1=CC=C(NC(C)=O)C=C1
DB01298	Sulfacytine	CCN1C=CC(NS(=O)(=O)C2=CC=C(N)C=C2)=NC1=O
DB01299	Sulfadoxine	COC1=NC=NC(NS(=O)(=O)C2=CC=C(N)C=C2)=C1OC
DB01301	Rolitetracycline	[H][C@@]12C[C@@]3([H])C(C(=O)C4=C(O)C=CC=C4[C@@]3(C)O)=C(O)[C@]1(O)C(=O)C(C(=O)NCN1CCCC1)=C(O)[C@H]2N(C)C
DB01303	Oxtriphylline	C[N+](C)(C)CCO.CN1C2=C([N-]C=N2)C(=O)N(C)C1=O
DB01319	Fosamprenavir	CC(C)CN(C[C@@H](OP(O)(O)=O)[C@H](CC1=CC=CC=C1)NC(=O)O[C@H]1CCOC1)S(=O)(=O)C1=CC=C(N)C=C1
DB01320	Fosphenytoin	OP(O)(=O)OCN1C(=O)NC(C1=O)(C1=CC=CC=C1)C1=CC=CC=C1
DB01321	Josamycin	CO[C@H]1[C@@H](CC(=O)O[C@H](C)C\C=C\C=C\[C@H](O)[C@H](C)C[C@H](CC=O)[C@@H]1O[C@@H]1O[C@H](C)[C@@H](O[C@H]2C[C@@](C)(O)[C@@H](OC(=O)CC(C)C)[C@H](C)O2)[C@@H]([C@H]1O)N(C)C)OC(C)=O
DB01324	Polythiazide	CN1C(CSCC(F)(F)F)NC2=CC(Cl)=C(C=C2S1(=O)=O)S(N)(=O)=O
DB01325	Quinethazone	CCC1NC(=O)C2=CC(=C(Cl)C=C2N1)S(N)(=O)=O
DB01326	Cefamandole	[H][C@]12SCC(CSC3=NN=NN3C)=C(N1C(=O)[C@H]2NC(=O)[C@H](O)C1=CC=CC=C1)C(O)=O
DB01327	Cefazolin	[H][C@]12SCC(CSC3=NN=C(C)S3)=C(N1C(=O)[C@H]2NC(=O)CN1C=NN=N1)C(O)=O
DB01328	Cefonicid	[H][C@]12SCC(CSC3=NN=NN3CS(O)(=O)=O)=C(N1C(=O)[C@H]2NC(=O)[C@H](O)C1=CC=CC=C1)C(O)=O
DB01329	Cefoperazone	[H][C@]12SCC(CSC3=NN=NN3C)=C(N1C(=O)[C@@]2([H])NC(=O)[C@H](NC(=O)N1CCN(CC)C(=O)C1=O)C1=CC=C(O)C=C1)C(O)=O
DB01330	Cefotetan	[H][C@]12SCC(CSC3=NN=NN3C)=C(N1C(=O)[C@]2(NC(=O)C1SC(S1)=C(C(N)=O)C(O)=O)OC)C(O)=O
DB01331	Cefoxitin	[H][C@]12SCC(COC(N)=O)=C(N1C(=O)[C@]2(NC(=O)CC1=CC=CS1)OC)C(O)=O
DB01332	Ceftizoxime	[H][C@]12SCC=C(N1C(=O)[C@H]2NC(=O)C(=N/OC)\C1=CSC(N)=N1)C(O)=O
DB01333	Cefradine	[H][C@]12SCC(C)=C(N1C(=O)[C@H]2NC(=O)[C@H](N)C1=CCC=CC1)C(O)=O
DB01336	Metocurine	[H][C@@]12CC3=CC=C(OC4=C5C(CC[N+](C)(C)[C@]5([H])CC5=CC(OC6=C(OC)C=C(CC[N+]1(C)C)C2=C6)=C(OC)C=C5)=CC(OC)=C4OC)C=C3
DB01337	Pancuronium	[H][C@@]12C[C@@H]([C@H](OC(C)=O)[C@@]1(C)CC[C@@]1([H])[C@@]2([H])CC[C@@]2([H])C[C@H](OC(C)=O)[C@H](C[C@]12C)[N+]1(C)CCCCC1)[N+]1(C)CCCCC1
DB01338	Pipecuronium	[H][C@@]12C[C@@H]([C@H](OC(C)=O)[C@@]1(C)CC[C@@]1([H])[C@@]2([H])CC[C@@]2([H])C[C@H](OC(C)=O)[C@H](C[C@]12C)N1CC[N+](C)(C)CC1)N1CC[N+](C)(C)CC1
DB01339	Vecuronium	[H][C@@]12C[C@@H]([C@H](OC(C)=O)[C@@]1(C)CC[C@@]1([H])[C@@]2([H])CC[C@@]2([H])C[C@H](OC(C)=O)[C@H](C[C@]12C)N1CCCCC1)[N+]1(C)CCCCC1
DB01340	Cilazapril	CCOC(=O)[C@H](CCC1=CC=CC=C1)N[C@H]1CCCN2CCC[C@H](N2C1=O)C(O)=O
DB01342	Forasartan	CCCCC1=NN(CC2=CN=C(C=C2)C2=CC=CC=C2C2=NNN=N2)C(CCCC)=N1
DB01345	Potassium cation	[K+]
DB01346	Quinidine barbiturate	CCC1(C(=O)NC(=O)NC1=O)C1=CC=CC=C1.COC1=CC2=C(C=CN=C2C=C1)C(O)C1CC2CCN1CC2C=C
DB01347	Saprisartan	CCC1=NC(C2CC2)=C(N1CC1=CC2=C(OC(=C2Br)C2=CC=CC=C2NS(=O)(=O)C(F)(F)F)C=C1)C(N)=O
DB01348	Spirapril	CCOC(=O)[C@H](CCC1=CC=CC=C1)N[C@@H](C)C(=O)N1CC2(C[C@H]1C(O)=O)SCCS2
DB01349	Tasosartan	CC1=NC(C)=C2CCC(=O)N(CC3=CC=C(C=C3)C3=CC=CC=C3C3=NNN=N3)C2=N1
DB01351	Amobarbital	CCC1(CCC(C)C)C(=O)NC(=O)NC1=O
DB01352	Aprobarbital	CC(C)C1(CC=C)C(=O)NC(=O)NC1=O
DB01353	Butobarbital	CCCCC1(CC)C(=O)NC(=O)NC1=O
DB01354	Heptabarbital	CCC1(C(=O)NC(=O)NC1=O)C1=CCCCCC1
DB01355	Hexobarbital	CN1C(=O)NC(=O)C(C)(C1=O)C1=CCCCC1
DB01356	Lithium cation	[Li+]
DB01357	Mestranol	[H][C@@]12CC[C@@](O)(C#C)[C@@]1(C)CC[C@]1([H])C3=C(CC[C@@]21[H])C=C(OC)C=C3
DB01359	Penbutolol	CC(C)(C)NC[C@H](O)COC1=CC=CC=C1C1CCCC1
DB01362	Iohexol	CC(=O)N(CC(O)CO)C1=C(I)C(C(=O)NCC(O)CO)=C(I)C(C(=O)NCC(O)CO)=C1I
DB01364	Ephedrine	CN[C@@H](C)[C@H](O)C1=CC=CC=C1
DB01365	Mephentermine	CNC(C)(C)CC1=CC=CC=C1
DB01366	Procaterol	CC[C@H](NC(C)C)[C@H](O)C1=C2C=CC(=O)NC2=C(O)C=C1
DB01367	Rasagiline	C#CCN[C@@H]1CCC2=CC=CC=C12
DB01369	Quinupristin	[H][C@@]12CCCN1C(=O)[C@@H](CC)NC(=O)[C@@H](NC(=O)C1=NC=CC=C1O)[C@@H](C)OC(=O)[C@@H](NC(=O)[C@]1([H])CC(=O)[C@]([H])(CS[C@@H]3CN4CCC3CC4)CN1C(=O)[C@H](CC1=CC=C(C=C1)N(C)C)N(C)C2=O)C1=CC=CC=C1
DB01370	Aluminium	[Al]
DB01373	Calcium	[Ca]
DB01375	Aluminium monostearate	CCCCCCCCCCCCCCCCCC(=O)O[Al](O)O
DB01377	Magnesium oxide	[O--].[Mg++]
DB01378	Magnesium cation	[Mg++]
DB01380	Cortisone acetate	[H][C@@]12CC[C@](O)(C(=O)COC(C)=O)[C@@]1(C)CC(=O)[C@@]1([H])[C@@]2([H])CCC2=CC(=O)CC[C@]12C
DB01382	Glymidine	COCCOC1=CN=C(NS(=O)(=O)C2=CC=CC=C2)N=C1
DB01384	Paramethasone	[H][C@@]12C[C@@H](C)[C@](O)(C(=O)CO)[C@@]1(C)C[C@H](O)[C@@]1([H])[C@@]2([H])C[C@H](F)C2=CC(=O)C=C[C@]12C
DB01388	Mibefradil	COCC(=O)O[C@]1(CCN(C)CCCC2=NC3=CC=CC=C3N2)CCC2=C(C=CC(F)=C2)[C@@H]1C(C)C
DB01390	Sodium bicarbonate	[Na+].OC([O-])=O
DB01392	Yohimbine	[H][C@@]12CC[C@H](O)[C@H](C(=O)OC)[C@@]1([H])C[C@]1([H])N(CCC3=C1NC1=CC=CC=C31)C2
DB01393	Bezafibrate	CC(C)(OC1=CC=C(CCNC(=O)C2=CC=C(Cl)C=C2)C=C1)C(O)=O
DB01394	Colchicine	COC1=CC2=C(C(OC)=C1OC)C1=CC=C(OC)C(=O)C=C1C(CC2)NC(C)=O
DB01395	Drospirenone	[H][C@@]12C[C@]1([H])[C@@]1([H])[C@]3([H])[C@]4([H])C[C@]4([H])[C@@]4(CCC(=O)O4)[C@@]3(C)CC[C@]1([H])[C@@]1(C)CCC(=O)C=C21
DB01396	Digitoxin	[H][C@@]1(CC[C@]2(O)[C@]3([H])CC[C@]4([H])C[C@H](CC[C@]4(C)[C@@]3([H])CC[C@]12C)O[C@H]1C[C@H](O)[C@H](O[C@H]2C[C@H](O)[C@H](O[C@H]3C[C@H](O)[C@H](O)[C@@H](C)O3)[C@@H](C)O2)[C@@H](C)O1)C1=CC(=O)OC1
DB01397	Magnesium salicylate	[Mg++].OC1=CC=CC=C1C([O-])=O.OC1=CC=CC=C1C([O-])=O
DB01399	Salsalate	OC(=O)C1=CC=CC=C1OC(=O)C1=CC=CC=C1O
DB01400	Neostigmine	CN(C)C(=O)OC1=CC(=CC=C1)[N+](C)(C)C
DB01401	Choline magnesium trisalicylate	[Mg++].C[N+](C)(C)CCO.OC1=CC=CC=C1C([O-])=O.OC1=CC=CC=C1C([O-])=O.OC1=CC=CC=C1C([O-])=O
DB01403	Methotrimeprazine	COC1=CC2=C(SC3=C(C=CC=C3)N2C[C@H](C)CN(C)C)C=C1
DB01405	Temafloxacin	CC1CN(CCN1)C1=C(F)C=C2C(=O)C(=CN(C2=C1)C1=C(F)C=C(F)C=C1)C(O)=O
DB01406	Danazol	[H][C@@]12CC[C@@](O)(C#C)[C@@]1(C)CC[C@@]1([H])[C@@]2([H])CCC2=CC3=C(C[C@]12C)C=NO3
DB01407	Clenbuterol	CC(C)(C)NCC(O)C1=CC(Cl)=C(N)C(Cl)=C1
DB01408	Bambuterol	CN(C)C(=O)OC1=CC(=CC(OC(=O)N(C)C)=C1)C(O)CNC(C)(C)C
DB01409	Tiotropium	[H][C@]12O[C@@]1([H])[C@]1([H])C[C@@]([H])(C[C@@]2([H])[N+]1(C)C)OC(=O)C(O)(C1=CC=CS1)C1=CC=CS1
DB01410	Ciclesonide	[H][C@@]12C[C@@]3([H])[C@]4([H])CCC5=CC(=O)C=C[C@]5(C)[C@@]4([H])[C@@H](O)C[C@]3(C)[C@@]1(O[C@@H](O2)C1CCCCC1)C(=O)COC(=O)C(C)C
DB01411	Pranlukast	O=C(NC1=C2OC(=CC(=O)C2=CC=C1)C1=NNN=N1)C1=CC=C(OCCCCC2=CC=CC=C2)C=C1
DB01412	Theobromine	CN1C=NC2=C1C(=O)NC(=O)N2C
DB01413	Cefepime	CO\N=C(/C(=O)N[C@@H]1C(=O)N2[C@]1([H])SCC(C[N+]1(C)CCCC1)=C2C([O-])=O)C1=CSC(N)=N1
DB01414	Cefacetrile	[H][C@]12SCC(COC(C)=O)=C(N1C(=O)[C@H]2NC(=O)CC#N)C(O)=O
DB01415	Ceftibuten	[H][C@]12SCC=C(N1C(=O)[C@H]2NC(=O)C(=C/CC(O)=O)\C1=CSC(N)=N1)C(O)=O
DB01416	Cefpodoxime	[H][C@]12SCC(COC)=C(N1C(=O)[C@H]2NC(=O)C(=N/OC)\C1=CSC(N)=N1)C(O)=O
DB01418	Acenocoumarol	CC(=O)CC(C1=CC=C(C=C1)[N+]([O-])=O)C1=C(O)C2=CC=CC=C2OC1=O
DB01419	Antrafenine	FC(F)(F)C1=CC(=CC=C1)N1CCN(CCOC(=O)C2=CC=CC=C2NC2=C3C=CC(=CC3=NC=C2)C(F)(F)F)CC1
DB01420	Testosterone propionate	[H][C@@]12CC[C@H](OC(=O)CC)[C@@]1(C)CC[C@@]1([H])[C@@]2([H])CCC2=CC(=O)CC[C@]12C
DB01421	Paromomycin	NC[C@@H]1O[C@H](O[C@@H]2[C@@H](CO)O[C@@H](O[C@@H]3[C@@H](O)[C@H](N)C[C@H](N)[C@H]3O[C@H]3O[C@H](CO)[C@@H](O)[C@H](O)[C@H]3N)[C@@H]2O)[C@H](N)[C@@H](O)[C@@H]1O
DB01422	Nitroxoline	OC1=C2N=CC=CC2=C(C=C1)[N+]([O-])=O
DB01423	Stepronin	CC(SC(=O)C1=CC=CS1)C(=O)NCC(O)=O
DB01424	Aminophenazone	CN(C)C1=C(C)N(C)N(C1=O)C1=CC=CC=C1
DB01425	Alizapride	COC1=CC2=NNN=C2C=C1C(=O)NCC1CCCN1CC=C
DB01426	Ajmaline	CC[C@H]1[C@@H]2C[C@H]3[C@@H]4N(C)C5=CC=CC=C5[C@]44C[C@@H](C2[C@H]4O)N3[C@@H]1O
DB01427	Amrinone	NC1=CC(=CNC1=O)C1=CC=NC=C1
DB01428	Oxybenzone	COC1=CC(O)=C(C=C1)C(=O)C1=CC=CC=C1
DB01429	Aprindine	CCN(CC)CCCN(C1CC2=CC=CC=C2C1)C1=CC=CC=C1
DB01430	Almitrine	FC1=CC=C(C=C1)C(N1CCN(CC1)C1=NC(NCC=C)=NC(NCC=C)=N1)C1=CC=C(F)C=C1
DB01431	Allylestrenol	[H][C@@]12CC[C@@](O)(CC=C)[C@@]1(C)CC[C@]1([H])[C@@]3([H])CCCC=C3CC[C@@]21[H]
DB01433	Methadyl acetate	CCC(OC(C)=O)C(CC(C)N(C)C)(C1=CC=CC=C1)C1=CC=CC=C1
DB01435	Antipyrine	CN1N(C(=O)C=C1C)C1=CC=CC=C1
DB01436	Alfacalcidol	CC(C)CCC[C@@H](C)[C@@]1([H])CC[C@@]2([H])\C(CCC[C@]12C)=C\C=C1\C[C@@H](O)C[C@H](O)C1=C
DB01437	Glutethimide	CCC1(CCC(=O)NC1=O)C1=CC=CC=C1
DB01438	Phenazopyridine	NC1=NC(N)=C(C=C1)\N=N\C1=CC=CC=C1
DB01439	3-Methylthiofentanyl	CCC(=O)N(C1CCN(CCC2=CC=CS2)CC1C)C1=CC=CC=C1
DB01440	gamma-Hydroxybutyric acid	OCCCC(O)=O
DB01442	MMDA	COC1=CC(CC(C)N)=CC2=C1OCO2
DB01444	Dimethylthiambutene	CC(C=C(C1=CC=CS1)C1=CC=CS1)N(C)C
DB01445	Bufotenine	CN(C)CCC1=CNC2=C1C=C(O)C=C2
DB01452	Diamorphine	[H][C@@]12C=C[C@H](OC(C)=O)[C@@H]3OC4=C(OC(C)=O)C=CC5=C4[C@]13CCN(C)[C@@H]2C5
DB01454	Midomafetamine	CNC(C)CC1=CC2=C(OCO2)C=C1
DB01456	5-androstenedione	[H][C@@]12CCC(=O)[C@@]1(C)CC[C@@]1([H])[C@@]2([H])CC=C2CC(=O)CC[C@]12C
DB01459	Bezitramide	CCC(=O)N1C(=O)N(C2CCN(CCC(C#N)(C3=CC=CC=C3)C3=CC=CC=C3)CC2)C2=CC=CC=C12
DB01463	Fencamfamin	CCNC1C2CCC(C2)C1C1=CC=CC=C1
DB01466	Ethylmorphine	[H][C@@]12OC3=C(OCC)C=CC4=C3[C@@]11CCN(C)[C@]([H])(C4)[C@]1([H])C=C[C@@H]2O
DB01472	4-Methoxyamphetamine	COC1=CC=C(CC(C)N)C=C1
DB01481	1-Testosterone	[H][C@@]12CC[C@H](O)[C@@]1(C)CC[C@@]1([H])[C@@]2([H])CC[C@@]2([H])CC(=O)C=C[C@]12C
DB01482	Fenethylline	CC(CC1=CC=CC=C1)NCCN1C=NC2=C1C(=O)N(C)C(=O)N2C
DB01483	Barbital	CCC1(CC)C(=O)NC(=O)NC1=O
DB01486	Cathine	C[C@H](N)[C@@H](O)C1=CC=CC=C1
DB01488	Dimethyltryptamine	CN(C)CCC1=CNC2=CC=CC=C12
DB01489	Camazepam	CN(C)C(=O)OC1N=C(C2=CC=CC=C2)C2=C(C=CC(Cl)=C2)N(C)C1=O
DB01493	Ethylestrenol	[H][C@@]12CC[C@@](O)(CC)[C@@]1(C)CC[C@]1([H])[C@@]3([H])CCCC=C3CC[C@@]21[H]
DB01495	Dichloralphenazone	OC(O)C(Cl)(Cl)Cl.OC(O)C(Cl)(Cl)Cl.CN1N(C(=O)C=C1C)C1=CC=CC=C1
DB01496	Dihydro-2-thioxo-5-((5-(2-(trifluoromethyl)phenyl)-2-furanyl)methyl)-4,6(1H,5H)-pyrimidinedione	FC(F)(F)C1=CC=CC=C1C1=CC=C(CC2C(=O)NC(=S)NC2=O)O1
DB01497	Etorphine	[H][C@]12CC3=C4C(OC5[C@@]4(CCN1C)[C@]21CC(C(C)(O)CCC)C5(OC)C=C1)=C(O)C=C3
DB01501	Difenoxin	OC(=O)C1(CCN(CCC(C#N)(C2=CC=CC=C2)C2=CC=CC=C2)CC1)C1=CC=CC=C1
DB01511	Delorazepam	ClC1=CC2=C(NC(=O)CN=C2C2=CC=CC=C2Cl)C=C1
DB01520	Tenocyclidine	C1CCN(CC1)C1(CCCCC1)C1=CC=CS1
DB01529	Dextromoramide	C[C@H](CN1CCOCC1)C(C(=O)N1CCCC1)(C1=CC=CC=C1)C1=CC=CC=C1
DB01534	Chlorhexadol	CC(CC(C)(C)O)OC(O)C(Cl)(Cl)Cl
DB01535	Carfentanil	CCC(=O)N(C1=CC=CC=C1)C1(CCN(CCC2=CC=CC=C2)CC1)C(=O)OC
DB01536	Androstenedione	[H][C@@]12CCC(=O)[C@@]1(C)CC[C@@]1([H])[C@@]2([H])CCC2=CC(=O)CC[C@]12C
DB01537	4-Bromo-2,5-dimethoxyphenethylamine	COC1=CC(Br)=C(OC)C=C1CCN
DB01538	Acetyldihydrocodeine	[H][C@@]12OC3=C(OC)C=CC4=C3[C@@]11CCN(C)[C@]([H])(C4)[C@]1([H])CC[C@@H]2OC(C)=O
DB01541	Boldenone	[H][C@@]12CC[C@H](O)[C@@]1(C)CC[C@@]1([H])[C@@]2([H])CCC2=CC(=O)C=C[C@]12C
DB01544	Flunitrazepam	CN1C2=C(C=C(C=C2)[N+]([O-])=O)C(=NCC1=O)C1=CC=CC=C1F
DB01545	Ethyl loflazepate	CCOC(=O)C1N=C(C2=CC=CC=C2F)C2=C(NC1=O)C=CC(Cl)=C2
DB01548	Diprenorphine	[H][C@@]12OC3=C(O)C=CC4=C3[C@@]11CCN(CC3CC3)[C@]([H])(C4)[C@]11CC[C@@]2(OC)[C@H](C1)C(C)(C)O
DB01549	Rolicyclidine	C1CCN(C1)C1(CCCCC1)C1=CC=CC=C1
DB01551	Dihydrocodeine	[H][C@@]12OC3=C4C(C[C@H]5N(C)CC[C@@]14[C@@]5([H])CC[C@@H]2O)=CC=C3OC
DB01553	Cloxazolam	ClC1=CC2=C(NC(=O)CN3CCOC23C2=CC=CC=C2Cl)C=C1
DB01558	Bromazepam	BrC1=CC2=C(NC(=O)CN=C2C2=CC=CC=N2)C=C1
DB01559	Clotiazepam	CCC1=CC2=C(S1)N(C)C(=O)CN=C2C1=CC=CC=C1Cl
DB01561	Androstanedione	[H][C@@]12CCC(=O)[C@@]1(C)CC[C@@]1([H])[C@@]2([H])CC[C@@]2([H])CC(=O)CC[C@]12C
DB01562	1-(2-Phenylethyl)-4-phenyl-4-acetoxypiperidine	CC(=O)OC1(CCN(CCC2=CC=CC=C2)CC1)C1=CC=CC=C1
DB01563	Chloral hydrate	OC(O)C(Cl)(Cl)Cl
DB01564	Calusterone	[H][C@@]12CC[C@](C)(O)[C@@]1(C)CC[C@@]1([H])[C@@]2([H])[C@@H](C)CC2=CC(=O)CC[C@]12C
DB01565	Dihydromorphine	[H][C@@]12OC3=C(O)C=CC4=C3[C@@]11CCN(C)[C@]([H])(C4)[C@]1([H])CC[C@@H]2O
DB01567	Fludiazepam	CN1C2=C(C=C(Cl)C=C2)C(=NCC1=O)C1=CC=CC=C1F
DB01569	Formebolone	[H][C@@]12CC[C@](C)(O)[C@@]1(C)C[C@@H](O)[C@@]1([H])[C@@]2([H])CCC2=CC(=O)C(C=O)=C[C@]12C
DB01571	3-Methylfentanyl	CCC(=O)N(C1CCN(CCC2=CC=CC=C2)CC1C)C1=CC=CC=C1
DB01574	Attapulgite	[O--].[O--].[O--].[O--].[O--].[O--].[O--].[O--].[O--].[O--].[Mg++].[Al+3].[Si+4].[Si+4].[Si+4].[Si+4].[O-][H].[H]O[H].[H]O[H].[H]O[H].[H]O[H]
DB01575	Kaolin	O.O.[Al+3].[Al+3].[O-][Si]([O-])([O-])O[Si]([O-])([O-])[O-]
DB01576	Dextroamphetamine	C[C@H](N)CC1=CC=CC=C1
DB01577	Metamfetamine	CN[C@@H](C)CC1=CC=CC=C1
DB01578	Metrizamide	CN(C(C)=O)C1=C(I)C(C(=O)N[C@@H](C=O)[C@@H](O)[C@H](O)[C@H](O)CO)=C(I)C(NC(C)=O)=C1I
DB01579	Phendimetrazine	C[C@H]1[C@@H](OCCN1C)C1=CC=CC=C1
DB01580	Oxprenolol	CC(C)NCC(O)COC1=CC=CC=C1OCC=C
DB01581	Sulfamerazine	CC1=NC(NS(=O)(=O)C2=CC=C(N)C=C2)=NC=C1
DB01582	Sulfamethazine	CC1=CC(C)=NC(NS(=O)(=O)C2=CC=C(N)C=C2)=N1
DB01583	Liotrix	[Na+].[Na+].N[C@@H](CC1=CC(I)=C(OC2=CC(I)=C(O)C=C2)C(I)=C1)C([O-])=O.N[C@@H](CC1=CC(I)=C(OC2=CC(I)=C(O)C(I)=C2)C(I)=C1)C([O-])=O
DB01586	Ursodeoxycholic acid	[H][C@@]1(CC[C@@]2([H])[C@]3([H])[C@@H](O)C[C@]4([H])C[C@H](O)CC[C@]4(C)[C@@]3([H])CC[C@]12C)[C@H](C)CCC(O)=O
DB01587	Ketazolam	CN1C2=C(C=C(Cl)C=C2)C2(OC(C)=CC(=O)N2CC1=O)C1=CC=CC=C1
DB01588	Prazepam	ClC1=CC2=C(C=C1)N(CC1CC1)C(=O)CN=C2C1=CC=CC=C1
DB01589	Quazepam	FC1=CC=CC=C1C1=NCC(=S)N(CC(F)(F)F)C2=C1C=C(Cl)C=C2
DB01590	Everolimus	[H][C@@]1(C[C@@H](C)[C@]2([H])CC(=O)[C@H](C)\C=C(C)\[C@@H](O)[C@@H](OC)C(=O)[C@H](C)C[C@H](C)\C=C\C=C\C=C(C)\[C@H](C[C@]3([H])CC[C@@H](C)[C@@](O)(O3)C(=O)C(=O)N3CCCC[C@@]3([H])C(=O)O2)OC)CC[C@@H](OCCO)[C@@H](C1)OC
DB01591	Solifenacin	O=C(O[C@H]1CN2CCC1CC2)N1CCC2=CC=CC=C2[C@@H]1C1=CC=CC=C1
DB01592	Iron	[Fe]
DB01593	Zinc	[Zn]
DB01594	Cinolazepam	OC1N=C(C2=CC=CC=C2F)C2=C(C=CC(Cl)=C2)N(CCC#N)C1=O
DB01595	Nitrazepam	[O-][N+](=O)C1=CC2=C(NC(=O)CN=C2C2=CC=CC=C2)C=C1
DB01597	Cilastatin	CC1(C)C[C@@H]1C(=O)N\C(=C/CCCCSC[C@H](N)C(O)=O)C(O)=O
DB01598	Imipenem	[H][C@]12CC(SCC\N=C\N)=C(N1C(=O)[C@]2([H])[C@@H](C)O)C(O)=O
DB01599	Probucol	CC(C)(SC1=CC(=C(O)C(=C1)C(C)(C)C)C(C)(C)C)SC1=CC(=C(O)C(=C1)C(C)(C)C)C(C)(C)C
DB01600	Tiaprofenic acid	CC(C(O)=O)C1=CC=C(S1)C(=O)C1=CC=CC=C1
DB01601	Lopinavir	CC(C)[C@H](N1CCCNC1=O)C(=O)N[C@H](C[C@H](O)[C@H](CC1=CC=CC=C1)NC(=O)COC1=C(C)C=CC=C1C)CC1=CC=CC=C1
DB01602	Bacampicillin	[H][C@]12SC(C)(C)[C@@H](N1C(=O)[C@H]2NC(=O)[C@H](N)C1=CC=CC=C1)C(=O)OC(C)OC(=O)OCC
DB01603	Meticillin	[H][C@]12SC(C)(C)[C@@H](N1C(=O)[C@H]2NC(=O)C1=C(OC)C=CC=C1OC)C(O)=O
DB01604	Pivampicillin	[H][C@]12SC(C)(C)[C@@H](N1C(=O)[C@H]2NC(=O)[C@H](N)C1=CC=CC=C1)C(=O)OCOC(=O)C(C)(C)C
DB01605	Pivmecillinam	[H]C(=N[C@@H]1C(=O)N2[C@@H](C(=O)OCOC(=O)C(C)(C)C)C(C)(C)S[C@]12[H])N1CCCCCC1
DB01606	Tazobactam	[H][C@@]12CC(=O)N1[C@@H](C(O)=O)[C@](C)(CN1C=CN=N1)S2(=O)=O
DB01607	Ticarcillin	[H][C@]12SC(C)(C)[C@@H](N1C(=O)[C@H]2NC(=O)[C@H](C(O)=O)C1=CSC=C1)C(O)=O
DB01608	Periciazine	OC1CCN(CCCN2C3=CC=CC=C3SC3=C2C=C(C=C3)C#N)CC1
DB01609	Deferasirox	OC(=O)C1=CC=C(C=C1)N1N=C(N=C1C1=CC=CC=C1O)C1=CC=CC=C1O
DB01610	Valganciclovir	CC(C)[C@H](N)C(=O)OCC(CO)OCN1C=NC2=C1NC(N)=NC2=O
DB01611	Hydroxychloroquine	CCN(CCO)CCCC(C)NC1=C2C=CC(Cl)=CC2=NC=C1
DB01612	Amyl Nitrite	CCCCCON=O
DB01613	Erythrityl tetranitrate	[O-][N+](=O)OC[C@@H](O[N+]([O-])=O)[C@H](CO[N+]([O-])=O)O[N+]([O-])=O
DB01614	Acepromazine	CN(C)CCCN1C2=CC=CC=C2SC2=C1C=C(C=C2)C(C)=O
DB01615	Aceprometazine	CC(CN1C2=CC=CC=C2SC2=C1C=C(C=C2)C(C)=O)N(C)C
DB01616	Alverine	CCN(CCCC1=CC=CC=C1)CCCC1=CC=CC=C1
DB01618	Molindone	CCC1=C(C)NC2=C1C(=O)C(CN1CCOCC1)CC2
DB01619	Phenindamine	CN1CCC2=C(C1)C(C1=CC=CC=C21)C1=CC=CC=C1
DB01620	Pheniramine	CN(C)CCC(C1=CC=CC=C1)C1=CC=CC=N1
DB01621	Pipotiazine	CN(C)S(=O)(=O)C1=CC2=C(SC3=CC=CC=C3N2CCCN2CCC(CCO)CC2)C=C1
DB01622	Thioproperazine	CN(C)S(=O)(=O)C1=CC2=C(SC3=CC=CC=C3N2CCCN2CCN(C)CC2)C=C1
DB01623	Thiothixene	CN(C)S(=O)(=O)C1=CC2=C(SC3=CC=CC=C3\C2=C\CCN2CCN(C)CC2)C=C1
DB01624	Zuclopenthixol	OCCN1CCN(CC\C=C2\C3=C(SC4=C2C=C(Cl)C=C4)C=CC=C3)CC1
DB01625	Isopropamide	CC(C)[N+](C)(CCC(C(N)=O)(C1=CC=CC=C1)C1=CC=CC=C1)C(C)C
DB01626	Pargyline	CN(CC#C)CC1=CC=CC=C1
DB01627	Lincomycin	[H][C@]1(C[C@@H](CCC)CN1C)C(=O)N[C@H]([C@@H](C)O)[C@H]1O[C@H](SC)[C@H](O)[C@@H](O)[C@H]1O
DB01628	Etoricoxib	CC1=NC=C(C=C1)C1=C(C=C(Cl)C=N1)C1=CC=C(C=C1)S(C)(=O)=O
DB01629	5-fluorouridine	OC[C@H]1O[C@H]([C@H](O)[C@@H]1O)N1C=C(F)C(=O)NC1=O
DB01630	SC-74020	CCCCCC1=CC=C(C=C1)C(=O)NC1=CC=C(C=C1)S(=O)(=O)N(CCN1CCOCC1)[C@H](C(C)C)C(=O)NO
DB01631	Methyl nonanoate	CCCCCCCCC(=O)OC
DB01632	5-O-phosphono-alpha-D-ribofuranosyl diphosphate	O[C@H]1[C@@H](O)[C@@H](OP(O)(=O)OP(O)(O)=O)O[C@@H]1COP(O)(O)=O
DB01638	Sorbitol	OC[C@H](O)[C@@H](O)[C@H](O)[C@H](O)CO
DB01640	6-(4-{[2-(3-iodobenzyl)-3-oxocyclohex-1-en-1-yl]amino}phenyl)-5-methyl-4,5-dihydropyridazin-3(2H)-one	C[C@@H]1CC(=O)NN=C1C1=CC=C(NC2=C(CC3=CC(I)=CC=C3)C(=O)CCC2)C=C1
DB01643	Thymidine monophosphate	CC1=CN([C@H]2C[C@H](O)[C@@H](COP(O)(O)=O)O2)C(=O)NC1=O
DB01644	3,6-dihydroxy-xanthene-9-propionic acid	OC(=O)CCC1C2=CC=C(O)C=C2OC2=C1C=CC(O)=C2
DB01645	Genistein	OC1=CC=C(C=C1)C1=COC2=C(C(O)=CC(O)=C2)C1=O
DB01646	N-Acetylmethionine	CSCC[C@H](NC(C)=O)C(O)=O
DB01647	Daxalipram	CCCOC1=CC(=CC=C1OC)[C@]1(C)CNC(=O)O1
DB01649	7-methyl-GpppA	CN1C=[N+]([C@@H]2O[C@H](CO[P@](O)(=O)O[P@](O)(=O)O[P@](O)(=O)OC[C@H]3O[C@H]([C@H](O)[C@@H]3O)N3C=NC4=C(N)N=CN=C34)[C@@H](O)[C@H]2O)C2=C1C(=O)N=C(N)N2
DB01651	Methyl 4,6-O-[(1R)-1-carboxyethylidene]-beta-D-galactopyranoside	[H][C@@]12CO[C@](C)(O[C@]1([H])[C@H](O)[C@@H](O)[C@H](OC)O2)C(O)=O
DB01656	Roflumilast	FC(F)OC1=C(OCC2CC2)C=C(C=C1)C(=O)NC1=C(Cl)C=NC=C1Cl
DB01662	Trans-O-Hydroxy-Alpha-Methyl Cinnamate	[H][C@@](C)(CC1=CC=CC=C1O)C(O)=O
DB01664	(S)-DES-ME-AMPA	N[C@@H](CC1=CONC1=O)C(O)=O
DB01665	2H-Benzimidazol-2-amine	NC1N=C2C=CC=CC2=N1
[truncated: 5,239 more rows]
